# Supplementary material for: Multiple platform assessment of the EGF dependent transcriptome by microarray and deep tag sequencing analysis
Source: BMC Genomics. 2011 Jun 23;12:326. doi: 10.1186/1471-2164-12-326 (PMC3141672; doi:10.1186/1471-2164-12-326)
Supplement: Additional file 4 — Table S3. Table of 20192 genes analyzed by RankProd analysis of microarray data (provided as excel file). [file 1471-2164-12-326-S4.XLS]

## Sheet: EGF_onlyArrays_6h_RankProdOrder
	Agilent	Agilent	Agilent	Operon	Operon	Operon	Illumina	Illumina	Illumina	p.value.up	p.value.down	adjusted.p.value.up	adjusted.p.value.down	Index	Index_Rank	RPrank 1	RPrank 2	RPrank 3	RPrank 4	RPrank 5	RPrank 6	RPrank 7
EMP1	2.82877	2.37712	2.76972	1.78485	1.36816	0.940306	3.29424	2.71846	1.95369	0	1	0	1	1	1_1	1	NA	NA	NA	NA	NA	NA
IL8	1.6421	1.44865	1.9632	2.37753	1.97997	2.34258	1.6503	1.64821	1.86889	0	1	0	1	1	1_2	2	NA	NA	NA	NA	NA	NA
IL11	1.5333	1.11257	1.67643	1.83436	1.30788	1.38213	3.27312	2.38736	2.12364	0	1	0	1	1	1_3	3	NA	NA	NA	NA	NA	NA
LYPD3	1.33803	1.47351	2.33012	1.10911	1.3248	1.31105	2.15859	2.31161	2.30126	0	1	0	1	1	1_4	4	NA	NA	NA	NA	NA	NA
MT2A	1.74807	1.41422	2.46628	1.09466	0.869279	0.928413	2.29349	1.96016	2.43428	0	1	0	1	1	1_5	5	NA	NA	NA	NA	NA	NA
EREG	1.59622	1.82428	2.42272	1.68732	1.57662	1.56205	1.06682	1.37335	1.36654	0	1	0	1	1	1_6	6	NA	NA	NA	NA	NA	NA
ISG20	1.36042	1.35422	1.97957	1.51336	1.31162	1.34672	1.89583	1.95259	1.95794	0	1	0	1	1	1_7	7	NA	NA	NA	NA	NA	NA
PTGS2	1.50706	1.63676	2.00006	1.6133	1.3857	1.24142	1.62217	1.7568	1.35514	0	1	0	1	1	1_8	8	NA	NA	NA	NA	NA	NA
PHLDA1	2.01455	1.27763	1.802	1.40823	0.826718	1.11547	2.59538	1.68125	1.88861	0	1	0	1	1	1_9	9	NA	NA	NA	NA	NA	NA
F3	1.4134	1.34965	2.09274	1.18058	1.15145	1.20195	1.8315	1.93176	2.08314	0	1	0	1	1	1_10	10	NA	NA	NA	NA	NA	NA
AREG	2.60221	2.83623	3.72378	2.20783	2.03576	1.8626	0.0563988	0.00184392	0.0358185	0	0.999989	0	1	1	1_11	11	NA	NA	NA	NA	NA	NA
MT1X	1.98925	1.64204	2.90327	1.03123	0.465085	0.61649	1.90574	1.07542	1.53369	0	1	0	1	1	1_12	12	NA	NA	NA	NA	NA	NA
EPHA2	1.33231	1.50564	1.71259	1.30556	0.98399	0.745879	1.89388	1.43759	1.43281	0	1	0	1	1	1_13	13	NA	NA	NA	NA	NA	NA
GLIPR1	1.38982	1.15143	1.48717	1.40167	1.1047	1.1642	1.54058	1.36615	1.64107	0	1	0	1	1	1_14	14	NA	NA	NA	NA	NA	NA
RGS2	1.55873	1.16728	2.03393	1.43661	0.918363	0.956392	1.35242	1.19376	1.33193	0	1	0	1	1	1_15	15	NA	NA	NA	NA	NA	NA
SERPINB1	1.19036	1.17765	2.03987	1.06487	0.831706	1.10616	1.34554	1.40451	1.75924	0	1	0	1	1	1_16	16	NA	NA	NA	NA	NA	NA
IER3	1.62953	1.09342	1.60743	1.11976	0.761366	0.939282	1.98922	1.41128	1.39286	0	1	0	1	1	1_17	17	NA	NA	NA	NA	NA	NA
ITGA2	1.752	1.80493	2.17954	0.159845	0.354008	0.245564	2.51818	2.62588	2.14131	0	1	0	1	1	1_18	18	NA	NA	NA	NA	NA	NA
ANGPTL4	1.84312	1.21882	1.15057	1.84464	1.02946	0.790617	1.46658	1.00243	0.761509	0	1	0	1	1	1_19	19	NA	NA	NA	NA	NA	NA
FST	1.23844	1.55059	1.83985	1.05615	1.06601	0.880348	1.14593	1.32261	1.11028	0	1	0	1	1	1_20	20	NA	NA	NA	NA	NA	NA
PKIA	0.853472	0.882864	1.87803	1.58602	1.20311	1.40977	0.91964	1.12575	1.33225	0	1	0	1	1	1_21	21	NA	NA	NA	NA	NA	NA
FAM83A	1.19697	1.29033	1.70466	0.80867	0.60728	0.608761	1.88605	1.94215	1.85355	0	1	0	1	1	1_22	22	NA	NA	NA	NA	NA	NA
WARS	0.967871	1.14796	1.80801	0.925338	0.968645	0.973962	1.34393	1.47872	1.43841	0	1	0	1	1	1_23	23	NA	NA	NA	NA	NA	NA
GLRX	1.11498	1.0165	1.56357	1.1672	0.995716	1.01266	1.2844	1.29185	1.14485	0	1	0	1	1	1_24	24	NA	NA	NA	NA	NA	NA
SERPINE2	0.912286	0.816476	1.47787	1.21807	0.968225	1.00476	1.48149	1.24149	1.57319	0	1	0	1	1	1_25	25	NA	NA	NA	NA	NA	NA
ADM	0.923459	1.51909	1.70688	0.828355	1.01458	0.558768	1.26224	1.66617	1.07651	0	1	0	1	1	1_26	26	NA	NA	NA	NA	NA	NA
ANXA10	0.931415	1.1031	1.92566	0.821508	0.863701	1.10818	0.9016	1.27177	1.38304	0	1	0	1	1	1_27	27	NA	NA	NA	NA	NA	NA
LRRC8C	1.27949	0.962969	1.25452	1.08908	0.685956	0.560986	1.69815	1.56673	1.29342	0	1	0	1	1	1_28	28	NA	NA	NA	NA	NA	NA
IGFBP4	1.38425	1.08457	1.63788	0.966617	0.51761	0.663724	1.84519	1.08489	1.45166	0	1	0	1	1	1_29	29	NA	NA	NA	NA	NA	NA
CGA	0.752781	1.21365	1.33862	0.823267	1.06103	0.829163	0.763249	1.58465	1.1175	0	1	0	1	1	1_30	30	NA	NA	NA	NA	NA	NA
KCNK1	0.850465	1.27519	1.52614	0.988027	0.927967	1.0124	0.564974	1.33226	0.888452	0	1	0	1	1	1_31	31	NA	NA	NA	NA	NA	NA
AGPAT9	1.1434	1.0895	1.24449	0.844518	0.631366	0.56148	1.43386	1.53963	0.994398	0	1	0	1	1	1_32	32	NA	NA	NA	NA	NA	NA
VIP	0.447689	0.576992	0.790292	0.367913	1.65351	1.59993	0.924814	1.72959	1.15912	0	1	0	1	1	1_33	33	NA	NA	NA	NA	NA	NA
BIRC2	1.1121	1.05666	1.0716	1.16799	0.99454	0.790625	0.954615	1.11902	0.761444	0	1	0	1	1	1_34	34	NA	NA	NA	NA	NA	NA
FEZ2	1.11327	0.949337	1.63913	1.20629	0.860444	1.05972	0.791719	0.827463	0.619081	0	1	0	1	1	1_35	35	NA	NA	NA	NA	NA	NA
STC2	0.504164	1.27293	1.39262	0.471841	0.952822	0.870411	0.630512	1.75491	1.15058	0	1	0	1	1	1_36	36	NA	NA	NA	NA	NA	NA
PHLDA2	0.703041	0.525787	0.835892	1.24491	0.851925	0.878777	1.54798	1.00622	1.30037	0	1	0	1	1	1_37	37	NA	NA	NA	NA	NA	NA
PLAUR	1.00377	1.01474	1.3681	0.931123	0.680269	0.592739	1.02439	1.2016	1.08684	0	1	0	1	1	1_38	38	NA	NA	NA	NA	NA	NA
FAM107B	0.78906	0.864064	1.33861	1.02669	0.834725	0.714834	1.22623	1.18463	0.85367	0	1	0	1	1	1_39	39	NA	NA	NA	NA	NA	NA
CSNK1E	0.804499	0.756932	0.84185	1.13305	0.874542	0.785672	1.22003	1.14999	0.87869	0	1	0	1	1	1_40	40	NA	NA	NA	NA	NA	NA
UPP1	1.12873	1.2843	1.65695	1.28685	0.981531	1.07452	0.353297	0.430167	0.513432	0	1	0	1	1	1_41	41	NA	NA	NA	NA	NA	NA
ANKRD57	0.73124	0.769256	0.91167	0.860176	0.785567	0.69012	1.18476	1.38539	1.05612	0	1	0	1	1	1_42	42	NA	NA	NA	NA	NA	NA
SLCO4A1	1.28312	1.16854	1.51502	0.760396	0.420909	0.380294	1.36687	1.06355	1.09593	0	1	0	1	1	1_43	43	NA	NA	NA	NA	NA	NA
GPRC5A	1.09293	1.22935	1.45035	0.517647	0.520012	0.331113	1.37448	1.24188	1.31451	0	1	0	1	1	1_44	44	NA	NA	NA	NA	NA	NA
KLF6	1.0688	0.661192	1.02252	0.898096	0.642425	0.580203	1.29149	1.11818	1.17815	0	1	0	1	1	1_45	45	NA	NA	NA	NA	NA	NA
PITPNC1	0.92801	0.5806	0.975406	0.967786	0.902674	0.992508	0.945705	1.0341	0.831712	0	1	0	1	1	1_46	46	NA	NA	NA	NA	NA	NA
CAPN2	0.900607	0.820552	1.53998	1.04114	0.660877	0.616236	0.962342	0.817328	0.945037	0	1	0	1	1	1_47	47	NA	NA	NA	NA	NA	NA
ANXA2P1	0.643865	0.869654	1.59542	0.821243	0.707717	0.842735	0.602322	0.851984	1.16087	0	1	0	1	1	1_48	48	NA	NA	NA	NA	NA	NA
ERCC1	1.26598	0.922018	1.47931	0.787528	0.586809	0.437929	1.01145	0.857654	1.02636	0	1	0	1	1	1_49	49	NA	NA	NA	NA	NA	NA
SERPINB5	1.00647	0.595305	0.631208	1.4041	0.560085	0.611295	1.53825	1.18347	0.750972	0	1	0	1	1	1_50	50	NA	NA	NA	NA	NA	NA
TPM4	0.90876	0.945002	1.37549	0.62879	0.492724	0.589557	1.12866	1.13435	1.0169	0	1	0	1	1	1_51	51	NA	NA	NA	NA	NA	NA
CNIH	1.13363	0.924496	1.22289	1.05023	0.718808	0.513844	0.866379	0.812497	0.776323	0	1	0	1	1	1_52	52	NA	NA	NA	NA	NA	NA
AXL	0.769188	0.730612	0.968005	0.685693	0.686453	0.670498	1.16749	0.988639	1.12327	0	1	0	1	1	1_53	53	NA	NA	NA	NA	NA	NA
EIF2C2	0.858173	0.921992	1.11738	0.623886	0.516	0.545888	1.72737	0.969317	0.794042	0	1	0	1	1	1_54	54	NA	NA	NA	NA	NA	NA
BMP6	0.850618	1.02853	1.25879	0.765902	0.589032	0.508423	0.89291	1.04415	0.859475	0	1	0	1	1	1_55	55	NA	NA	NA	NA	NA	NA
CLCF1	0.824733	0.83515	0.926126	0.818324	0.393394	0.523584	1.38735	1.29115	0.985783	0	1	0	1	1	1_56	56	NA	NA	NA	NA	NA	NA
MUC13	0.883145	1.11568	1.23134	1.02596	0.430807	0.0855987	1.29691	1.38651	1.04674	0	1	0	1	1	1_57	57	NA	NA	NA	NA	NA	NA
ANKRD13C	0.73222	1.11908	1.14436	0.655703	0.867194	0.761109	0.508612	1.07033	0.697476	0	1	0	1	1	1_58	58	NA	NA	NA	NA	NA	NA
ID1	0.903477	0.58	1.04609	1.2349	0.58195	0.826686	1.01607	0.565672	0.877146	0	1	0	1	1	1_59	59	NA	NA	NA	NA	NA	NA
ANXA2P3	0.612095	0.754393	1.41198	0.71632	0.627392	0.770101	0.734886	0.884736	1.03237	0	1	0	1	1	1_60	60	NA	NA	NA	NA	NA	NA
SLC20A1	0.89812	0.625771	1.19559	0.955865	0.675649	0.55493	1.25791	0.866668	0.613071	0	1	0	1	1	1_61	61	NA	NA	NA	NA	NA	NA
MTAP	0.663578	0.569358	0.978987	0.973337	0.746794	0.848833	0.846577	0.89448	0.760338	0	1	0	1	1	1_62	62	NA	NA	NA	NA	NA	NA
PMEPA1	0.889878	0.921819	1.21774	0.64229	0.565202	0.437683	0.847017	1.06208	0.913984	0	1	0	1	1	1_63	63	NA	NA	NA	NA	NA	NA
S100P	0.665095	0.860982	0.981949	0.628223	0.689525	0.629935	0.633509	1.1173	0.88873	0	1	0	1	1	1_64	64	NA	NA	NA	NA	NA	NA
TNFRSF1A	0.883066	0.644643	0.803125	0.96559	0.59301	0.670008	1.10703	0.751905	0.773169	0	1	0	1	1	1_65	65	NA	NA	NA	NA	NA	NA
STAMBPL1	0.921452	0.783205	0.893628	0.859254	0.592929	0.515503	0.96	1.00075	0.586578	0	1	0	1	1	1_66	66	NA	NA	NA	NA	NA	NA
MBOAT2	0.67852	0.788509	1.05323	0.744631	0.678369	0.877005	0.58223	0.78527	0.663296	0	1	0	1	1	1_67	67	NA	NA	NA	NA	NA	NA
PLIN3	0.577985	0.779888	0.894687	0.559325	0.790382	0.678426	0.806207	0.852991	0.868685	0	1	0	1	1	1_68	68	NA	NA	NA	NA	NA	NA
SDC4	0.327453	0.180224	0.17932	1.28527	0.586585	0.651665	1.96886	1.44613	1.21339	0	1	0	1	1	1_69	69	NA	NA	NA	NA	NA	NA
MT1H	1.47271	1.18573	1.96371	1.42509	0.852071	1.29012	0.0634885	0.0440946	0.0313084	0	0.999998	0	1	1	1_70	70	NA	NA	NA	NA	NA	NA
SPHK1	1.00356	1.1027	1.27552	1.10482	0.719819	0.686071	0.488331	0.419284	0.345595	0	1	0	1	1	1_71	71	NA	NA	NA	NA	NA	NA
MCL1	0.983324	0.632744	1.34126	0.863075	0.502624	0.640316	0.734	0.639388	0.723276	0	1	0	1	1	1_72	72	NA	NA	NA	NA	NA	NA
IER5	0.591794	0.517156	0.662986	0.927486	0.512738	0.638648	1.14055	0.924345	0.963679	0	1	0	1	1	1_73	73	NA	NA	NA	NA	NA	NA
OLR1	0.783019	0.805117	1.26102	0.651215	0.602103	0.5423	0.68312	0.88319	0.597913	0	1	0	1	1	1_74	74	NA	NA	NA	NA	NA	NA
ANXA2	0.242216	0.458801	0.780616	0.678255	0.609908	0.795555	1.07811	1.11451	1.2815	0	1	0	1	1	1_75	75	NA	NA	NA	NA	NA	NA
GPR87	1.01055	1.16487	1.30942	1.24569	0.975594	0.900322	0.203117	0.253113	0.205147	0	1	0	1	1	1_76	76	NA	NA	NA	NA	NA	NA
SOCS2	0.886121	0.541864	0.834142	0.686333	0.642613	0.471591	0.971506	0.841939	0.819402	0	1	0	1	1	1_77	77	NA	NA	NA	NA	NA	NA
OSMR	0.848586	0.645778	0.831516	0.682536	0.366994	0.522275	1.00976	0.913986	0.969076	0	1	0	1	1	1_78	78	NA	NA	NA	NA	NA	NA
SERPINB8	0.865048	0.696578	0.888681	0.745585	0.409131	0.419553	1.08225	0.809232	0.901922	0	1	0	1	1	1_79	79	NA	NA	NA	NA	NA	NA
EZR	0.850406	1.00932	1.02343	0.198331	0.85067	0.631208	0.787506	0.773238	0.500789	0	1	0	1	1	1_80	80	NA	NA	NA	NA	NA	NA
EPGN	1.17925	1.18808	1.41744	0.850376	1.10734	0.827248	0.114328	0.150367	0.265475	0	1	0	1	1	1_81	81	NA	NA	NA	NA	NA	NA
IER2	0.646678	0.466666	0.827847	0.495675	0.635537	0.769688	0.912912	0.846375	0.77656	0	1	0	1	1	1_82	82	NA	NA	NA	NA	NA	NA
YOD1	0.650041	0.735312	0.954192	0.363636	0.417652	0.433725	0.891538	1.29063	0.92737	0	1	0	1	1	1_83	83	NA	NA	NA	NA	NA	NA
SOD2	0.406591	0.488244	0.83336	0.649936	0.612051	0.794058	0.637784	0.960683	0.951256	0	1	0	1	1	1_84	84	NA	NA	NA	NA	NA	NA
SFN	0.647217	0.74937	0.779113	0.463013	0.671453	0.414659	0.755868	1.20619	0.669164	0	1	0	1	1	1_85	85	NA	NA	NA	NA	NA	NA
ANKRD13A	0.545129	0.631248	0.914304	0.664572	0.674591	0.637115	0.586458	0.888748	0.68084	0	1	0	1	1	1_86	86	NA	NA	NA	NA	NA	NA
NDRG1	0.742227	0.638354	0.645958	0.604436	0.382435	0.254298	1.62636	1.16569	0.832384	0	1	0	1	1	1_87	87	NA	NA	NA	NA	NA	NA
MT1B	1.72668	1.46122	2.40108	1.18984	0.53806	0.8412	-0.0416993	0.0427635	-0.00227094	0	0.999689	0	1	1	1_88	88	NA	NA	NA	NA	NA	NA
HOXA5	0.619844	0.621013	0.672336	0.77662	0.500668	0.456904	1.09722	0.881126	0.732296	0	1	0	1	1	1_89	89	NA	NA	NA	NA	NA	NA
FLNC	0.687179	1.36205	1.36801	0.04266	0.405364	0.229678	0.984765	1.13913	0.798276	0	1	0	1	1	1_90	90	NA	NA	NA	NA	NA	NA
CLDN1	0.663594	0.755658	0.685801	0.754896	0.685208	0.548689	0.767669	0.839867	0.408396	0	1	0	1	1	1_91	91	NA	NA	NA	NA	NA	NA
PFKP	0.624981	0.68401	0.947898	0.721728	0.479067	0.57394	0.755975	0.713841	0.66437	0	1	0	1	1	1_92	92	NA	NA	NA	NA	NA	NA
TUBB3	0.543359	0.461239	0.575983	0.81697	0.439688	0.599317	1.15584	0.625142	1.15677	0	1	0	1	1	1_93	93	NA	NA	NA	NA	NA	NA
GFPT2	0.558983	0.624479	0.739339	0.934113	0.56879	0.496256	0.784751	0.698999	0.702124	0	1	0	1	1	1_94	94	NA	NA	NA	NA	NA	NA
OBFC2A	0.643238	0.683548	0.990436	0.56292	0.464663	0.336597	0.851441	0.970497	0.791496	0	1	0	1	1	1_95	95	NA	NA	NA	NA	NA	NA
TMEM158	0.727464	0.132657	0.595262	0.562457	0.433965	0.514482	1.90149	0.925308	0.950677	0	1	0	1	1	1_96	96	NA	NA	NA	NA	NA	NA
NHEDC2	0.534998	0.838347	0.942096	1.33546	0.577718	0.748309	0.24282	0.476839	0.442002	0	1	0	1	1	1_97	97	NA	NA	NA	NA	NA	NA
DUSP5	0.929036	0.713546	0.831594	0.578696	0.365742	0.289341	1.21838	0.917057	0.612032	0	1	0	1	1	1_98	98	NA	NA	NA	NA	NA	NA
DUSP1	0.525771	0.550502	0.803953	0.687742	0.664144	0.638208	0.681099	0.778592	0.561696	0	1	0	1	1	1_99	99	NA	NA	NA	NA	NA	NA
IL23A	1.40915	1.30803	1.24851	1.30485	0.400622	0.193079	0.377689	0.473318	0.216291	0	1	0	1	1	1_100	100	NA	NA	NA	NA	NA	NA
RND3	0.442827	0.672887	1.03602	0.488855	0.661124	0.639155	0.440132	0.847832	0.706163	0	1	0	1	1	1_101	101	NA	NA	NA	NA	NA	NA
PDLIM5	0.719004	0.771407	0.876663	0.699602	0.567598	0.496952	0.488593	0.60061	0.6505	0	1	0	1	1	1_102	102	NA	NA	NA	NA	NA	NA
MT1A	0.623993	0.466294	0.793299	0.175459	0.0274251	-0.0178022	2.26722	1.85121	2.18912	0	0.999967	0	1	1	1_103	103	NA	NA	NA	NA	NA	NA
PLIN2	0.62676	0.715672	1.02712	0.508681	0.369776	0.502337	0.629434	0.840636	0.818288	0	1	0	1	1	1_104	104	NA	NA	NA	NA	NA	NA
WDR69	0.998985	0.875259	1.06865	0.415109	0.36708	0.432089	0.571555	0.798597	0.656649	0	1	0	1	1	1_105	105	NA	NA	NA	NA	NA	NA
BCAR3	0.737467	0.54169	0.880169	0.95155	0.340363	0.420797	0.921742	0.678356	0.660818	0	1	0	1	1	1_106	106	NA	NA	NA	NA	NA	NA
IGFBP1	1.69318	1.3642	1.84743	-0.0434817	-0.0479018	0.151829	0.887295	0.889303	0.92026	0	0.999545	0	1	1	1_107	107	NA	NA	NA	NA	NA	NA
TIPARP	0.522321	0.838751	1.04019	0.733909	0.411054	0.552723	0.540708	0.74871	0.541268	0	1	0	1	1	1_108	108	NA	NA	NA	NA	NA	NA
UBASH3B	0.528664	0.229779	0.401676	1.17705	0.840056	0.760132	0.996501	0.560244	0.520282	0	1	0	1	1	1_109	109	NA	NA	NA	NA	NA	NA
NP	0.485477	0.511474	0.626458	0.667073	0.541762	0.569161	0.883098	0.732781	0.815278	0	1	0	1	1	1_110	110	NA	NA	NA	NA	NA	NA
MT1G	1.76989	1.3032	2.38415	-0.0607325	0.0580626	0.438141	0.560604	0.516645	0.542061	0	0.999946	0	1	1	1_111	111	NA	NA	NA	NA	NA	NA
FOSL1	1.07041	0.861631	1.10751	-0.330327	0.334133	0.0402251	1.62073	1.12669	1.32877	0	0.990891	0	1	1	1_112	112	NA	NA	NA	NA	NA	NA
2010-09-01	0.525953	0.364413	0.816072	0.759333	0.505478	0.759583	0.542171	0.621974	0.955222	0	1	0	1	1	1_113	113	NA	NA	NA	NA	NA	NA
PEA15	0.813647	0.803321	1.02324	0.433941	0.272649	0.266338	0.884711	0.844786	0.903068	0	1	0	1	1	1_114	114	NA	NA	NA	NA	NA	NA
STX11	0.737105	0.608385	0.377584	1.10557	0.632316	0.651055	0.665585	0.535281	0.386544	0	1	0	1	1	1_115	115	NA	NA	NA	NA	NA	NA
HSPA5	0.268503	0.741808	1.47273	0.0883629	0.587699	0.65579	0.271331	1.15132	1.06216	0	1	0	1	1	1_116	116	NA	NA	NA	NA	NA	NA
DRAP1	0.557416	0.803887	1.07457	0.39918	0.39712	0.498679	0.646847	0.735182	0.697376	0	1	0	1	1	1_117	117	NA	NA	NA	NA	NA	NA
HRH1	1.0677	0.936125	0.948636	1.02734	0.521578	0.445249	0.46056	0.345496	0.294975	0	1	0	1	1	1_118	118	NA	NA	NA	NA	NA	NA
GADD45A	0.379591	0.614202	1.00322	0.395248	0.535913	0.52212	0.564478	0.800192	0.933961	0	1	0	1	1	1_119	119	NA	NA	NA	NA	NA	NA
EXT1	0.436149	0.793897	0.800816	0.4549	0.334179	0.423878	0.849837	1.13568	0.674079	0	1	0	1	1	1_120	120	NA	NA	NA	NA	NA	NA
RAB31	0.616248	0.629295	0.873909	0.635316	0.351983	0.440495	0.875519	0.66575	0.721688	0	1	0	1	1	1_121	121	NA	NA	NA	NA	NA	NA
RABGEF1	0.688471	1.01859	1.0385	0.39828	0.404529	0.503424	0.556052	0.802711	0.354712	0	1	0	1	1	1_122	122	NA	NA	NA	NA	NA	NA
FGFBP1	0.849952	0.587355	0.84384	0.50154	0.338397	0.453606	0.973449	0.660721	0.538151	0	1	0	1	1	1_123	123	NA	NA	NA	NA	NA	NA
VEGFC	1.01338	0.835326	1.15915	-0.0267262	0.290137	0.304902	0.988266	0.961154	0.77447	0	0.999998	0	1	1	1_124	124	NA	NA	NA	NA	NA	NA
LY6K	0.468981	0.506125	0.792016	0.2543	0.733498	0.493683	0.605802	0.873662	0.728529	0	1	0	1	1	1_125	125	NA	NA	NA	NA	NA	NA
PANX1	0.633614	0.552532	0.488899	1.06948	0.723063	0.631347	0.464751	0.523028	0.321805	0	1	0	1	1	1_126	126	NA	NA	NA	NA	NA	NA
KIFC3	0.627254	0.539687	0.691087	0.562533	0.520075	0.5105	0.845013	0.530592	0.581824	0	1	0	1	1	1_127	127	NA	NA	NA	NA	NA	NA
SMTN	0.943155	0.818673	1.33827	0.48112	0.140502	-0.00146744	0.965281	0.927538	0.90184	0	0.999999	0	1	1	1_128	128	NA	NA	NA	NA	NA	NA
WDR1	0.568536	0.709624	0.827556	0.521945	0.440088	0.397889	0.679137	0.771973	0.548937	0	1	0	1	1	1_129	129	NA	NA	NA	NA	NA	NA
GPR161	0.77088	1.10183	1.01094	0.501903	0.4	0.189733	0.489118	0.831248	0.514429	0	1	0	1	1	1_130	130	NA	NA	NA	NA	NA	NA
CDKN1C	0.492684	0.659093	0.473438	0.425081	0.378176	0.438885	0.772932	1.02518	0.857868	0	1	0	1	1	1_131	131	NA	NA	NA	NA	NA	NA
MLKL	0.639711	0.596953	0.793234	0.761158	0.26514	0.527913	0.682671	0.623922	0.621542	0	1	0	1	1	1_132	132	NA	NA	NA	NA	NA	NA
TAGLN	0.365566	0.472258	0.391897	0.356711	0.539336	0.384503	0.947411	1.20124	0.91862	0	1	0	1	1	1_133	133	NA	NA	NA	NA	NA	NA
PPP1R15A	0.324323	0.490933	0.464365	0.342579	0.875634	0.3504	0.676787	1.1147	0.800317	0	1	0	1	1	1_134	134	NA	NA	NA	NA	NA	NA
KCNN4	0.79534	0.758957	0.843919	0.540175	0.157764	0.252339	1.07227	0.744496	0.678267	0	1	0	1	1	1_135	135	NA	NA	NA	NA	NA	NA
UBE2H	0.492684	0.421759	0.828623	0.570752	0.433162	0.365532	0.592765	0.79883	0.78739	0	1	0	1	1	1_136	136	NA	NA	NA	NA	NA	NA
CIB1	0.566819	0.433295	0.782714	0.508157	0.403411	0.433379	0.952376	0.654917	0.557066	0	1	0	1	1	1_137	137	NA	NA	NA	NA	NA	NA
GRPEL1	0.305151	0.677225	0.676973	0.497793	0.529161	0.476416	0.473573	0.911799	0.615958	0	1	0	1	1	1_138	138	NA	NA	NA	NA	NA	NA
ZMIZ1	1.15201	0.598553	0.985592	0.605767	0.139797	-0.0126654	1.35268	0.700736	0.637581	0	0.999998	0	1	1	1_139	139	NA	NA	NA	NA	NA	NA
CREM	1.24447	1.05089	1.73642	0.943912	0.504725	0.658157	0.0583319	-0.00701066	0.105047	0	0.999994	0	1	1	1_140	140	NA	NA	NA	NA	NA	NA
ODC1	0.645501	0.2759	0.535275	0.781044	0.378568	0.388954	1.11663	0.599857	0.642167	0	1	0	1	1	1_141	141	NA	NA	NA	NA	NA	NA
KIAA1949	0.721032	0.56758	0.861499	0.405141	0.445555	0.0497986	0.906842	0.791252	0.719886	0	1	0	1	1	1_142	142	NA	NA	NA	NA	NA	NA
SAT1	0.623196	0.737208	1.59816	0.289264	-0.0184213	0.307965	0.696888	0.961738	0.807288	0	0.999998	0	1	1	1_143	143	NA	NA	NA	NA	NA	NA
FAT1	0.74148	0.614141	0.659439	0.573148	0.52327	0.19222	0.563033	1.07686	0.368555	0	1	0	1	1	1_144	144	NA	NA	NA	NA	NA	NA
KCNC4	0.426549	0.434243	0.568986	1.1872	0.883614	1.02495	0.223182	0.205394	0.253634	0	1	0	1	1	1_145	145	NA	NA	NA	NA	NA	NA
IL4R	1.10128	0.843882	1.1907	0.266525	0.293039	-0.0733601	0.954074	0.685175	0.623141	0	0.999992	0	1	1	1_146	146	NA	NA	NA	NA	NA	NA
ANTXR2	0.430613	0.40994	0.607564	0.325626	-0.0033576	0.123728	1.64113	1.53031	1.56244	0	0.999997	0	1	1	1_147	147	NA	NA	NA	NA	NA	NA
C5orf62	0.772414	0.97171	1.5765	0.535636	0.228252	0.308883	0.494841	0.415839	0.399074	0	1	0	1	1	1_148	148	NA	NA	NA	NA	NA	NA
S100A11	0.687205	0.365563	0.708553	0.596994	0.328291	0.442708	0.651779	0.502767	0.83583	0	1	0	1	1	1_149	149	NA	NA	NA	NA	NA	NA
IFNGR1	0.55381	0.519748	0.679884	0.531604	0.429358	0.291941	0.75906	0.670728	0.633313	0	1	0	1	1	1_150	150	NA	NA	NA	NA	NA	NA
PICALM	0.515555	0.341111	0.794853	0.852814	0.350128	0.481853	0.555831	0.602368	0.627914	0	1	0	1	1	1_151	151	NA	NA	NA	NA	NA	NA
CAPRIN2	0.590399	0.426824	0.806965	0.486641	0.10833	0.299293	1.17436	0.814659	0.882489	0	1	0	1	1	1_152	152	NA	NA	NA	NA	NA	NA
MALL	1.00187	0.575791	0.744031	0.749949	0.33626	0.349865	0.678082	0.396897	0.401865	0	1	0	1	1	1_153	153	NA	NA	NA	NA	NA	NA
B3GNT5	1.2788	1.24346	1.52161	0.553234	0.299082	0.464515	0.232299	0.283099	0.0615335	0	1	0	1	1	1_154	154	NA	NA	NA	NA	NA	NA
NAMPT	0.541117	0.393165	0.689056	0.828296	0.548462	0.461266	0.373962	0.465703	0.605088	0	1	0	1	1	1_155	155	NA	NA	NA	NA	NA	NA
ASAM	0.801539	0.80433	0.693185	0.658291	0.378717	0.392783	0.728919	0.513537	0.149427	0	1	0	1	1	1_156	156	NA	NA	NA	NA	NA	NA
ULBP2	0.382664	0.484521	0.601037	0.603417	0.527966	0.454328	0.462019	0.63037	0.65263	0	1	0	1	1	1_157	157	NA	NA	NA	NA	NA	NA
BCL9L	0.34255	0.508833	0.485314	0.330172	0.785959	0.593705	0.503437	0.630922	0.51787	0	1	0	1	1	1_158	158	NA	NA	NA	NA	NA	NA
EGR1	0.595613	0.0991985	1.47162	0.827846	0.239846	0.500549	0.558772	0.316701	0.969057	0	1	0	1	1	1_159	159	NA	NA	NA	NA	NA	NA
CXCL2	0.91834	0.757772	1.64488	0.601911	0.142957	0.34705	0.262528	0.254929	0.710923	0	1	0	1	1	1_160	160	NA	NA	NA	NA	NA	NA
CCDC85C	0.511915	0.549466	0.644805	0.454811	0.451305	0.297615	0.813892	0.61042	0.531272	0	1	0	1	1	1_161	161	NA	NA	NA	NA	NA	NA
CCND1	0.646474	0.78043	0.763139	0.442077	0.428136	0.199611	0.656809	0.619812	0.403247	0	1	0	1	1	1_162	162	NA	NA	NA	NA	NA	NA
MGLL	0.833423	0.661782	0.782657	0.435611	0.308447	0.208274	0.811748	0.633397	0.442401	0	1	0	1	1	1_163	163	NA	NA	NA	NA	NA	NA
TNFRSF10A	0.412091	0.683907	0.714105	0.335392	0.480855	0.146555	0.696952	0.959716	0.5863	0	1	0	1	1	1_164	164	NA	NA	NA	NA	NA	NA
SLC25A37	0.539632	0.601389	0.461982	0.640696	0.298995	0.275671	0.74925	0.702039	0.690359	0	1	0	1	1	1_165	165	NA	NA	NA	NA	NA	NA
ENC1	0.570137	0.764065	0.786673	0.404045	0.269221	0.510295	0.428756	0.659444	0.444655	0	1	0	1	1	1_166	166	NA	NA	NA	NA	NA	NA
CYP26B1	0.597365	0.320533	0.73661	0.604127	0.163198	0.255908	1.03585	0.66136	0.949006	0	1	0	1	1	1_167	167	NA	NA	NA	NA	NA	NA
TRIB1	0.350474	0.431306	0.251362	0.548248	0.54153	0.219847	1.11745	0.869849	0.678326	0	1	0	1	1	1_168	168	NA	NA	NA	NA	NA	NA
ZFP36	0.651005	0.619926	1.06619	0.276401	0.17165	-0.00186484	1.02414	0.769919	0.940604	0	0.999999	0	1	1	1_169	169	NA	NA	NA	NA	NA	NA
LONRF3	0.393443	0.664147	0.746531	0.509689	0.626812	0.431236	0.261308	0.616392	0.416962	0	1	0	1	1	1_170	170	NA	NA	NA	NA	NA	NA
YRDC	0.51004	0.516482	0.898163	0.471659	0.326079	0.381949	0.404425	0.671962	0.611133	0	1	0	1	1	1_171	171	NA	NA	NA	NA	NA	NA
EFNB2	0.577569	0.556115	0.775301	0.100443	0.33834	-0.705218	1.00782	1.31568	0.956847	0	0.837493	0	1	1	1_172	172	NA	NA	NA	NA	NA	NA
PPAP2B	1.24902	0.773146	1.00856	0.324271	0.452089	0.128404	0.650511	0.272836	0.272932	0	1	0	1	1	1_173	173	NA	NA	NA	NA	NA	NA
INPP1	0.642365	0.504445	0.601892	0.500721	0.214592	0.315656	0.663426	0.615807	0.75825	0	1	0	1	1	1_174	174	NA	NA	NA	NA	NA	NA
ZNF503	0.398488	0.731542	0.805345	0.458047	0.0380224	0.328268	0.558468	0.998746	0.787779	0	1	0	1	1	1_175	175	NA	NA	NA	NA	NA	NA
NUP50	0.358308	0.945416	1.04351	0.0554709	0.489422	0.300172	0.364923	0.746803	0.609264	0	1	0	1	1	1_176	176	NA	NA	NA	NA	NA	NA
TNFRSF10D	0.285106	0.314096	0.411435	0.40052	0.478297	0.558222	0.609559	0.820434	0.705676	0	1	0	1	1	1_177	177	NA	NA	NA	NA	NA	NA
DDX21	0.542624	0.739993	0.670302	0.456823	0.421779	0.290757	0.601173	0.601913	0.331983	0	1	0	1	1	1_178	178	NA	NA	NA	NA	NA	NA
DUSP4	0.539463	0.447761	0.631296	0.455668	0.161695	0.301417	1.05397	0.905818	0.513599	0	1	0	1	1	1_179	179	NA	NA	NA	NA	NA	NA
NPC1	0.428383	0.592409	0.745644	0.388648	0.363269	0.265584	0.596206	0.780441	0.541267	0	1	0	1	1	1_180	180	NA	NA	NA	NA	NA	NA
ARHGEF18	0.65979	0.56957	0.823793	0.544757	0.198533	0.0597834	0.960265	0.676522	0.575252	0	1	0	1	1	1_181	181	NA	NA	NA	NA	NA	NA
FERMT2	0.691191	0.577845	0.619559	0.678105	0.443881	0.283314	0.582221	0.562453	0.205982	0	1	0	1	1	1_182	182	NA	NA	NA	NA	NA	NA
CD9	0.462167	0.292251	0.663184	0.571764	0.396332	0.448216	0.596486	0.618467	0.493467	0	1	0	1	1	1_183	183	NA	NA	NA	NA	NA	NA
IL27RA	0.620328	0.584656	0.580299	1.16238	0.305248	0.0996173	0.587051	0.726577	0.310866	0	1	0	1	1	1_184	184	NA	NA	NA	NA	NA	NA
TMBIM1	0.467968	0.519678	0.745239	0.344025	0.234938	0.328676	0.800021	0.493926	0.835016	0	1	0	1	1	1_185	185	NA	NA	NA	NA	NA	NA
LYAR	0.340128	0.377591	0.701115	0.499327	0.403577	0.559642	0.423798	0.640325	0.494182	0	1	0	1	1	1_186	186	NA	NA	NA	NA	NA	NA
CSGALNACT2	0.488593	0.392748	0.455753	0.607198	0.367744	0.34465	0.719463	0.695399	0.47436	0	1	0	1	1	1_187	187	NA	NA	NA	NA	NA	NA
S100A16	0.755577	0.393701	0.777849	-0.0374961	0.412196	0.247548	0.946822	0.573189	0.824392	0	0.999996	0	1	1	1_188	188	NA	NA	NA	NA	NA	NA
SLC2A1	0.279514	0.363683	0.467874	0.345518	0.586548	0.51729	0.516303	0.787934	0.522176	0	1	0	1	1	1_189	189	NA	NA	NA	NA	NA	NA
TPBG	0.355645	0.419314	0.830259	0.407775	0.543143	0.530637	0.491143	0.393607	0.423898	0	1	0	1	1	1_190	190	NA	NA	NA	NA	NA	NA
KRT18	0.676098	0.467227	0.364634	0.511938	0.516398	0.306168	0.398907	0.494546	0.657534	0	1	0	1	1	1_191	191	NA	NA	NA	NA	NA	NA
ITGA5	0.347475	0.136649	0.397494	0.507965	0.276571	0.485369	1.1642	0.741362	0.785534	0	1	0	1	1	1_192	192	NA	NA	NA	NA	NA	NA
ARHGAP10	0.635572	0.70944	0.518523	0.248739	0.511225	0.20868	0.51135	0.758825	0.416406	0	1	0	1	1	1_193	193	NA	NA	NA	NA	NA	NA
CCDC107	0.59225	0.557207	0.714236	0.395317	0.300918	0.369531	0.470393	0.677771	0.431075	0	1	0	1	1	1_194	194	NA	NA	NA	NA	NA	NA
KRT15	0.494317	0.291706	0.546075	0.840425	0.56228	0.731147	0.318371	0.237606	0.393449	0	1	0	1	1	1_195	195	NA	NA	NA	NA	NA	NA
DDIT3	0.205235	0.477593	1.1058	0.247525	0.277467	0.473382	0.149614	0.918191	1.01328	5.85823e-08	1	5.74486e-05	1	1	1_196	196	NA	NA	NA	NA	NA	NA
MID1	0.493688	0.755358	0.800197	0.160104	0.107088	0.27112	0.705239	0.836356	0.795676	5.85823e-08	1	5.74486e-05	1	1	1_197	197	NA	NA	NA	NA	NA	NA
PPTC7	0.299604	0.756278	0.289043	0.402486	1.14578	0.298069	0.376375	0.721312	0.241157	5.85823e-08	1	5.74486e-05	1	1	1_198	198	NA	NA	NA	NA	NA	NA
BTBD10	0.516551	0.470707	0.77726	0.406422	0.290737	0.356526	0.484965	0.729892	0.500762	5.85823e-08	1	5.74486e-05	1	1	1_199	199	NA	NA	NA	NA	NA	NA
BIRC3	1.1058	0.811009	0.872112	0.411751	0.334596	0.162621	0.619946	0.377282	0.185696	5.85823e-08	1	5.74486e-05	1	1	1_200	200	NA	NA	NA	NA	NA	NA
CHMP2B	0.405502	0.534516	0.671649	0.358716	0.399794	0.389174	0.530944	0.548346	0.538769	5.85823e-08	1	5.74486e-05	1	1	1_201	201	NA	NA	NA	NA	NA	NA
S100A2	0.558102	0.394409	0.699028	0.458134	0.230795	0.448174	0.596308	0.583969	0.540731	5.85823e-08	1	5.74486e-05	1	1	1_202	202	NA	NA	NA	NA	NA	NA
CXCL1	1.28421	0.723952	1.96336	0.493264	-0.00997206	0.159079	0.24479	0.226494	0.574356	1.17165e-07	0.999996	0.00010885	1	1	1_203	203	NA	NA	NA	NA	NA	NA
TBC1D2	0.501699	0.618218	0.727709	0.275313	0.112384	0.259284	0.814904	0.797213	0.695204	1.17165e-07	1	0.00010885	1	1	1_204	204	NA	NA	NA	NA	NA	NA
ARHGAP12	0.612047	0.398804	0.628725	0.562874	0.394214	0.368968	0.576771	0.658658	0.226625	1.17165e-07	1	0.00010885	1	1	1_205	205	NA	NA	NA	NA	NA	NA
SEMA3B	0.296379	0.424234	0.639446	0.192237	0.393251	0.419865	0.81995	0.651283	0.576148	1.17165e-07	1	0.00010885	1	1	1_206	206	NA	NA	NA	NA	NA	NA
GRAMD3	0.688768	0.708406	0.734054	0.575541	0.437527	0.186609	0.593665	0.471813	0.124178	1.17165e-07	1	0.00010885	1	1	1_207	207	NA	NA	NA	NA	NA	NA
ST3GAL1	0.578323	0.961527	0.662798	0.200653	0.27601	0.0974202	0.642765	0.871765	0.421696	1.17165e-07	1	0.00010885	1	1	1_208	208	NA	NA	NA	NA	NA	NA
ITPRIP	0.654398	0.664544	0.47777	0.282917	0.297726	0.0165896	1.16014	0.880928	0.37942	1.17165e-07	1	0.00010885	1	1	1_209	209	NA	NA	NA	NA	NA	NA
SERINC2	0.395547	0.446088	0.472917	0.63255	0.242142	0.297026	0.579525	0.798849	0.643599	1.17165e-07	1	0.00010885	1	1	1_210	210	NA	NA	NA	NA	NA	NA
FHOD1	0.494674	0.551637	0.596288	0.495754	0.296818	0.256858	0.619001	0.63326	0.466728	1.17165e-07	1	0.00010885	1	1	1_211	211	NA	NA	NA	NA	NA	NA
SMOX	0.745678	0.55004	0.764828	0.517744	0.202015	0.171452	0.687917	0.450444	0.540276	1.17165e-07	1	0.00010885	1	1	1_212	212	NA	NA	NA	NA	NA	NA
PPP2CB	0.428965	0.406904	0.770818	0.495744	0.371214	0.433949	0.320276	0.50149	0.556042	1.17165e-07	1	0.00010885	1	1	1_213	213	NA	NA	NA	NA	NA	NA
MAT2A	0.593209	0.280869	0.594126	0.561458	0.365469	0.386329	0.745668	0.421433	0.399027	1.17165e-07	1	0.00010885	1	1	1_214	214	NA	NA	NA	NA	NA	NA
GDE1	0.318015	0.468448	0.427729	0.349697	0.574744	0.650588	0.273797	0.659459	0.387776	1.75747e-07	1	0.000148907	1	1	1_215	215	NA	NA	NA	NA	NA	NA
TNFRSF12A	1.01862	0.441825	0.594777	0.292468	0.0804044	-0.0296313	1.26931	0.898553	0.608653	1.75747e-07	0.999988	0.000148907	1	1	1_216	216	NA	NA	NA	NA	NA	NA
SNRNP35	1.67818	0.585105	0.53975	0.380142	0.364138	0.142521	0.538341	0.4498	0.171441	1.75747e-07	1	0.000148907	1	1	1_217	217	NA	NA	NA	NA	NA	NA
ARHGEF2	0.599121	0.72312	1.05348	-0.0268728	0.0241564	-0.0683361	1.1577	0.927648	0.987772	1.75747e-07	0.998717	0.000148907	1	1	1_218	218	NA	NA	NA	NA	NA	NA
MYADM	0.16466	0.156092	0.160656	0.95447	0.797888	0.556137	0.659334	0.612273	0.338005	1.75747e-07	1	0.000148907	1	1	1_219	219	NA	NA	NA	NA	NA	NA
MAP1LC3B	0.429712	0.529811	0.766978	0.466181	0.400595	0.252183	0.391423	0.540651	0.475742	1.75747e-07	1	0.000148907	1	1	1_220	220	NA	NA	NA	NA	NA	NA
RASSF1	0.25107	0.706573	0.763226	0.274132	0.369723	0.344595	0.370907	0.676145	0.545588	1.75747e-07	1	0.000148907	1	1	1_221	221	NA	NA	NA	NA	NA	NA
PLEKHB2	0.258046	0.769782	0.685806	0.338704	0.381353	0.413706	0.188008	0.667765	0.546264	1.75747e-07	1	0.000148907	1	1	1_222	222	NA	NA	NA	NA	NA	NA
SPINK1	0.114506	0.605364	0.69984	0.588461	0.712346	0.772502	0.0958464	0.434358	0.258334	1.75747e-07	1	0.000148907	1	1	1_223	223	NA	NA	NA	NA	NA	NA
ETS1	0.192946	0.168683	0.104109	0.372465	0.315727	0.0711902	1.66937	1.39689	1.13734	1.75747e-07	0.999999	0.000148907	1	1	1_224	224	NA	NA	NA	NA	NA	NA
CDK2AP2	0.331806	0.481052	0.665419	0.238259	0.320279	0.442801	0.561615	0.447546	0.784067	1.75747e-07	1	0.000148907	1	1	1_225	225	NA	NA	NA	NA	NA	NA
CCM2	0.460316	0.400206	0.562265	0.421752	0.288317	0.492125	0.592501	0.352189	0.63107	1.75747e-07	1	0.000148907	1	1	1_226	226	NA	NA	NA	NA	NA	NA
C17orf91	0.18637	0.373275	0.418177	0.414741	0.570478	0.432046	0.203686	0.939354	0.649516	1.75747e-07	1	0.000148907	1	1	1_227	227	NA	NA	NA	NA	NA	NA
ENTPD7	0.537828	0.652462	0.695971	0.280118	0.215182	0.154323	0.559441	0.89315	0.523158	1.75747e-07	1	0.000148907	1	1	1_228	228	NA	NA	NA	NA	NA	NA
ALG13	0.492458	0.433153	0.557177	0.370442	0.280199	0.340361	0.439128	0.669638	0.660783	1.75747e-07	1	0.000148907	1	1	1_229	229	NA	NA	NA	NA	NA	NA
GPR172A	0.353221	0.42742	0.516512	0.226428	0.386942	0.452569	0.772923	0.432295	0.574322	1.75747e-07	1	0.000148907	1	1	1_230	230	NA	NA	NA	NA	NA	NA
RGS17	0.454159	0.194565	0.455376	0.629728	0.315419	0.624117	0.501561	0.402365	0.635969	1.75747e-07	1	0.000148907	1	1	1_231	231	NA	NA	NA	NA	NA	NA
TNIP2	0.346978	0.597914	0.993314	0.300004	0.222025	0.196413	0.622428	0.602981	0.606541	1.75747e-07	1	0.000148907	1	1	1_232	232	NA	NA	NA	NA	NA	NA
ARL5B	0.272709	0.467955	0.575312	0.554738	0.643024	0.60588	0.17396	0.567675	0.208377	1.75747e-07	1	0.000148907	1	1	1_233	233	NA	NA	NA	NA	NA	NA
TRIM8	0.51234	0.649858	0.833289	0.26806	0.162131	0.206541	0.752093	0.547842	0.566178	1.75747e-07	1	0.000148907	1	1	1_234	234	NA	NA	NA	NA	NA	NA
TNFRSF21	0.756196	0.494093	0.689382	0.0540023	0.108319	0.0613319	1.34763	0.712304	0.815402	1.75747e-07	0.999994	0.000148907	1	1	1_235	235	NA	NA	NA	NA	NA	NA
CHKA	0.162256	0.932256	0.822697	0.187338	0.653738	0.278054	0.0678948	1.06811	0.338686	1.75747e-07	1	0.000148907	1	1	1_236	236	NA	NA	NA	NA	NA	NA
KCTD5	0.24455	0.289125	0.324618	0.57893	0.406711	0.121261	0.891426	0.640707	0.969304	2.34329e-07	1	0.000197751	1	1	1_237	237	NA	NA	NA	NA	NA	NA
SERTAD1	0.502301	0.390498	0.481103	0.328544	0.301766	0.29496	0.660382	0.67897	0.522581	2.92912e-07	1	0.000241418	1	1	1_238	238	NA	NA	NA	NA	NA	NA
ACTG1	0.665827	0.581648	0.483078	0.30583	0.604959	0.291123	0.540003	0.212726	0.34666	2.92912e-07	1	0.000241418	1	1	1_239	239	NA	NA	NA	NA	NA	NA
NT5E	0.463599	0.168827	0.199797	0.807481	1.04786	0.301295	0.557916	0.326336	0.377671	2.92912e-07	1	0.000241418	1	1	1_240	240	NA	NA	NA	NA	NA	NA
BNC2	0.654726	0.613429	0.586709	0.159942	0.402886	0.0496429	0.80658	0.718949	0.37846	2.92912e-07	1	0.000241418	1	1	1_241	241	NA	NA	NA	NA	NA	NA
PTGER4	0.440157	0.394604	0.751487	0.311019	0.587321	0.0892979	0.504407	0.530838	0.599352	2.92912e-07	1	0.000241418	1	1	1_242	242	NA	NA	NA	NA	NA	NA
LEPREL1	0.341701	0.511325	0.84299	0.16873	0.311315	0.302126	0.597203	0.658921	0.521779	2.92912e-07	1	0.000241418	1	1	1_243	243	NA	NA	NA	NA	NA	NA
RASGRP3	0.609181	0.889314	0.464145	0.22185	0.0585423	0.24939	0.580408	0.986268	0.448623	3.51494e-07	1	0.000283093	1	1	1_244	244	NA	NA	NA	NA	NA	NA
MYH9	0.567485	0.645889	0.680141	0.145615	0.157958	0.0453324	0.982041	0.682275	0.768845	3.51494e-07	0.999999	0.000283093	1	1	1_245	245	NA	NA	NA	NA	NA	NA
ETF1	0.35148	0.678114	0.661456	0.386396	0.426042	0.234638	0.594405	0.574996	0.238006	3.51494e-07	1	0.000283093	1	1	1_246	246	NA	NA	NA	NA	NA	NA
PKP2	0.537579	0.21366	0.425414	0.409577	0.00449165	0.343832	1.10881	0.884656	0.667273	3.51494e-07	0.999999	0.000283093	1	1	1_247	247	NA	NA	NA	NA	NA	NA
KRT8	0.358586	0.420353	0.396934	0.729485	0.410252	0.427052	0.513671	0.461485	0.291677	3.51494e-07	1	0.000283093	1	1	1_248	248	NA	NA	NA	NA	NA	NA
SBNO1	0.29108	0.434408	0.462482	0.230655	0.598372	0.767163	0.149421	0.587224	0.398916	3.51494e-07	1	0.000283093	1	1	1_249	249	NA	NA	NA	NA	NA	NA
FCHO1	0.627836	0.22683	0.593989	0.582015	0.237999	0.44578	0.644719	0.389156	0.426468	4.10076e-07	1	0.000320525	1	1	1_250	250	NA	NA	NA	NA	NA	NA
VGF	-0.00667331	0.0655675	0.00578135	0.101531	1.06093	0.862721	0.513628	1.31122	0.87165	4.10076e-07	0.999673	0.000320525	1	1	1_251	251	NA	NA	NA	NA	NA	NA
DOK7	0.407911	0.413813	0.684478	0.457919	0.555746	0.383776	0.444084	0.289155	0.310956	4.10076e-07	1	0.000320525	1	1	1_252	252	NA	NA	NA	NA	NA	NA
DDIT4	0.317241	0.303799	0.48394	0.382338	0.24641	0.468235	0.802217	0.529674	0.585327	4.10076e-07	1	0.000320525	1	1	1_253	253	NA	NA	NA	NA	NA	NA
ACTN1	0.431108	0.425916	0.309086	0.363756	0.426195	0.368165	0.635246	0.516537	0.43654	4.10076e-07	1	0.000320525	1	1	1_254	254	NA	NA	NA	NA	NA	NA
RIPK4	0.553108	0.667064	0.926441	0.301088	0.0160896	-0.134161	0.822658	0.824378	0.666959	4.10076e-07	0.999391	0.000320525	1	1	1_255	255	NA	NA	NA	NA	NA	NA
MOSPD1	0.395865	0.237199	0.648006	0.514842	0.358096	0.362471	0.404222	0.469817	0.639905	4.10076e-07	1	0.000320525	1	1	1_256	256	NA	NA	NA	NA	NA	NA
SLC1A5	0.216669	0.720199	0.574282	0.284239	0.935923	0.18443	0.290733	0.497447	0.366681	4.10076e-07	1	0.000320525	1	1	1_257	257	NA	NA	NA	NA	NA	NA
SAMD4A	0.629942	0.464794	0.308916	0.419098	-0.128815	0.25657	1.01329	0.905041	0.542899	4.68658e-07	0.999848	0.000364967	1	1	1_258	258	NA	NA	NA	NA	NA	NA
SHB	0.612044	0.533895	0.519001	0.171764	0.108496	0.0901409	0.955053	0.977825	0.599955	5.27241e-07	0.999999	0.000406109	1	1	1_259	259	NA	NA	NA	NA	NA	NA
LDLR	0.595914	0.681569	0.679676	0.421758	0.385676	0.0845868	0.646341	0.516781	0.17494	5.27241e-07	1	0.000406109	1	1	1_260	260	NA	NA	NA	NA	NA	NA
MPRIP	0.745689	0.893115	0.973752	0.0418042	0.040125	-0.0283626	0.953623	0.754395	0.499427	5.27241e-07	0.999848	0.000406109	1	1	1_261	261	NA	NA	NA	NA	NA	NA
NT5DC3	0.283006	0.297896	0.331238	0.592136	0.612589	0.424699	0.393824	0.53646	0.38395	5.85823e-07	1	0.000441598	1	1	1_262	262	NA	NA	NA	NA	NA	NA
SGMS2	0.393638	0.682379	0.559962	0.373668	0.382002	0.243611	0.241022	0.677326	0.435804	5.85823e-07	1	0.000441598	1	1	1_263	263	NA	NA	NA	NA	NA	NA
ARHGEF4	0.592247	0.539037	0.620559	0.264831	0.184818	0.259456	0.780643	0.486254	0.439758	5.85823e-07	1	0.000441598	1	1	1_264	264	NA	NA	NA	NA	NA	NA
IRF2BP2	0.602458	0.346472	0.474774	0.394959	0.141524	0.194956	1.02973	0.66157	0.484215	5.85823e-07	1	0.000441598	1	1	1_265	265	NA	NA	NA	NA	NA	NA
BCL10	0.567025	0.642254	0.584286	0.336208	0.33653	0.42944	0.389306	0.346543	0.29079	5.85823e-07	1	0.000441598	1	1	1_266	266	NA	NA	NA	NA	NA	NA
INPP4B	0.841512	0.956908	1.17953	-0.0471413	0.000671275	0.046433	0.43207	0.696305	0.793942	5.85823e-07	0.999481	0.000441598	1	1	1_267	267	NA	NA	NA	NA	NA	NA
FHL2	0.601632	0.725355	1.06555	0.285364	0.179826	0.213486	0.386605	0.449386	0.369178	6.44405e-07	1	0.000480626	1	1	1_268	268	NA	NA	NA	NA	NA	NA
HBP1	0.341917	0.412068	0.859298	0.296336	0.224561	0.447845	0.314156	0.553789	0.554374	6.44405e-07	1	0.000480626	1	1	1_269	269	NA	NA	NA	NA	NA	NA
COTL1	0.3971	0.350273	0.490905	0.404177	0.250315	0.186832	0.670881	0.675301	0.667523	6.44405e-07	1	0.000480626	1	1	1_270	270	NA	NA	NA	NA	NA	NA
PTS	0.301641	0.306765	0.734948	0.423002	0.203218	0.474244	0.409196	0.453623	0.716192	7.02988e-07	1	0.000501369	1	1	1_271	271	NA	NA	NA	NA	NA	NA
KLF5	0.385129	0.55548	0.639726	0.778132	0.635722	0.226257	0.2275	0.377718	0.163891	7.02988e-07	1	0.000501369	1	1	1_272	272	NA	NA	NA	NA	NA	NA
SLK	0.369282	0.364202	0.654232	0.284388	0.453008	0.58292	0.311663	0.36233	0.378682	7.02988e-07	1	0.000501369	1	1	1_273	273	NA	NA	NA	NA	NA	NA
CD55	0.444041	0.582359	0.635991	0.327014	0.391068	0.308624	0.390059	0.653017	0.189199	7.02988e-07	1	0.000501369	1	1	1_274	274	NA	NA	NA	NA	NA	NA
ERICH1	0.653441	0.317412	0.52682	0.393224	0.349963	0.105043	0.501301	0.49595	0.674037	7.02988e-07	1	0.000501369	1	1	1_275	275	NA	NA	NA	NA	NA	NA
GALNTL4	0.442981	0.365352	0.397371	0.564607	0.240893	0.235747	0.750408	0.671689	0.398059	7.02988e-07	1	0.000501369	1	1	1_276	276	NA	NA	NA	NA	NA	NA
TAF1A	0.351223	0.506141	0.79378	0.312459	0.381801	0.345331	0.201154	0.552697	0.419959	7.02988e-07	1	0.000501369	1	1	1_277	277	NA	NA	NA	NA	NA	NA
GNG12	0.474246	0.272809	0.685633	0.578374	0.289567	0.264348	0.517943	0.276534	0.675293	7.02988e-07	1	0.000501369	1	1	1_278	278	NA	NA	NA	NA	NA	NA
PPP4R1	0.579579	0.552128	0.608675	0.379846	0.148152	0.172252	0.856638	0.551679	0.359784	7.02988e-07	1	0.000501369	1	1	1_279	279	NA	NA	NA	NA	NA	NA
FLJ40504	0.655611	0.670471	0.528205	1.0591	-0.0245124	-0.11617	0.280524	0.765092	0.652525	7.02988e-07	0.999222	0.000501369	1	1	1_280	280	NA	NA	NA	NA	NA	NA
SLCO1B3	0.38281	0.565906	0.937938	0.432145	0.189728	0.412006	0.233809	0.398566	0.474648	7.02988e-07	1	0.000501369	1	1	1_281	281	NA	NA	NA	NA	NA	NA
PPARG	0.317254	0.714966	0.960964	0.548767	0.403697	0.555035	0.10348	0.268612	0.119844	7.02988e-07	1	0.000501369	1	1	1_282	282	NA	NA	NA	NA	NA	NA
DNAJB9	0.178995	0.497767	0.683222	0.187677	0.475559	0.290615	0.249599	0.842055	0.513707	7.02988e-07	1	0.000501369	1	1	1_283	283	NA	NA	NA	NA	NA	NA
RASD1	0.30538	0.283864	0.42456	0.241288	0.441078	0.0284643	0.917181	0.74143	0.745379	7.6157e-07	1	0.000541327	1	1	1_284	284	NA	NA	NA	NA	NA	NA
PHLDB3	0.315404	0.39953	0.555998	1.00856	0.367348	0.196456	0.428343	0.370897	0.344058	9.37317e-07	1	0.000655255	1	1	1_285	285	NA	NA	NA	NA	NA	NA
GKN2	0.337784	0.479171	0.680774	0.28857	0.276353	0.321619	0.436476	0.400612	0.605472	9.37317e-07	1	0.000655255	1	1	1_286	286	NA	NA	NA	NA	NA	NA
BZW1	0.415088	0.301645	0.740345	0.64261	0.445346	0.596787	0.0693707	0.216977	0.373723	9.37317e-07	1	0.000655255	1	1	1_287	287	NA	NA	NA	NA	NA	NA
EHD4	0.52519	0.360574	0.615595	0.411298	0.0204588	0.150762	0.908134	0.661971	0.583489	9.37317e-07	0.999999	0.000655255	1	1	1_288	288	NA	NA	NA	NA	NA	NA
TUBB2C	0.530143	0.371072	0.482339	0.387124	0.286381	0.331615	0.609954	0.365135	0.416762	9.37317e-07	1	0.000655255	1	1	1_289	289	NA	NA	NA	NA	NA	NA
CDC37	0.413131	0.586312	0.711152	0.373681	0.314705	0.255202	0.495584	0.298264	0.377305	9.95899e-07	1	0.000687137	1	1	1_290	290	NA	NA	NA	NA	NA	NA
VKORC1L1	0.198563	0.456085	0.676208	0.335283	0.302336	0.368923	0.227722	0.600735	0.636801	9.95899e-07	1	0.000687137	1	1	1_291	291	NA	NA	NA	NA	NA	NA
CORO1C	0.510266	0.399938	0.63569	0.416716	0.3635	0.152646	0.489485	0.615185	0.2897	9.95899e-07	1	0.000687137	1	1	1_292	292	NA	NA	NA	NA	NA	NA
MGC102966	0.623481	0.63646	0.713927	-0.054777	0.243037	0.292923	0.61818	0.451591	0.44906	9.95899e-07	0.999988	0.000687137	1	1	1_293	293	NA	NA	NA	NA	NA	NA
EMR2	0.716763	0.535036	0.806147	0.024833	0.138037	-0.0129823	0.758823	0.732147	0.654587	1.05448e-06	0.999958	0.000725195	1	1	1_294	294	NA	NA	NA	NA	NA	NA
SHANK2	0.956719	0.798588	1.06915	0.121501	0.174348	0.172586	0.421782	0.336506	0.280705	1.23023e-06	1	0.000832545	1	1	1_295	295	NA	NA	NA	NA	NA	NA
C16orf52	0.520928	1.27254	0.746795	0.504281	0.414785	0.440393	0.0186201	0.206671	0.0319933	1.23023e-06	0.999997	0.000832545	1	1	1_296	296	NA	NA	NA	NA	NA	NA
SPSB1	0.314868	0.383602	0.474366	0.589421	0.188176	0.110259	0.699268	0.907245	0.428168	1.23023e-06	1	0.000832545	1	1	1_297	297	NA	NA	NA	NA	NA	NA
AEN	0.59191	0.565327	0.442338	0.461697	0.172817	0.172294	0.893702	0.468497	0.270872	1.23023e-06	1	0.000832545	1	1	1_298	298	NA	NA	NA	NA	NA	NA
CRTC2	0.244226	0.465255	0.649428	0.332916	0.477088	0.330684	0.0687331	0.760543	0.427909	1.23023e-06	1	0.000832545	1	1	1_299	299	NA	NA	NA	NA	NA	NA
FAM135A	0.366562	0.453194	0.414746	0.413921	0.224238	0.308003	0.45879	0.644644	0.471943	1.28881e-06	1	0.000858477	1	1	1_300	300	NA	NA	NA	NA	NA	NA
KRT17	0.786671	0.724973	0.518092	0.827201	0.52332	0.460686	0.084953	0.107373	-0.0172618	1.28881e-06	0.999992	0.000858477	1	1	1_301	301	NA	NA	NA	NA	NA	NA
UAP1	0.280005	0.276226	0.440243	0.308179	0.365699	0.470344	0.435644	0.572122	0.468353	1.28881e-06	1	0.000858477	1	1	1_302	302	NA	NA	NA	NA	NA	NA
CDC42EP4	0.291932	0.486813	0.394565	0.821838	0.192584	0.0710293	0.830391	0.539694	0.457688	1.28881e-06	1	0.000858477	1	1	1_303	303	NA	NA	NA	NA	NA	NA
PNPLA8	0.174953	0.300875	0.38892	0.395744	0.452729	0.663925	0.226129	0.642125	0.345998	1.28881e-06	1	0.000858477	1	1	1_304	304	NA	NA	NA	NA	NA	NA
CDK6	0.510604	0.559072	0.453136	0.718905	0.538544	-0.0869546	0.692907	0.405118	0.110165	1.34739e-06	0.999974	0.000886349	1	1	1_305	305	NA	NA	NA	NA	NA	NA
STMN3	0.32508	0.28533	0.293316	0.387286	0.400294	0.5734	0.400183	0.343918	0.534183	1.34739e-06	1	0.000886349	1	1	1_306	306	NA	NA	NA	NA	NA	NA
GPR126	0.358583	0.345596	0.574912	0.295228	0.274467	0.255227	0.566335	0.824085	0.345129	1.34739e-06	1	0.000886349	1	1	1_307	307	NA	NA	NA	NA	NA	NA
PLAA	0.335522	0.504278	0.511559	0.288441	0.463717	0.32904	0.169218	0.49334	0.459095	1.34739e-06	1	0.000886349	1	1	1_308	308	NA	NA	NA	NA	NA	NA
TROVE2	0.201767	0.249428	0.407993	0.485528	0.527869	0.562199	0.199289	0.540631	0.357456	1.40598e-06	1	0.000910744	1	1	1_309	309	NA	NA	NA	NA	NA	NA
RASGEF1A	0.287961	0.389399	0.394112	0.41147	0.476994	0.469973	0.442586	0.361598	0.289656	1.40598e-06	1	0.000910744	1	1	1_310	310	NA	NA	NA	NA	NA	NA
GKN1	0.470943	0.410374	0.388183	0.693643	0.321135	0.277726	0.302816	0.646942	0.232159	1.40598e-06	1	0.000910744	1	1	1_311	311	NA	NA	NA	NA	NA	NA
RAB21	0.415093	0.346659	0.692544	0.390252	0.471466	0.213699	0.206475	0.821442	0.215659	1.40598e-06	1	0.000910744	1	1	1_312	312	NA	NA	NA	NA	NA	NA
MAP2K3	1.0385	0.904657	0.644267	-0.775723	0.327085	-0.293263	0.657903	0.496771	0.419325	1.46456e-06	0.623072	0.0009458	1	1	1_313	313	NA	NA	NA	NA	NA	NA
PMP22	0.301657	0.459771	0.364764	0.456057	0.249347	0.206763	0.617808	0.75982	0.386411	1.52314e-06	1	0.000965962	1	1	1_314	314	NA	NA	NA	NA	NA	NA
LIF	0.341684	0.326486	0.441316	0.197246	0.40216	0.258909	0.621262	0.630721	0.440247	1.52314e-06	1	0.000965962	1	1	1_315	315	NA	NA	NA	NA	NA	NA
CSRNP1	0.490596	0.692948	0.573686	0.209109	-0.0257362	-0.0800935	1.06795	0.828586	0.539094	1.52314e-06	0.999548	0.000965962	1	1	1_316	316	NA	NA	NA	NA	NA	NA
FGF2	0.58555	0.364047	0.691258	0.771943	0.350865	0.329214	0.24448	0.153518	0.269031	1.52314e-06	1	0.000965962	1	1	1_317	317	NA	NA	NA	NA	NA	NA
OAS1	0.747256	0.576341	0.782817	0.320839	0.0716213	0.100338	0.699231	0.269079	0.507056	1.52314e-06	0.999999	0.000965962	1	1	1_318	318	NA	NA	NA	NA	NA	NA
FICD	0.2414	0.581111	0.4128	0.360668	0.136307	0.622993	0.194786	0.67344	0.496181	1.52314e-06	1	0.000965962	1	1	1_319	319	NA	NA	NA	NA	NA	NA
EXTL2	0.480233	0.292907	0.466373	0.526172	0.22869	0.50741	0.329644	0.525754	0.309067	1.58172e-06	1	0.00100012	1	1	1_320	320	NA	NA	NA	NA	NA	NA
ABTB1	0.23011	0.285385	0.277358	0.401748	0.361268	0.379444	0.60777	0.455023	0.594213	1.69889e-06	1	0.00106153	1	1	1_321	321	NA	NA	NA	NA	NA	NA
FAS	0.679545	0.608212	0.740846	0.509648	0.157005	0.421042	0.241211	0.299151	0.180293	1.69889e-06	1	0.00106153	1	1	1_322	322	NA	NA	NA	NA	NA	NA
TOR1B	0.394266	0.397054	0.555316	0.379479	0.303106	0.301569	0.241734	0.569879	0.465085	1.69889e-06	1	0.00106153	1	1	1_323	323	NA	NA	NA	NA	NA	NA
LAMA4	0.892836	0.701167	1.09298	0.243995	0.196056	-0.0902243	0.427218	0.404069	0.327125	1.69889e-06	0.999963	0.00106153	1	1	1_324	324	NA	NA	NA	NA	NA	NA
FGFRL1	0.219694	0.348104	0.517122	0.196943	0.448163	0.478106	0.259978	0.706258	0.346793	1.81605e-06	1	0.0011215	1	1	1_325	325	NA	NA	NA	NA	NA	NA
NEDD4L	0.491637	0.474337	0.655477	0.662104	-0.013721	0.069863	0.668601	0.667804	0.38445	1.81605e-06	0.99999	0.0011215	1	1	1_326	326	NA	NA	NA	NA	NA	NA
CXorf61	0.602838	0.329772	0.507822	0.580484	0.130936	0.323857	0.58846	0.216366	0.508213	1.81605e-06	1	0.0011215	1	1	1_327	327	NA	NA	NA	NA	NA	NA
PLCD3	0.421503	0.521349	0.44698	0.228403	-0.038306	0.264361	0.807713	0.78356	0.477143	1.81605e-06	0.999992	0.0011215	1	1	1_328	328	NA	NA	NA	NA	NA	NA
JUNB	1.14348	1.02271	1.48278	0.00904638	0.690741	-0.338268	0.112299	0.141768	0.0921956	1.93322e-06	0.966875	0.00118351	1	1	1_329	329	NA	NA	NA	NA	NA	NA
ATXN1	0.311569	0.196583	0.377072	0.544373	0.350955	0.398355	0.540006	0.445193	0.390866	1.93322e-06	1	0.00118351	1	1	1_330	330	NA	NA	NA	NA	NA	NA
MIDN	0.141087	-0.172363	0.166661	0.391073	0.425998	0.308109	0.852615	1.0782	0.732177	1.93322e-06	0.999297	0.00118351	1	1	1_331	331	NA	NA	NA	NA	NA	NA
PID1	0.515261	0.44443	0.631857	0.43729	0.311151	0.286185	0.259412	0.355008	0.338066	1.9918e-06	1	0.00121586	1	1	1_332	332	NA	NA	NA	NA	NA	NA
MAD2L2	0.406853	0.32825	0.588892	0.274513	0.234458	0.337825	0.511425	0.370973	0.583598	2.05038e-06	1	0.00124089	1	1	1_333	333	NA	NA	NA	NA	NA	NA
TNFRSF25	0.489423	0.511962	0.794436	0.212662	-0.0797194	0.242772	0.526659	0.501184	0.675662	2.05038e-06	0.999963	0.00124089	1	1	1_334	334	NA	NA	NA	NA	NA	NA
ASB6	0.413287	0.580639	0.73215	0.23875	0.147859	0.329568	0.318457	0.475267	0.470437	2.05038e-06	1	0.00124089	1	1	1_335	335	NA	NA	NA	NA	NA	NA
BAG3	0.148293	0.673265	0.555835	0.118837	0.524456	0.318466	0.265144	0.566882	0.378244	2.16755e-06	1	0.00130806	1	1	1_336	336	NA	NA	NA	NA	NA	NA
DNAJC3	0.226236	0.611704	0.616473	0.273382	0.327119	0.41869	0.14895	0.44265	0.442609	2.28471e-06	1	0.0013594	1	1	1_337	337	NA	NA	NA	NA	NA	NA
CNN2	0.385024	0.711832	0.559972	0.0587917	0.239452	0.141355	0.593866	0.562093	0.564227	2.28471e-06	0.999999	0.0013594	1	1	1_338	338	NA	NA	NA	NA	NA	NA
ERRFI1	0.159891	0.338938	0.224913	-0.119822	0.0329123	0.423833	1.01496	1.13485	1.07395	2.28471e-06	0.999037	0.0013594	1	1	1_339	339	NA	NA	NA	NA	NA	NA
FERMT1	0.517767	0.326685	0.600209	0.0832535	0.091253	0.0876473	0.820168	0.691978	0.9115	2.28471e-06	0.999996	0.0013594	1	1	1_340	340	NA	NA	NA	NA	NA	NA
TTC32	0.171702	0.281926	0.275077	0.718567	0.35355	0.432269	0.338095	0.631836	0.359053	2.28471e-06	1	0.0013594	1	1	1_341	341	NA	NA	NA	NA	NA	NA
CCNYL1	0.561402	0.22078	0.563262	0.723035	0.156892	0.319852	0.513133	0.317998	0.361087	2.40187e-06	1	0.00141323	1	1	1_342	342	NA	NA	NA	NA	NA	NA
GJB3	0.908721	0.99938	1.10705	0.0219747	0.0834164	0.0865091	0.369958	0.376934	0.358361	2.40187e-06	0.99998	0.00141323	1	1	1_343	343	NA	NA	NA	NA	NA	NA
RRP9	0.351101	0.337229	0.55779	0.265761	0.249174	0.343471	0.534498	0.356568	0.548037	2.40187e-06	1	0.00141323	1	1	1_344	344	NA	NA	NA	NA	NA	NA
IGSF8	0.480102	0.474035	0.685262	0.371762	0.282703	0.330025	0.278313	0.408737	0.244467	2.40187e-06	1	0.00141323	1	1	1_345	345	NA	NA	NA	NA	NA	NA
ARC	0.475673	0.410558	0.457627	0.455612	0.501966	0.972293	0.103155	0.0956158	0.0624696	2.51904e-06	1	0.00147807	1	1	1_346	346	NA	NA	NA	NA	NA	NA
EPAS1	0.745945	0.45078	0.712952	-0.0658696	-0.0337023	0.0292828	1.17569	0.727097	0.539632	2.6362e-06	0.998323	0.00152986	1	1	1_347	347	NA	NA	NA	NA	NA	NA
MORC3	0.573941	0.692643	0.867866	0.441608	0.119791	0.147403	0.247634	0.428371	0.310068	2.6362e-06	1	0.00152986	1	1	1_348	348	NA	NA	NA	NA	NA	NA
UCK2	0.40926	0.258754	0.412215	0.289498	0.356665	0.379664	0.352238	0.334782	0.629138	2.6362e-06	1	0.00152986	1	1	1_349	349	NA	NA	NA	NA	NA	NA
ARHGEF19	0.568913	0.273514	0.472678	0.443267	0.0318621	0.135063	0.882017	0.457657	0.649317	2.6362e-06	0.999998	0.00152986	1	1	1_350	350	NA	NA	NA	NA	NA	NA
PRNP	0.26787	0.507789	0.521226	0.315511	0.441579	0.354285	0.0213399	0.641997	0.411955	2.69479e-06	1	0.00155959	1	1	1_351	351	NA	NA	NA	NA	NA	NA
CAP1	0.406372	0.499316	0.745307	0.300701	0.165777	0.241192	0.32619	0.568392	0.396813	2.87053e-06	1	0.00164779	1	1	1_352	352	NA	NA	NA	NA	NA	NA
SCML1	0.258523	0.309211	0.781149	0.517094	0.275367	0.433155	0.377764	0.156633	0.436499	2.92912e-06	1	0.00167688	1	1	1_353	353	NA	NA	NA	NA	NA	NA
RAB20	0.230182	0.450145	0.217674	0.435042	0.222863	0.334437	0.637107	0.393895	0.595311	3.04628e-06	1	0.00173458	1	1	1_354	354	NA	NA	NA	NA	NA	NA
ANXA1	0.255728	0.229826	0.509679	0.347725	0.32276	0.427047	0.378174	0.382304	0.555612	3.16344e-06	1	0.00178688	1	1	1_355	355	NA	NA	NA	NA	NA	NA
PHF10	0.239648	0.266794	0.501451	0.3412	0.367187	0.292886	0.352649	0.638214	0.43362	3.16344e-06	1	0.00178688	1	1	1_356	356	NA	NA	NA	NA	NA	NA
ADORA2B	0.642197	0.356931	0.357945	0.453124	0.0571459	0.211973	0.727125	0.482236	0.401068	3.28061e-06	1	0.0018335	1	1	1_357	357	NA	NA	NA	NA	NA	NA
DRAM1	0.427367	0.303529	0.597669	0.535643	0.227736	0.243576	0.612425	0.341851	0.314455	3.28061e-06	1	0.0018335	1	1	1_358	358	NA	NA	NA	NA	NA	NA
AKAP8	0.21216	0.589507	0.853097	0.0519713	0.428065	0.425003	0.0849542	0.529062	0.359188	3.28061e-06	0.999999	0.0018335	1	1	1_359	359	NA	NA	NA	NA	NA	NA
CXCL3	0.587409	0.527	1.03146	0.710269	0.511304	0.395484	0.00458295	-0.00783954	0.110618	3.28061e-06	0.999955	0.0018335	1	1	1_360	360	NA	NA	NA	NA	NA	NA
C9orf89	0.304743	0.24919	0.576048	0.363754	0.250518	0.279278	0.348603	0.533053	0.603709	3.33919e-06	1	0.00186133	1	1	1_361	361	NA	NA	NA	NA	NA	NA
TRIM25	0.343273	0.593348	0.459988	0.185843	0.276331	0.345963	0.385145	0.599407	0.261515	3.45636e-06	1	0.00191656	1	1	1_362	362	NA	NA	NA	NA	NA	NA
TMEM41B	0.485104	0.443918	0.622873	0.401172	0.0999891	0.534154	0.30395	0.436014	0.215416	3.45636e-06	1	0.00191656	1	1	1_363	363	NA	NA	NA	NA	NA	NA
CYP24A1	0.455856	0.18316	0.517192	0.638412	0.0546026	0.455242	0.405747	0.454341	0.435497	3.51494e-06	1	0.00193889	1	1	1_364	364	NA	NA	NA	NA	NA	NA
SLC30A1	0.409014	0.356808	0.385463	0.579599	0.301075	0.378126	0.343178	0.581735	0.122412	3.51494e-06	1	0.00193889	1	1	1_365	365	NA	NA	NA	NA	NA	NA
EIF5A2	0.390718	0.312106	1.12758	0.337989	0.224058	0.332091	0.351353	0.407512	0.222825	3.57352e-06	1	0.00195592	1	1	1_366	366	NA	NA	NA	NA	NA	NA
PMAIP1	0.445345	0.389097	0.458235	0.720801	0.437256	0.485747	0.0386396	0.167708	0.279199	3.57352e-06	1	0.00195592	1	1	1_367	367	NA	NA	NA	NA	NA	NA
RRM2	0.307224	0.351117	0.644781	0.128657	0.306661	0.198012	0.447602	0.560276	0.602408	3.57352e-06	1	0.00195592	1	1	1_368	368	NA	NA	NA	NA	NA	NA
JUN	1.31799	1.3625	1.67615	0.0147529	0.0516243	0.00556567	0.204324	0.144557	0.111948	3.80785e-06	0.999609	0.0020576	1	1	1_369	369	NA	NA	NA	NA	NA	NA
DUSP6	1.10538	0.203348	0.876723	0.407975	0.0726068	0.466381	0.451169	0.0872785	0.23418	3.80785e-06	0.999999	0.0020576	1	1	1_370	370	NA	NA	NA	NA	NA	NA
RHOF	0.499177	0.561562	0.573253	0.270647	0.135962	0.179239	0.571677	0.716335	0.191182	3.80785e-06	1	0.0020576	1	1	1_371	371	NA	NA	NA	NA	NA	NA
DNMBP	1.00637	0.90673	0.912974	0.199967	0.10074	0.197062	0.230359	0.320587	0.130226	3.80785e-06	0.999999	0.0020576	1	1	1_372	372	NA	NA	NA	NA	NA	NA
KBTBD2	0.397181	0.37337	0.4838	0.240093	0.257303	0.492158	0.375883	0.444835	0.284742	3.80785e-06	1	0.0020576	1	1	1_373	373	NA	NA	NA	NA	NA	NA
KPNA4	0.382872	0.379196	0.661968	0.34512	0.223368	0.214758	0.422862	0.486495	0.36099	4.21793e-06	1	0.00226761	1	1	1_374	374	NA	NA	NA	NA	NA	NA
FAM3C	0.403687	0.0716015	0.665101	0.261668	0.316668	0.312629	0.50205	0.365124	0.58868	4.21793e-06	1	0.00226761	1	1	1_375	375	NA	NA	NA	NA	NA	NA
BTG3	0.245781	0.289336	0.68746	0.344936	0.232976	0.381722	0.292334	0.490399	0.442133	4.51084e-06	1	0.00241895	1	1	1_376	376	NA	NA	NA	NA	NA	NA
FER	0.338405	0.637668	0.551803	0.338674	0.204399	0.100294	0.452266	0.591971	0.338734	4.68658e-06	1	0.00249425	1	1	1_377	377	NA	NA	NA	NA	NA	NA
ELOVL1	0.328698	0.315291	0.51074	0.371246	0.27459	0.217588	0.589462	0.299371	0.502415	4.68658e-06	1	0.00249425	1	1	1_378	378	NA	NA	NA	NA	NA	NA
FSCN1	0.467541	0.623315	0.346079	0.32121	0.303505	0.217826	0.291053	0.401646	0.34863	4.68658e-06	1	0.00249425	1	1	1_379	379	NA	NA	NA	NA	NA	NA
RHOC	0.498132	0.229095	0.557649	0.404089	0.0859406	0.158732	0.81388	0.329058	0.612417	4.80375e-06	1	0.0025502	1	1	1_380	380	NA	NA	NA	NA	NA	NA
C12orf59	0.139055	0.249792	0.290225	0.352757	0.229631	0.214794	0.654157	0.974871	0.48521	4.92091e-06	1	0.00260587	1	1	1_381	381	NA	NA	NA	NA	NA	NA
CXorf38	0.457058	0.406515	0.699562	0.272432	0.0166799	0.359418	0.376962	0.290727	0.618838	4.9795e-06	0.999999	0.00262377	1	1	1_382	382	NA	NA	NA	NA	NA	NA
SPRED2	0.385294	0.197045	0.256766	0.719942	0.17296	0.11467	0.935181	0.374627	0.589559	4.9795e-06	1	0.00262377	1	1	1_383	383	NA	NA	NA	NA	NA	NA
EPHX4	0.311404	0.183189	0.309077	0.563393	0.511092	0.320687	0.331669	0.404322	0.298994	5.74107e-06	1	0.00301008	1	1	1_384	384	NA	NA	NA	NA	NA	NA
SLC9A3R1	0.142551	0.389651	0.604307	0.162222	0.338969	0.211072	0.464769	0.531802	0.536521	5.91681e-06	1	0.00308694	1	1	1_385	385	NA	NA	NA	NA	NA	NA
TINAGL1	0.518347	0.407938	0.429463	0.126302	0.493287	-0.141809	0.667475	0.503379	0.344842	6.44405e-06	0.999743	0.00334553	1	1	1_386	386	NA	NA	NA	NA	NA	NA
ABHD6	0.56984	0.571495	0.496316	0.218163	0.127364	0.0765357	0.589678	0.55488	0.347868	6.56122e-06	0.999999	0.00338975	1	1	1_387	387	NA	NA	NA	NA	NA	NA
RHEBL1	0.217433	0.104134	0.245235	0.509741	0.449408	0.428902	0.409291	0.368482	0.451121	6.56122e-06	1	0.00338975	1	1	1_388	388	NA	NA	NA	NA	NA	NA
SH2B3	0.471865	0.334221	0.365518	0.33007	0.141531	0.322248	0.738955	0.469711	0.251484	6.73697e-06	1	0.00346365	1	1	1_389	389	NA	NA	NA	NA	NA	NA
TFB2M	0.203576	0.370934	0.680677	0.273298	0.305554	0.447866	0.120288	0.497133	0.3569	6.73697e-06	1	0.00346365	1	1	1_390	390	NA	NA	NA	NA	NA	NA
SH3BGRL3	0.44773	0.296109	0.503989	0.0605231	0.185927	0.175488	0.927332	0.394631	0.649912	6.97129e-06	0.999999	0.00356681	1	1	1_391	391	NA	NA	NA	NA	NA	NA
CNN3	0.533753	0.180006	0.553126	0.549075	0.326979	0.399262	0.317809	0.233096	0.202872	6.97129e-06	1	0.00356681	1	1	1_392	392	NA	NA	NA	NA	NA	NA
PPEF1	0.441728	0.419827	0.441795	0.0803558	0.239758	0.387307	0.505946	0.409684	0.372432	7.08846e-06	1	0.00361801	1	1	1_393	393	NA	NA	NA	NA	NA	NA
CRY1	0.442387	0.449737	0.474542	0.305392	0.185366	0.216131	0.402473	0.486943	0.36286	7.32279e-06	1	0.00371969	1	1	1_394	394	NA	NA	NA	NA	NA	NA
FJX1	0.496689	0.255246	0.359292	0.406343	0.271911	0.205752	0.572432	0.375252	0.370335	7.32279e-06	1	0.00371969	1	1	1_395	395	NA	NA	NA	NA	NA	NA
UBE2S	0.529887	0.287492	0.381653	0.583911	0.143276	0.24335	0.688798	0.257423	0.342237	7.38137e-06	1	0.00374048	1	1	1_396	396	NA	NA	NA	NA	NA	NA
CFLAR	0.1106	0.144003	0.51407	0.172785	0.205914	0.419067	0.507807	0.77648	0.661687	7.43995e-06	1	0.00376117	1	1	1_397	397	NA	NA	NA	NA	NA	NA
USP38	0.227434	0.388307	0.444587	0.252545	0.437245	0.222611	0.168714	0.584089	0.445399	7.6157e-06	1	0.00384085	1	1	1_398	398	NA	NA	NA	NA	NA	NA
USP3	0.193217	0.426103	0.396738	0.770589	0.125	0.355777	0.167398	0.720088	0.293587	8.43585e-06	1	0.00424437	1	1	1_399	399	NA	NA	NA	NA	NA	NA
ELOVL6	0.11575	0.176344	0.357294	0.419688	0.289601	0.288667	0.709313	0.31208	0.687061	8.6116e-06	1	0.00431231	1	1	1_400	400	NA	NA	NA	NA	NA	NA
GSK3B	0.431848	0.568404	0.498639	0.108704	0.0953549	0.0769066	0.619349	0.724502	0.456288	8.6116e-06	0.999997	0.00431231	1	1	1_401	401	NA	NA	NA	NA	NA	NA
MPZL2	0.351725	0.0315703	0.0423126	0.824066	0.442528	0.361336	0.49657	0.350414	0.434633	8.67018e-06	0.999997	0.00433141	1	1	1_402	402	NA	NA	NA	NA	NA	NA
ELFN2	0.500676	0.350062	0.337769	0.171745	0.473376	-0.180394	0.627615	0.634576	0.338702	8.96309e-06	0.999423	0.0044672	1	1	1_403	403	NA	NA	NA	NA	NA	NA
SLC38A1	0.478119	0.454163	0.674164	0.188187	0.239919	0.291415	0.412104	0.50696	0.0905622	9.256e-06	1	0.00460236	1	1	1_404	404	NA	NA	NA	NA	NA	NA
ACSL3	0.398832	0.507444	0.493352	0.310505	0.178519	0.149523	0.402111	0.425356	0.443541	9.37317e-06	1	0.0046497	1	1	1_405	405	NA	NA	NA	NA	NA	NA
ZNF668	0.193563	0.304055	0.286819	0.429831	0.211934	0.18341	0.610859	0.525385	0.608389	9.43175e-06	1	0.00466783	1	1	1_406	406	NA	NA	NA	NA	NA	NA
FOXN2	0.447679	0.744296	0.47441	-0.11405	0.185337	0.0642276	0.493503	0.59913	0.618008	9.54892e-06	0.999591	0.00470384	1	1	1_407	407	NA	NA	NA	NA	NA	NA
SLC35F2	0.280511	0.270509	0.412644	0.0915458	0.248338	0.247133	0.688272	0.62254	0.485621	9.54892e-06	1	0.00470384	1	1	1_408	408	NA	NA	NA	NA	NA	NA
TRMT1	0.330301	0.298371	0.415683	0.325572	0.52071	0.141063	0.329792	0.285797	0.472116	9.6075e-06	1	0.00472171	1	1	1_409	409	NA	NA	NA	NA	NA	NA
PHF21B	0.297747	0.733343	0.709553	-0.0543293	0.0728478	0.705103	0.25358	0.519921	0.220653	9.72466e-06	0.999917	0.00475722	1	1	1_410	410	NA	NA	NA	NA	NA	NA
CITED1	0.274986	0.308539	1.22509	0.243873	0.316955	0.033517	0.256506	0.422218	0.481389	9.72466e-06	0.999999	0.00475722	1	1	1_411	411	NA	NA	NA	NA	NA	NA
CXADR	0.412676	0.357011	0.311358	0.575917	0.186991	0.351949	0.52934	0.554756	0.0694305	1.01933e-05	1	0.00497499	1	1	1_412	412	NA	NA	NA	NA	NA	NA
NKX2-5	0.278407	0.297995	0.202035	0.427066	0.202954	0.182646	0.583597	0.608712	0.540862	1.03691e-05	1	0.00503755	1	1	1_413	413	NA	NA	NA	NA	NA	NA
KLHL21	0.276356	0.53278	0.579256	-0.0774443	0.222523	0.016084	0.499347	0.887223	0.641886	1.03691e-05	0.999714	0.00503755	1	1	1_414	414	NA	NA	NA	NA	NA	NA
C9orf167	0.405152	0.400988	0.533485	0.222817	0.186846	0.0985229	0.605366	0.530615	0.391387	1.04277e-05	1	0.00505442	1	1	1_415	415	NA	NA	NA	NA	NA	NA
ITGA1	0.189559	0.346779	0.374821	0.281055	0.295957	0.385181	0.352264	0.546001	0.336563	1.05448e-05	1	0.00509954	1	1	1_416	416	NA	NA	NA	NA	NA	NA
H3F3C	0.365219	0.169065	0.707783	0.224203	-0.0192927	0.443959	0.516746	0.305938	0.708155	1.06034e-05	0.999992	0.00511619	1	1	1_417	417	NA	NA	NA	NA	NA	NA
ELL2	0.411757	0.0135471	0.0304747	0.551642	0.327031	0.25664	0.709474	0.919973	0.291911	1.08377e-05	0.999987	0.00519377	1	1	1_418	418	NA	NA	NA	NA	NA	NA
STK17A	0.829099	0.881884	1.21629	0.185384	0.222941	0.145496	0.110615	0.113086	0.131617	1.08377e-05	0.999998	0.00519377	1	1	1_419	419	NA	NA	NA	NA	NA	NA
LOC643837	0.265302	0.415553	0.520438	0.192597	0.358517	0.295111	0.199436	0.413693	0.428148	1.08377e-05	1	0.00519377	1	1	1_420	420	NA	NA	NA	NA	NA	NA
C1orf77	0.246301	0.384859	0.429811	0.152956	0.403437	0.256936	0.386828	0.534613	0.307083	1.09549e-05	1	0.00523806	1	1	1_421	421	NA	NA	NA	NA	NA	NA
DUSP14	0.29731	0.44583	0.140209	0.240618	0.365012	0.481891	0.130965	0.589453	0.339869	1.10135e-05	1	0.00524241	1	1	1_422	422	NA	NA	NA	NA	NA	NA
RASSF8	0.58115	0.766952	0.600604	0.798723	0.363247	0.310977	-0.00389163	0.00507014	0.130483	1.10135e-05	0.999959	0.00524241	1	1	1_423	423	NA	NA	NA	NA	NA	NA
PDZD8	0.251623	0.453539	0.386029	0.836718	0.285096	0.160695	0.193422	0.461505	0.266255	1.15407e-05	1	0.00548106	1	1	1_424	424	NA	NA	NA	NA	NA	NA
SH2D3A	0.508145	0.460295	0.380107	0.476266	0.141934	0.200195	0.50639	0.378619	0.247511	1.15993e-05	1	0.00549656	1	1	1_425	425	NA	NA	NA	NA	NA	NA
UBE2F	0.306207	0.258676	0.420998	0.566741	0.297269	0.324911	0.453348	0.366504	0.178592	1.17165e-05	1	0.00553968	1	1	1_426	426	NA	NA	NA	NA	NA	NA
RDH13	0.152713	0.477998	0.427189	0.154436	0.405923	0.297799	0.328819	0.488325	0.340957	1.1775e-05	1	0.00555498	1	1	1_427	427	NA	NA	NA	NA	NA	NA
HK2	0.183757	0.170982	0.171452	0.151863	0.185551	0.255164	0.961859	0.928147	0.535402	1.23023e-05	0.999999	0.00579082	1	1	1_428	428	NA	NA	NA	NA	NA	NA
UGDH	0.248724	0.325389	0.588018	0.248452	0.332082	0.416192	0.168168	0.404068	0.342944	1.23609e-05	1	0.00580549	1	1	1_429	429	NA	NA	NA	NA	NA	NA
STARD4	0.422953	0.616746	0.982038	0.28124	0.332421	0.546129	-0.0304532	0.0735144	0.183452	1.24194e-05	0.999973	0.0058201	1	1	1_430	430	NA	NA	NA	NA	NA	NA
ITPR3	0.35141	0.404403	0.541097	0.248464	0.179403	0.236963	0.523177	0.36248	0.368668	1.25952e-05	1	0.00588943	1	1	1_431	431	NA	NA	NA	NA	NA	NA
HSPA14	0.149788	0.408613	0.520696	0.251196	0.220501	0.420626	0.155148	0.477107	0.522388	1.27124e-05	1	0.00593112	1	1	1_432	432	NA	NA	NA	NA	NA	NA
CDKN1A	0.620287	0.357084	0.43169	0.292638	0.204445	0.0809122	0.619411	0.337003	0.35517	1.28881e-05	1	0.0059999	1	1	1_433	433	NA	NA	NA	NA	NA	NA
RRAS2	0.241093	0.306391	0.48539	0.333288	0.349226	0.390787	0.0972324	0.350683	0.469442	1.29467e-05	1	0.00601396	1	1	1_434	434	NA	NA	NA	NA	NA	NA
UBIAD1	0.238952	0.291094	0.414482	0.680394	0.277043	0.14876	0.483467	0.344282	0.361404	1.30639e-05	1	0.0060551	1	1	1_435	435	NA	NA	NA	NA	NA	NA
TSPAN9	0.408078	0.396221	0.262794	0.228495	-0.0180086	0.146463	0.686738	0.743771	0.560922	1.33568e-05	0.999987	0.00616389	1	1	1_436	436	NA	NA	NA	NA	NA	NA
DLX2	0.340812	0.622358	0.647488	0.236466	0.565241	0.548119	0.0316439	0.126099	0.0514121	1.33568e-05	0.999997	0.00616389	1	1	1_437	437	NA	NA	NA	NA	NA	NA
SEMA4B	0.255847	0.17897	0.187285	0.258211	0.110934	0.173354	1.05064	0.615438	0.731569	1.34739e-05	0.999999	0.00620445	1	1	1_438	438	NA	NA	NA	NA	NA	NA
RIC8A	0.193168	0.469581	0.491996	0.215087	0.190902	0.218964	0.285662	0.63362	0.509599	1.36497e-05	1	0.00627174	1	1	1_439	439	NA	NA	NA	NA	NA	NA
KRR1	0.323627	0.311686	0.510657	0.431374	0.165204	0.368826	0.364668	0.348588	0.321951	1.39426e-05	1	0.00639246	1	1	1_440	440	NA	NA	NA	NA	NA	NA
SLC25A22	0.564859	0.523455	0.83508	-0.00197402	-0.0258558	-0.0595177	0.448772	0.788245	0.555151	1.40012e-05	0.998273	0.00640545	1	1	1_441	441	NA	NA	NA	NA	NA	NA
HPCAL1	0.270739	0.363472	0.352579	0.33668	0.280935	0.29624	0.519661	0.30822	0.337786	1.44112e-05	1	0.00657885	1	1	1_442	442	NA	NA	NA	NA	NA	NA
MANF	0.312688	0.28662	0.563792	0.070794	0.361068	0.333099	0.207335	0.59142	0.374292	1.44698e-05	1	0.00659139	1	1	1_443	443	NA	NA	NA	NA	NA	NA
PPP1R13L	0.47136	0.323784	0.550335	0.31392	0.191252	0.208223	0.459476	0.32568	0.34713	1.47042e-05	1	0.00668376	1	1	1_444	444	NA	NA	NA	NA	NA	NA
UBR1	0.401285	0.79971	0.620322	0.191336	0.122938	-0.0931861	0.503234	0.563506	0.322545	1.48799e-05	0.999903	0.00674916	1	1	1_445	445	NA	NA	NA	NA	NA	NA
ETV5	0.533348	0.247079	0.19143	0.551687	0.0462855	0.528264	0.607857	0.332311	0.207401	1.51142e-05	0.999999	0.00683274	1	1	1_446	446	NA	NA	NA	NA	NA	NA
CGRRF1	0.592654	0.393456	0.425347	0.582427	0.117872	0.186972	0.472764	0.218466	0.290957	1.52314e-05	1	0.00683274	1	1	1_447	447	NA	NA	NA	NA	NA	NA
C18orf19	0.219506	0.279808	0.322379	0.264192	0.394462	0.354134	0.228638	0.46233	0.408478	1.529e-05	1	0.00683274	1	1	1_448	448	NA	NA	NA	NA	NA	NA
FAM59A	0.543083	0.535406	0.783939	0.452474	0.110069	0.315635	0.188543	0.143144	0.218092	1.529e-05	1	0.00683274	1	1	1_449	449	NA	NA	NA	NA	NA	NA
NRIP1	0.753333	0.647418	0.778799	-0.208423	0.016729	-0.295012	0.722543	0.711043	0.32781	1.529e-05	0.87384	0.00683274	1	1	1_450	450	NA	NA	NA	NA	NA	NA
PDK4	0.272359	0.407992	0.328569	0.253599	0.554074	0.381195	0.0978507	0.743918	0.0402148	1.529e-05	0.999999	0.00683274	1	1	1_451	451	NA	NA	NA	NA	NA	NA
JAG1	0.513874	0.753255	0.909726	0.0559893	0.335646	0.226882	0.107692	0.250679	0.170952	1.53486e-05	0.999998	0.00684448	1	1	1_452	452	NA	NA	NA	NA	NA	NA
CXCR4	0.407109	0.444496	0.564736	0.315929	0.306132	0.243241	0.334406	0.351175	0.114914	1.57001e-05	1	0.00698652	1	1	1_453	453	NA	NA	NA	NA	NA	NA
PTRF	0.447828	0.709242	0.620353	0.158879	0.159777	0.0667054	0.470162	0.375439	0.344648	1.57586e-05	0.999999	0.00699789	1	1	1_454	454	NA	NA	NA	NA	NA	NA
AKIRIN2	0.316077	0.353618	0.397406	0.282193	0.242067	0.304725	0.420575	0.436417	0.281351	1.64616e-05	1	0.00729477	1	1	1_455	455	NA	NA	NA	NA	NA	NA
ARID3B	0.391854	0.369278	0.791562	0.128755	0.0328216	0.047937	0.59132	0.555873	0.581175	1.65788e-05	0.999984	0.00733135	1	1	1_456	456	NA	NA	NA	NA	NA	NA
HOXA11	0.249752	0.452969	0.345485	0.109703	0.0783135	0.69837	0.238024	0.539811	0.413753	1.68717e-05	0.999999	0.00744533	1	1	1_457	457	NA	NA	NA	NA	NA	NA
TNFAIP3	0.131042	0.298393	0.259341	0.285082	0.412581	0.262294	0.405018	0.502239	0.398138	1.7106e-05	1	0.00753305	1	1	1_458	458	NA	NA	NA	NA	NA	NA
MED10	0.147164	0.273824	0.694754	0.228971	0.25003	0.311003	0.202096	0.458294	0.551703	1.71646e-05	1	0.00754316	1	1	1_459	459	NA	NA	NA	NA	NA	NA
C20orf20	0.32204	0.347626	0.522922	0.345663	0.142507	0.314687	0.439147	0.257195	0.408219	1.73989e-05	1	0.00763031	1	1	1_460	460	NA	NA	NA	NA	NA	NA
POP7	0.382077	0.163568	0.304568	0.39311	0.160486	0.231162	0.533229	0.320697	0.7278	1.76333e-05	1	0.0077171	1	1	1_461	461	NA	NA	NA	NA	NA	NA
RAP1B	0.356338	0.174113	0.191537	0.279083	0.0518932	0.294201	0.533304	0.675138	0.69404	1.81605e-05	0.999998	0.00791514	1	1	1_462	462	NA	NA	NA	NA	NA	NA
CDH15	0.0933817	0.322159	0.831422	-0.0795603	0.350016	0.219632	0.247574	0.483263	0.838059	1.81605e-05	0.999893	0.00791514	1	1	1_463	463	NA	NA	NA	NA	NA	NA
GALNT2	0.243706	0.584894	0.42865	0.348065	0.409108	0.106198	0.33502	0.39757	0.186435	1.82191e-05	1	0.00792436	1	1	1_464	464	NA	NA	NA	NA	NA	NA
SLC4A7	0.405852	0.391064	0.281022	0.356424	0.100223	0.0636337	0.597638	0.594779	0.479605	1.83948e-05	0.999998	0.00798441	1	1	1_465	465	NA	NA	NA	NA	NA	NA
MTHFD2L	0.328439	0.0244539	0.369713	0.139521	0.263875	0.559505	0.383054	0.652096	0.392928	1.85706e-05	0.999998	0.00804421	1	1	1_466	466	NA	NA	NA	NA	NA	NA
CHORDC1	0.30311	0.366915	-0.673521	0.252368	0.431765	0.452388	0.231423	0.547237	0.452007	1.88635e-05	0.964569	0.00815441	1	1	1_467	467	NA	NA	NA	NA	NA	NA
REEP3	0.326918	0.415326	0.455424	0.383252	0.328513	0.35005	0.09058	0.24724	0.339723	1.90393e-05	1	0.00821362	1	1	1_468	468	NA	NA	NA	NA	NA	NA
CEP135	0.454785	0.255697	0.5368	0.0517294	0.656867	0.0617949	0.522098	0.254783	0.317361	1.96251e-05	0.999996	0.00844914	1	1	1_469	469	NA	NA	NA	NA	NA	NA
FAM89B	0.313244	0.311102	0.366897	0.281999	0.329552	0.304131	0.236419	0.274475	0.466846	2.04452e-05	1	0.00878439	1	1	1_470	470	NA	NA	NA	NA	NA	NA
NIP7	0.322085	0.331818	0.611936	0.198376	0.300399	0.24749	0.259997	0.300424	0.426387	2.06796e-05	1	0.00884917	1	1	1_471	471	NA	NA	NA	NA	NA	NA
OTUD1	0.155172	0.44587	0.498678	0.171184	0.213725	0.376094	0.0864226	0.710086	0.444413	2.09139e-05	1	0.0089314	1	1	1_472	472	NA	NA	NA	NA	NA	NA
INSIG2	0.159991	0.362041	0.560951	0.407223	0.306046	0.301063	0.125435	0.571217	0.231421	2.10896e-05	1	0.00898833	1	1	1_473	473	NA	NA	NA	NA	NA	NA
NET1	0.398054	0.267979	0.53871	0.475828	0.176744	0.183116	0.42723	0.419833	0.253769	2.16169e-05	1	0.00919454	1	1	1_474	474	NA	NA	NA	NA	NA	NA
RTN2	0.511625	0.598057	0.830825	0.163361	0.164266	0.219371	0.265187	0.25401	0.211287	2.19098e-05	1	0.00930045	1	1	1_475	475	NA	NA	NA	NA	NA	NA
PIGH	0.134032	0.297413	0.538614	0.530515	0.284362	0.347511	0.113949	0.304856	0.45548	2.23199e-05	1	0.00945558	1	1	1_476	476	NA	NA	NA	NA	NA	NA
RIOK3	0.154463	0.322948	0.458793	0.514006	0.302415	0.438706	0.0310901	0.485472	0.322005	2.27299e-05	1	0.00961008	1	1	1_477	477	NA	NA	NA	NA	NA	NA
SPATS2L	0.262997	0.297753	0.590086	0.314308	0.180975	0.330662	0.232507	0.492797	0.325565	2.27885e-05	1	0.00961565	1	1	1_478	478	NA	NA	NA	NA	NA	NA
STK4	0.215917	0.340828	0.219568	0.378833	0.395444	0.428259	0.321345	0.454554	0.101994	2.314e-05	1	0.00974456	1	1	1_479	479	NA	NA	NA	NA	NA	NA
SERTAD2	0.258995	0.351022	0.27259	0.188185	0.333911	0.270589	0.412068	0.501038	0.322142	2.31986e-05	1	0.00974984	1	1	1_480	480	NA	NA	NA	NA	NA	NA
ORAI1	0.548147	0.303988	0.348076	0.302144	0.202138	0.190194	0.54072	0.338959	0.285889	2.37258e-05	1	0.0099369	1	1	1_481	481	NA	NA	NA	NA	NA	NA
CD44	0.38697	0.453805	0.806622	0.141999	0.290205	0.0794153	0.324674	0.4038	0.273041	2.37844e-05	1	0.0099369	1	1	1_482	482	NA	NA	NA	NA	NA	NA
KLF9	0.218265	0.419625	0.402726	0.312919	0.287637	0.307685	0.402417	0.271678	0.278947	2.37844e-05	1	0.0099369	1	1	1_483	483	NA	NA	NA	NA	NA	NA
TGFA	0.374908	0.170785	0.358121	0.211727	0.38291	0.12651	0.638941	0.315322	0.432623	2.3843e-05	1	0.00994177	1	1	1_484	484	NA	NA	NA	NA	NA	NA
RNF126	0.334963	0.372076	0.518448	0.192493	0.0383419	0.250367	0.50441	0.347728	0.571334	2.43702e-05	0.999999	0.0101218	1	1	1_485	485	NA	NA	NA	NA	NA	NA
FOXD1	0.274119	0.109114	0.367233	0.400844	0.0924959	0.292156	0.642785	0.277671	0.712756	2.43702e-05	0.999999	0.0101218	1	1	1_486	486	NA	NA	NA	NA	NA	NA
RPF2	0.247724	0.537344	0.539471	0.253029	0.306942	0.218312	0.195892	0.363051	0.283647	2.44874e-05	1	0.0101505	1	1	1_487	487	NA	NA	NA	NA	NA	NA
PLEKHM1	0.297663	0.327697	0.530874	0.269782	0.117191	0.143588	0.441915	0.526016	0.471295	2.46632e-05	1	0.0102034	1	1	1_488	488	NA	NA	NA	NA	NA	NA
COQ10B	0.181622	0.143237	0.474025	0.193273	0.26686	0.265577	0.519627	0.481845	0.507133	2.49561e-05	1	0.0103045	1	1	1_489	489	NA	NA	NA	NA	NA	NA
PTRH2	0.194545	0.302463	0.34912	0.281137	0.297671	0.408612	0.177423	0.546101	0.31781	2.56005e-05	1	0.01055	1	1	1_490	490	NA	NA	NA	NA	NA	NA
FOXA1	0.401113	0.414816	0.407592	0.383648	0.204118	0.201378	0.363412	0.412696	0.220367	2.57762e-05	1	0.0106018	1	1	1_491	491	NA	NA	NA	NA	NA	NA
C5orf27	-0.0360501	0.225566	0.467808	0.172782	0.406285	1.04388	-0.296231	0.341424	0.782596	2.61277e-05	0.970659	0.0107048	1	1	1_492	492	NA	NA	NA	NA	NA	NA
TRMT6	0.318607	0.218626	0.64373	0.460872	0.395551	0.375515	0.0474243	0.284373	0.221085	2.62449e-05	1	0.010732	1	1	1_493	493	NA	NA	NA	NA	NA	NA
GCAT	0.341181	0.216855	0.497069	0.416457	0.0718779	0.361982	0.364415	0.342466	0.413683	2.71822e-05	1	0.0110939	1	1	1_494	494	NA	NA	NA	NA	NA	NA
GDPD3	0.410308	0.439346	0.551329	0.215273	-0.00584572	0.185316	0.525077	0.344721	0.467039	2.78852e-05	0.999995	0.0113371	1	1	1_495	495	NA	NA	NA	NA	NA	NA
KIAA1609	0.447982	0.386194	0.606615	0.363047	0.202171	0.448033	0.209998	0.202376	0.106234	2.78852e-05	1	0.0113371	1	1	1_496	496	NA	NA	NA	NA	NA	NA
SLC19A2	0.466352	0.728753	1.38365	0.229372	0.302512	0.172688	0.0781473	0.0311959	0.145626	2.81195e-05	0.999996	0.0113689	1	1	1_497	497	NA	NA	NA	NA	NA	NA
GABPB1	0.261177	0.346374	0.284172	0.283527	0.361183	0.135469	0.263472	0.601805	0.378537	2.81195e-05	1	0.0113689	1	1	1_498	498	NA	NA	NA	NA	NA	NA
ARPC5L	0.341488	0.259525	0.598882	0.175913	0.137629	0.221316	0.338276	0.547774	0.466675	2.81781e-05	1	0.0113689	1	1	1_499	499	NA	NA	NA	NA	NA	NA
HIF1A	0.546614	0.3213	0.734742	-0.0495589	0.077947	0.305759	0.42383	0.417122	0.407936	2.81781e-05	0.999941	0.0113689	1	1	1_500	500	NA	NA	NA	NA	NA	NA
WDFY2	0.33345	0.373217	0.445323	0.433242	0.235452	0.29344	0.277684	0.289483	0.235797	2.8471e-05	1	0.0114652	1	1	1_501	501	NA	NA	NA	NA	NA	NA
EIF4E	0.325697	0.303002	0.518499	0.531457	0.312758	0.446248	0.0855359	0.195895	0.191735	2.92326e-05	1	0.0117496	1	1	1_502	502	NA	NA	NA	NA	NA	NA
BZW1L1	0.156644	0.0418264	0.0664162	0.567666	0.507959	0.583337	0.330192	0.416036	0.24108	2.96426e-05	0.999997	0.0118919	1	1	1_503	503	NA	NA	NA	NA	NA	NA
PPAT	0.265622	0.352919	0.382356	0.28624	0.316792	0.145148	0.412232	0.380282	0.362243	3.02285e-05	1	0.0121039	1	1	1_504	504	NA	NA	NA	NA	NA	NA
JMJD1C	0.273911	0.359633	0.137026	0.428253	0.377864	0.209774	0.175707	0.529025	0.345814	3.058e-05	1	0.0122216	1	1	1_505	505	NA	NA	NA	NA	NA	NA
SLC7A11	0.202926	0.384621	0.80909	0.230904	0.312585	0.4373	0.0286008	0.241357	0.345866	3.08143e-05	0.999999	0.012292	1	1	1_506	506	NA	NA	NA	NA	NA	NA
GJB5	0.461273	0.242369	0.332367	0.36418	0.206793	0.516121	0.419976	0.128513	0.221766	3.15173e-05	1	0.0125488	1	1	1_507	507	NA	NA	NA	NA	NA	NA
STC1	0.337389	0.133925	0.144801	0.34419	0.170294	0.331688	0.799785	0.549414	0.269534	3.26889e-05	1	0.0129909	1	1	1_508	508	NA	NA	NA	NA	NA	NA
OAF	0.419322	0.327457	-0.314478	0.647281	0.21102	0.310967	0.644902	0.392239	0.242255	3.29818e-05	0.997805	0.0130828	1	1	1_509	509	NA	NA	NA	NA	NA	NA
DPH2	0.27549	0.378385	0.512712	0.295762	0.210306	0.220803	0.408015	0.227392	0.388069	3.31576e-05	1	0.0131279	1	1	1_510	510	NA	NA	NA	NA	NA	NA
IMPAD1	0.126079	0.298475	0.145479	0.713521	0.210114	0.26303	0.191146	0.609464	0.471424	3.38606e-05	1	0.0133812	1	1	1_511	511	NA	NA	NA	NA	NA	NA
ZFAND2A	0.0596406	0.254653	0.702911	0.147976	0.195124	0.391891	0.235855	0.396198	0.736988	3.47393e-05	0.999999	0.0137005	1	1	1_512	512	NA	NA	NA	NA	NA	NA
BCL7B	0.251243	0.60939	0.201527	0.342626	0.221184	0.208968	0.291849	0.300597	0.45213	3.47979e-05	1	0.0137005	1	1	1_513	513	NA	NA	NA	NA	NA	NA
DDX47	0.291438	0.380252	0.534531	0.325079	0.146754	0.270965	0.349277	0.275482	0.357655	3.54423e-05	1	0.0139026	1	1	1_514	514	NA	NA	NA	NA	NA	NA
MFSD10	0.220219	0.417998	0.376514	0.281187	0.155246	0.228943	0.379417	0.447102	0.413115	3.54423e-05	1	0.0139026	1	1	1_515	515	NA	NA	NA	NA	NA	NA
RYBP	0.376811	0.49022	0.402352	0.260044	0.15532	0.0519718	0.584381	0.522702	0.241701	3.57352e-05	0.999999	0.0139915	1	1	1_516	516	NA	NA	NA	NA	NA	NA
HBEGF	0.350923	0.330609	0.323405	0.60163	0.293504	0.322963	0.39605	0.203868	0.0757311	3.60867e-05	1	0.0141031	1	1	1_517	517	NA	NA	NA	NA	NA	NA
CDKN2AIP	0.259379	0.665073	0.192856	0.177351	0.494557	0.128353	0.143849	0.770898	0.120287	3.6321e-05	0.999999	0.0141425	1	1	1_518	518	NA	NA	NA	NA	NA	NA
CHST11	0.429502	0.589936	0.754273	0.36944	0.254099	0.425824	0.117699	0.0561611	0.0542291	3.6321e-05	0.999998	0.0141425	1	1	1_519	519	NA	NA	NA	NA	NA	NA
ADRB2	0.344566	0.376925	0.517539	-0.071973	0.333661	0.175172	0.445462	0.542723	0.271605	3.73755e-05	0.999954	0.0144998	1	1	1_520	520	NA	NA	NA	NA	NA	NA
HYAL3	0.426081	0.171272	0.477912	0.34743	0.141747	0.294016	0.455517	0.281212	0.362899	3.73755e-05	1	0.0144998	1	1	1_521	521	NA	NA	NA	NA	NA	NA
RPS6KA4	0.621325	0.273762	0.483401	0.253266	-0.384211	0.295983	0.689645	0.232143	0.3378	3.75513e-05	0.966332	0.0145413	1	1	1_522	522	NA	NA	NA	NA	NA	NA
SNX8	0.450867	0.226745	0.339587	0.468783	-0.02832	0.191879	0.611973	0.326238	0.466772	3.82542e-05	0.999987	0.0147596	1	1	1_523	523	NA	NA	NA	NA	NA	NA
C10orf137	0.143928	0.437449	0.507979	0.154655	0.238396	0.295214	0.0721425	0.612063	0.500464	3.82542e-05	1	0.0147596	1	1	1_524	524	NA	NA	NA	NA	NA	NA
FAM83B	0.213796	0.395426	0.315381	-0.0119753	0.110303	0.479083	0.391216	0.621323	0.452635	3.93087e-05	0.999984	0.0151388	1	1	1_525	525	NA	NA	NA	NA	NA	NA
FLJ36031	0.609382	0.434617	0.847596	0.751079	0.0589528	0.596497	0.0724571	0.00779257	0.0115634	3.9836e-05	0.999838	0.0153141	1	1	1_526	526	NA	NA	NA	NA	NA	NA
CSTF2	0.211987	0.279843	0.469952	0.906773	0.220371	0.111132	0.295807	0.463041	0.176861	4.03046e-05	1	0.0154382	1	1	1_527	527	NA	NA	NA	NA	NA	NA
SPAG9	0.179362	0.424182	0.484977	0.128332	0.203169	0.140829	0.351577	0.689475	0.416555	4.04218e-05	1	0.0154551	1	1	1_528	528	NA	NA	NA	NA	NA	NA
FNDC3A	0.192031	0.270508	0.244118	0.40011	0.390537	0.275939	0.2892	0.291688	0.363559	4.11248e-05	1	0.0156956	1	1	1_529	529	NA	NA	NA	NA	NA	NA
FAM129B	0.281428	0.185478	0.21701	0.455896	0.260896	0.264329	0.711001	0.345161	0.200309	4.15349e-05	1	0.0157952	1	1	1_530	530	NA	NA	NA	NA	NA	NA
SLC22A4	0.593681	0.246016	0.292864	0.483325	0.185849	0.367809	0.300106	0.194932	0.205367	4.15349e-05	1	0.0157952	1	1	1_531	531	NA	NA	NA	NA	NA	NA
CDKN2B	0.298481	0.501609	0.554952	0.249914	0.244524	0.385256	0.107434	0.279937	0.198466	4.22378e-05	1	0.0160337	1	1	1_532	532	NA	NA	NA	NA	NA	NA
ITPKC	0.233799	0.394885	0.284553	0.359458	0.412028	0.248462	0.301171	0.364163	0.128924	4.29408e-05	1	0.0162424	1	1	1_533	533	NA	NA	NA	NA	NA	NA
MBP	0.284164	0.25346	0.463721	0.239801	0.366728	0.0292692	0.458854	0.369775	0.40361	4.29408e-05	0.999999	0.0162424	1	1	1_534	534	NA	NA	NA	NA	NA	NA
PELO	0.185061	0.414804	0.383183	0.253084	0.312567	0.27459	0.153322	0.418626	0.354312	4.32923e-05	1	0.0163461	1	1	1_535	535	NA	NA	NA	NA	NA	NA
ERO1L	0.204671	0.280061	0.424024	0.208516	0.296263	0.21417	0.31447	0.606924	0.29761	4.34095e-05	1	0.0163612	1	1	1_536	536	NA	NA	NA	NA	NA	NA
PLCL2	0.278301	0.511291	0.438117	0.386741	0.364416	0.382857	0.15166	0.41007	-0.0659436	4.36438e-05	0.999947	0.0164203	1	1	1_537	537	NA	NA	NA	NA	NA	NA
SDF2L1	0.0635782	0.325406	1.3191	0.0770014	0.0658825	0.189725	0.467999	0.38793	0.64401	4.41125e-05	0.999982	0.0165672	1	1	1_538	538	NA	NA	NA	NA	NA	NA
MAPK6	0.371283	0.176111	0.415731	0.47517	0.256739	0.270321	0.364612	0.202684	0.284873	4.71588e-05	1	0.0176799	1	1	1_539	539	NA	NA	NA	NA	NA	NA
FHOD3	0.567595	0.420088	0.777031	0.00957704	0.0926193	-0.0896999	0.615236	0.410795	0.403105	4.77446e-05	0.999322	0.0178364	1	1	1_540	540	NA	NA	NA	NA	NA	NA
DIP2C	0.510923	0.562807	0.0981539	0.828519	0.167665	0.133394	0.390122	0.220777	0.149466	4.77446e-05	0.999999	0.0178364	1	1	1_541	541	NA	NA	NA	NA	NA	NA
TPRG1L	0.216081	0.462071	0.512863	0.183072	0.158839	0.192536	0.384124	0.32406	0.463207	4.80961e-05	1	0.0179361	1	1	1_542	542	NA	NA	NA	NA	NA	NA
ARNT2	0.854585	0.732741	0.863654	0.0110804	0.0670077	0.0140652	0.299321	0.283634	0.224379	4.94435e-05	0.99984	0.0184062	1	1	1_543	543	NA	NA	NA	NA	NA	NA
DLGAP4	0.445086	0.682736	0.756322	0.821536	-0.511126	0.339081	0.156947	0.145879	0.0217306	5.13181e-05	0.857132	0.0190705	1	1	1_544	544	NA	NA	NA	NA	NA	NA
GBP3	0.617236	0.467153	0.929615	0.600199	0.326725	0.344274	0.0332788	-0.0554192	0.000869555	5.1611e-05	0.99918	0.0191458	1	1	1_545	545	NA	NA	NA	NA	NA	NA
C3orf52	0.435598	0.073117	0.380952	0.365182	0.227711	0.0418861	0.622014	0.505325	0.347643	5.18453e-05	0.999997	0.0191991	1	1	1_546	546	NA	NA	NA	NA	NA	NA
KCNG3	0.224428	0.383538	0.437898	0.378309	0.173011	0.236722	0.23141	0.392358	0.356617	5.43644e-05	1	0.0200968	1	1	1_547	547	NA	NA	NA	NA	NA	NA
SLC41A2	0.291557	0.330421	0.244482	0.466298	0.227133	0.266439	0.202572	0.538863	0.21319	5.46573e-05	1	0.0201699	1	1	1_548	548	NA	NA	NA	NA	NA	NA
GNL1	0.171388	0.478064	0.493606	0.33576	0.123056	0.0760596	0.749578	0.346901	0.272195	5.49502e-05	0.999999	0.0202427	1	1	1_549	549	NA	NA	NA	NA	NA	NA
RPS6KA3	0.293583	0.204242	0.204715	0.322805	0.344358	0.328984	0.213936	0.342463	0.385082	5.53603e-05	1	0.0203231	1	1	1_550	550	NA	NA	NA	NA	NA	NA
FLVCR1	0.209391	0.288987	0.486972	0.251096	0.335516	0.291616	0.163226	0.334549	0.324377	5.53603e-05	1	0.0203231	1	1	1_551	551	NA	NA	NA	NA	NA	NA
HSPH1	0.0556915	0.333704	0.676343	0.242875	0.352227	0.228357	0.16981	0.523408	0.29125	5.57704e-05	0.999999	0.0204382	1	1	1_552	552	NA	NA	NA	NA	NA	NA
SLC43A3	0.465027	0.600838	0.462392	0.294236	0.164025	0.0766608	0.377082	0.14842	0.320549	5.6239e-05	0.999999	0.0205743	1	1	1_553	553	NA	NA	NA	NA	NA	NA
FHDC1	0.114981	0.33561	0.195197	0.810977	0.384868	0.241377	0.235519	0.3262	0.191214	5.64733e-05	1	0.0206244	1	1	1_554	554	NA	NA	NA	NA	NA	NA
ARL16	0.179287	0.254071	0.473382	0.398277	0.167449	0.28975	0.0752849	0.5126	0.518145	5.67077e-05	1	0.0206744	1	1	1_555	555	NA	NA	NA	NA	NA	NA
KIAA1804	0.202312	0.219645	0.311148	0.273829	0.110214	0.468766	0.443904	0.444505	0.31589	5.85823e-05	1	0.0213211	1	1	1_556	556	NA	NA	NA	NA	NA	NA
UBE2D3	0.229169	0.312703	0.75838	0.360367	0.222017	0.428479	0.117173	0.203067	0.199561	5.89924e-05	1	0.0214335	1	1	1_557	557	NA	NA	NA	NA	NA	NA
EHD1	0.305352	0.380261	0.230806	0.39951	0.235704	0.0792607	0.45392	0.438699	0.290142	6.06913e-05	1	0.0219428	1	1	1_558	558	NA	NA	NA	NA	NA	NA
LAMC1	0.482889	0.210156	0.342975	0.457234	0.208672	0.0583629	0.656158	0.352567	0.186903	6.08084e-05	0.999999	0.0219428	1	1	1_559	559	NA	NA	NA	NA	NA	NA
MARS2	0.179527	0.217623	0.444664	0.202901	0.267439	0.186656	0.259133	0.494257	0.529092	6.16286e-05	1	0.0222009	1	1	1_560	560	NA	NA	NA	NA	NA	NA
URG4	0.078866	0.336426	0.0749545	0.0629404	0.272514	-0.540882	0.610103	0.995391	1.03633	6.19215e-05	0.86987	0.0222308	1	1	1_561	561	NA	NA	NA	NA	NA	NA
ZFAND6	0.178076	0.285587	0.715649	0.227176	0.142357	0.421989	0.0268695	0.423902	0.512056	6.2976e-05	0.999998	0.0225712	1	1	1_562	562	NA	NA	NA	NA	NA	NA
CHMP4B	0.457798	0.346161	-0.0234095	1.54307	0.0168852	-0.0223493	0.509744	0.416339	0.218002	6.4792e-05	0.999074	0.0231828	1	1	1_563	563	NA	NA	NA	NA	NA	NA
AAMP	0.250104	0.369667	0.515479	0.112742	0.149878	0.23883	0.309983	0.322923	0.565605	6.50264e-05	1	0.0232274	1	1	1_564	564	NA	NA	NA	NA	NA	NA
RABEPK	0.248016	0.24142	0.356871	0.324183	0.321864	0.221438	0.393105	0.220944	0.329237	6.60223e-05	1	0.0235435	1	1	1_565	565	NA	NA	NA	NA	NA	NA
FAM60A	0.249248	0.476334	0.196911	0.361693	0.265491	0.236305	0.190817	0.456676	0.242795	6.6198e-05	1	0.0235665	1	1	1_566	566	NA	NA	NA	NA	NA	NA
KCTD13	0.292132	0.169871	0.162904	0.527763	0.17306	0.051094	0.5319	0.534432	0.477789	6.73697e-05	0.999998	0.0239433	1	1	1_567	567	NA	NA	NA	NA	NA	NA
DDX5	0.414389	0.631392	0.629253	0.292418	0.23423	0.0748301	0.159381	0.339396	0.10859	6.76626e-05	0.999999	0.0240072	1	1	1_568	568	NA	NA	NA	NA	NA	NA
CA13	0.329259	0.27843	0.457442	0.288699	0.413343	0.232754	0.280365	0.114322	0.223959	6.77797e-05	1	0.0240085	1	1	1_569	569	NA	NA	NA	NA	NA	NA
STAT3	0.339821	0.710274	0.426571	0.395863	0.195319	-0.07026	0.277249	0.440633	0.17359	6.82484e-05	0.999965	0.0241342	1	1	1_570	570	NA	NA	NA	NA	NA	NA
RRP12	0.333698	0.439481	0.420514	-0.18966	0.196365	0.24292	0.478475	0.556368	0.274569	6.86585e-05	0.998821	0.0242387	1	1	1_571	571	NA	NA	NA	NA	NA	NA
RNF24	0.242981	0.278361	0.356709	0.1433	0.1141	0.250444	0.501822	0.508586	0.442967	6.97129e-05	0.999999	0.02457	1	1	1_572	572	NA	NA	NA	NA	NA	NA
KLHL18	0.181859	0.368385	0.351353	0.186204	0.398246	0.184186	0.0965709	0.583739	0.328732	7.11775e-05	1	0.0250445	1	1	1_573	573	NA	NA	NA	NA	NA	NA
SPOCD1	0.894912	0.49292	0.702779	-0.0473921	-0.163504	0.0735407	0.703494	0.251891	0.264039	7.18219e-05	0.990924	0.0252294	1	1	1_574	574	NA	NA	NA	NA	NA	NA
SLC45A3	0.624843	0.34035	0.593806	0.143513	-0.132176	-0.563032	0.75857	0.516663	0.35757	7.27006e-05	0.746811	0.0254958	1	1	1_575	575	NA	NA	NA	NA	NA	NA
B3GALNT2	0.125242	0.253139	0.416665	0.207956	0.244344	0.211056	0.200322	0.597781	0.512772	7.37551e-05	1	0.0257802	1	1	1_576	576	NA	NA	NA	NA	NA	NA
PNMA1	0.243549	0.172366	0.730591	0.303049	0.0909058	0.199413	0.416517	0.295959	0.435453	7.73872e-05	0.999999	0.0270052	1	1	1_577	577	NA	NA	NA	NA	NA	NA
TEX14	0.244349	0.307072	0.397873	0.2753	0.311357	0.623514	0.196797	0.122388	0.0998926	7.83831e-05	1	0.0273077	1	1	1_578	578	NA	NA	NA	NA	NA	NA
EXOSC3	0.237426	0.219162	0.538688	0.248219	0.135547	0.359025	0.257172	0.22456	0.491781	7.87346e-05	1	0.0273851	1	1	1_579	579	NA	NA	NA	NA	NA	NA
MCTP2	0.137895	0.160197	0.264624	0.32002	0.137119	0.350919	0.420722	0.593415	0.385636	7.93204e-05	1	0.0275437	1	1	1_580	580	NA	NA	NA	NA	NA	NA
GPR137B	0.299933	0.411316	0.11067	0.340741	-0.0826297	0.226147	0.402468	0.541172	0.488962	8.03749e-05	0.999886	0.0278642	1	1	1_581	581	NA	NA	NA	NA	NA	NA
PTPN1	0.575753	0.358444	0.35002	0.414975	0.17059	-0.0140347	0.571384	0.438783	0.0637826	8.09607e-05	0.999985	0.0280214	1	1	1_582	582	NA	NA	NA	NA	NA	NA
C4orf32	0.39917	0.0928937	0.648931	0.504868	0.245399	0.479604	0.104352	0.0338309	0.304066	8.22496e-05	0.999997	0.0284151	1	1	1_583	583	NA	NA	NA	NA	NA	NA
TGDS	0.239322	0.131338	0.411401	0.521935	0.210621	0.361162	0.212851	0.278589	0.323089	8.23667e-05	1	0.0284151	1	1	1_584	584	NA	NA	NA	NA	NA	NA
EFHD2	0.473537	0.150085	0.210057	0.776669	0.0409854	0.155561	0.727009	0.34755	0.160623	8.51201e-05	0.999994	0.0293173	1	1	1_585	585	NA	NA	NA	NA	NA	NA
SMG5	0.195888	0.419075	0.451769	0.225369	0.200329	0.174349	0.330196	0.445071	0.27666	8.58817e-05	1	0.0295316	1	1	1_586	586	NA	NA	NA	NA	NA	NA
UTP11L	0.217666	0.335149	0.616483	0.631388	0.203706	0.339683	-0.0825836	0.197614	0.40332	8.6116e-05	0.999831	0.0295641	1	1	1_587	587	NA	NA	NA	NA	NA	NA
C15orf39	0.520517	0.372815	0.497724	0.239787	0.0848557	-0.162854	0.529361	0.455934	0.296998	8.74048e-05	0.999121	0.029958	1	1	1_588	588	NA	NA	NA	NA	NA	NA
TNS4	1.62771	1.05285	1.33791	-0.0651661	0.0643095	-0.149157	0.114877	-0.0330415	0.148027	8.7932e-05	0.95943	0.0300901	1	1	1_589	589	NA	NA	NA	NA	NA	NA
NCRNA00152	0.832117	0.395343	0.687521	0.625543	0.194877	0.302716	0.0815818	-0.0143411	0.0301417	8.8225e-05	0.999924	0.0301416	1	1	1_590	590	NA	NA	NA	NA	NA	NA
BAIAP2L1	0.327596	0.551493	0.414192	0.132624	0.200238	0.151315	0.296323	0.443687	0.225701	8.92209e-05	1	0.0303838	1	1	1_591	591	NA	NA	NA	NA	NA	NA
SELK	0.461128	0.419881	0.60258	0.420119	0.290641	0.278999	0.0496876	0.262854	0.00915089	9.01582e-05	0.999996	0.0306537	1	1	1_592	592	NA	NA	NA	NA	NA	NA
SQRDL	0.549275	0.118682	0.41022	0.508092	0.045245	0.21402	0.518709	0.146246	0.339309	9.215e-05	0.999997	0.0312807	1	1	1_593	593	NA	NA	NA	NA	NA	NA
ZNF114	0.150369	0.634803	0.658304	0.169815	0.255279	0.236461	-0.172676	0.470807	0.390009	9.23843e-05	0.99847	0.0313101	1	1	1_594	594	NA	NA	NA	NA	NA	NA
C1orf128	0.238761	0.366914	0.46607	0.21949	0.292621	0.133482	0.316915	0.445542	0.187709	9.26186e-05	1	0.0313394	1	1	1_595	595	NA	NA	NA	NA	NA	NA
AJAP1	0.604495	0.503681	0.352036	0.132077	-0.0126185	0.138947	0.440786	0.569605	0.15854	9.30873e-05	0.999969	0.0314477	1	1	1_596	596	NA	NA	NA	NA	NA	NA
PLCXD1	0.44914	0.418009	0.219924	0.366686	0.25254	-0.00882842	0.278995	0.707886	0.0939332	9.37317e-05	0.999991	0.031615	1	1	1_597	597	NA	NA	NA	NA	NA	NA
CIRH1A	0.503738	0.237453	0.434242	0.269143	0.142932	0.278113	0.355655	0.340328	0.147649	9.55477e-05	1	0.0321763	1	1	1_598	598	NA	NA	NA	NA	NA	NA
DAPK3	0.262373	0.206656	0.191931	0.370184	0.238682	0.17669	0.622066	0.401604	0.237671	9.58992e-05	1	0.0322434	1	1	1_599	599	NA	NA	NA	NA	NA	NA
SELS	0.0916049	0.319324	0.474791	0.15605	0.28487	0.331617	0.342639	0.374648	0.270021	9.6075e-05	1	0.0322513	1	1	1_600	600	NA	NA	NA	NA	NA	NA
CSNK1A1	0.407057	0.222883	0.314351	0.453185	0.331715	0.281463	0.264188	0.233036	0.0782738	9.68951e-05	1	0.0324752	1	1	1_601	601	NA	NA	NA	NA	NA	NA
SIPA1L2	0.285311	0.409512	0.424132	0.36086	0.219453	0.113452	0.252799	0.323153	0.280679	9.76567e-05	1	0.0326787	1	1	1_602	602	NA	NA	NA	NA	NA	NA
PCTK2	0.84912	0.346997	0.633727	0.415112	-0.260428	0.339995	0.189939	0.101857	0.132163	9.87112e-05	0.992384	0.0329795	1	1	1_603	603	NA	NA	NA	NA	NA	NA
BHLHE40	0.458045	0.249301	0.396548	0.315521	0.196441	0.0530292	0.621125	0.240227	0.244382	0.000100234	0.999999	0.0334032	1	1	1_604	604	NA	NA	NA	NA	NA	NA
TNFAIP8	0.588839	0.244913	0.62901	0.626485	0.177785	0.570269	0.052612	-0.0266558	0.0791208	0.000101699	0.999902	0.0338176	1	1	1_605	605	NA	NA	NA	NA	NA	NA
IFRD1	0.076831	0.473197	0.843618	0.127245	0.414593	0.547147	-0.037297	0.218634	0.134065	0.000102109	0.99987	0.0339008	1	1	1_606	606	NA	NA	NA	NA	NA	NA
TSSC4	0.263087	0.244332	0.222932	0.261622	0.137082	0.194384	0.504081	0.351671	0.515785	0.000102929	1	0.0341196	1	1	1_607	607	NA	NA	NA	NA	NA	NA
CD59	0.174323	0.208877	0.352068	0.236377	0.277122	0.289044	0.508053	0.212634	0.331593	0.000103515	1	0.0342602	1	1	1_608	608	NA	NA	NA	NA	NA	NA
DNAJB1	0.162715	0.552516	0.583176	0.00742077	0.250737	0.157241	0.188888	0.606585	0.278498	0.000103925	0.999991	0.0343422	1	1	1_609	609	NA	NA	NA	NA	NA	NA
SNAPC2	0.254391	0.0933998	0.466844	0.263797	0.207364	0.124476	0.344192	0.350701	0.643345	0.000104335	0.999999	0.034424	1	1	1_610	610	NA	NA	NA	NA	NA	NA
IMP4	0.303939	0.160827	0.409798	0.20862	0.0777605	0.283977	0.409769	0.321344	0.517116	0.000107323	0.999999	0.0353377	1	1	1_611	611	NA	NA	NA	NA	NA	NA
PIM3	0.155191	0.260183	0.254557	0.542096	0.488855	0.0367969	0.367922	0.2602	0.25432	0.000107967	0.999998	0.0354567	1	1	1_612	612	NA	NA	NA	NA	NA	NA
SDC1	0.426101	0.209885	0.329524	0.645515	0.347707	0.241978	0.177553	0.114162	0.126879	0.000109959	1	0.0360549	1	1	1_613	613	NA	NA	NA	NA	NA	NA
CDH2	0.171207	0.199677	0.236587	0.28659	0.316702	0.436907	0.153953	0.391813	0.288133	0.000112302	1	0.0367664	1	1	1_614	614	NA	NA	NA	NA	NA	NA
DKK1	0.322943	0.32662	0.62622	0.162177	0.303789	0.451317	0.134326	0.221338	0.0537975	0.000112712	0.999999	0.0368437	1	1	1_615	615	NA	NA	NA	NA	NA	NA
ISG20L2	0.418851	0.557586	0.335739	0.0499275	0.164923	0.0573737	0.352337	0.482553	0.343175	0.000113943	0.99999	0.0371884	1	1	1_616	616	NA	NA	NA	NA	NA	NA
PTPN3	0.32865	0.205178	0.334195	0.350794	0.181122	0.354325	0.445271	0.30103	0.111217	0.000114118	1	0.0371885	1	1	1_617	617	NA	NA	NA	NA	NA	NA
KLHDC10	0.0938877	0.267154	0.304908	0.31615	0.486263	0.390814	0.205662	0.259241	0.139536	0.000115524	1	0.0375888	1	1	1_618	618	NA	NA	NA	NA	NA	NA
CBL	0.2828	0.281634	0.233845	0.22371	0.123267	0.336861	0.442891	0.46053	0.227364	0.000117282	1	0.0381021	1	1	1_619	619	NA	NA	NA	NA	NA	NA
SOCS3	0.485387	0.504193	0.638119	0.0902974	0.11385	-0.11914	0.394641	0.405134	0.308393	0.000121324	0.999509	0.0393485	1	1	1_620	620	NA	NA	NA	NA	NA	NA
TGIF1	0.536185	0.251351	0.604557	0.238396	0.136102	0.330748	0.103924	0.284577	0.194422	0.000121675	0.999999	0.0393485	1	1	1_621	621	NA	NA	NA	NA	NA	NA
EPN2	0.638339	0.421439	0.675487	0.0513554	0.0625376	0.190907	0.298192	0.341848	0.165142	0.000121675	0.999987	0.0393485	1	1	1_622	622	NA	NA	NA	NA	NA	NA
EED	0.414471	0.536549	0.806388	0.106241	0.300209	0.303298	-0.0127744	0.181245	0.146069	0.000122789	0.999975	0.0395274	1	1	1_623	623	NA	NA	NA	NA	NA	NA
DDX10	0.190585	0.315405	0.319228	0.595655	0.113164	0.210575	0.143848	0.408457	0.390172	0.000122789	0.999999	0.0395274	1	1	1_624	624	NA	NA	NA	NA	NA	NA
MESP1	0.437313	0.00840059	0.318539	0.593323	0.0612898	0.309069	0.880504	-0.141422	0.571531	0.000123081	0.994817	0.0395616	1	1	1_625	625	NA	NA	NA	NA	NA	NA
DNAJC5	0.0296445	-0.0317069	-0.0136941	0.385708	0.279394	0.389259	0.624432	0.509589	0.708661	0.000124194	0.998969	0.0398589	1	1	1_626	626	NA	NA	NA	NA	NA	NA
ACOT9	0.322796	0.196329	0.493957	0.306069	0.0815994	0.242716	0.462875	0.274357	0.297382	0.000125425	0.999999	0.0401928	1	1	1_627	627	NA	NA	NA	NA	NA	NA
MT1F	0.520048	0.225099	0.304467	0.413727	-0.0641334	0.123986	0.715689	0.144357	0.407752	0.000125893	0.999897	0.040282	1	1	1_628	628	NA	NA	NA	NA	NA	NA
KLHL15	0.218793	0.379932	0.417726	0.233219	0.203152	0.188186	0.129181	0.462842	0.345652	0.000126831	1	0.0404971	1	1	1_629	629	NA	NA	NA	NA	NA	NA
NOLC1	0.346288	0.382838	0.367489	0.146881	0.197208	0.149698	0.493355	0.424947	0.165929	0.000126948	0.999999	0.0404971	1	1	1_630	630	NA	NA	NA	NA	NA	NA
CASP4	0.461109	0.380662	0.655917	0.0600729	-0.0674926	0.056424	0.496169	0.337175	0.479909	0.000127299	0.999579	0.0405482	1	1	1_631	631	NA	NA	NA	NA	NA	NA
SLC16A6	0.435595	0.43892	0.184802	0.412908	0.213977	0.156324	0.188507	0.22543	0.304838	0.000128412	1	0.0407986	1	1	1_632	632	NA	NA	NA	NA	NA	NA
DCBLD2	0.355563	0.363903	0.448283	0.0208708	-0.226625	0.101504	0.558926	0.6794	0.451796	0.000128471	0.990289	0.0407986	1	1	1_633	633	NA	NA	NA	NA	NA	NA
SDCBP	0.24972	0.378312	0.384558	0.208399	0.183452	0.485956	0.0372572	0.5999	0.112807	0.000129467	0.999998	0.0410534	1	1	1_634	634	NA	NA	NA	NA	NA	NA
PDP1	0.297807	0.570627	0.146155	0.428539	0.113679	0.106386	0.430451	0.449471	0.164185	0.000129936	0.999998	0.0411404	1	1	1_635	635	NA	NA	NA	NA	NA	NA
B4GALT5	0.472547	0.374496	0.193552	0.169457	0.261144	0.109216	0.418544	0.648981	0.0557514	0.000131049	0.999998	0.0414309	1	1	1_636	636	NA	NA	NA	NA	NA	NA
FMNL2	0.47436	0.179028	0.38601	-0.197189	0.122769	0.0751784	0.596112	0.668248	0.474978	0.000131576	0.996349	0.0415356	1	1	1_637	637	NA	NA	NA	NA	NA	NA
SNAPC1	0.518279	0.38408	0.975735	0.29928	0.0979115	0.187422	0.142652	0.0637854	0.215308	0.000131869	0.999997	0.0415661	1	1	1_638	638	NA	NA	NA	NA	NA	NA
C11orf24	0.155353	0.244412	0.301629	0.294147	0.281562	0.0687792	0.532429	0.438953	0.310618	0.00013263	0.999999	0.041744	1	1	1_639	639	NA	NA	NA	NA	NA	NA
AMOTL2	0.693836	0.345554	0.552681	0.419066	0.391442	0.2829	0.0112011	0.0938125	-0.028345	0.000133861	0.999865	0.0420687	1	1	1_640	640	NA	NA	NA	NA	NA	NA
TFPT	0.197153	0.212706	0.367203	0.138437	0.19719	0.215425	0.204671	0.527483	0.550626	0.000136438	0.999999	0.0427519	1	1	1_641	641	NA	NA	NA	NA	NA	NA
TUBA4A	0.306047	0.226909	0.202713	0.252722	0.255134	0.257549	0.313146	0.182282	0.469025	0.000136965	1	0.0428537	1	1	1_642	642	NA	NA	NA	NA	NA	NA
AQP3	0.408544	0.491476	-1.02164	0.142881	0.25623	0.196578	0.527521	0.641733	0.162614	0.000137493	0.823217	0.0429553	1	1	1_643	643	NA	NA	NA	NA	NA	NA
SYNJ2	0.494871	0.284544	0.309016	0.227826	0.0629877	-0.128212	0.756396	0.41879	0.346035	0.000141652	0.999388	0.0441793	1	1	1_644	644	NA	NA	NA	NA	NA	NA
MT1M	0.679492	0.12314	0.353609	0.529943	0.177992	0.663989	0.129628	-0.0133679	0.101054	0.000141828	0.999956	0.0441793	1	1	1_645	645	NA	NA	NA	NA	NA	NA
CLOCK	0.417451	0.397315	0.783168	0.355212	0.246229	0.148694	0.161558	-0.149169	0.341554	0.000142296	0.998976	0.0442602	1	1	1_646	646	NA	NA	NA	NA	NA	NA
WWTR1	0.235337	0.486913	0.391116	0.36281	0.271635	0.252947	0.0960639	0.230141	0.162761	0.00014628	1	0.0454326	1	1	1_647	647	NA	NA	NA	NA	NA	NA
MFSD8	0.0663904	0.268411	0.150109	0.253138	0.234394	0.399501	0.235968	0.405257	0.483979	0.000146749	0.999999	0.0455114	1	1	1_648	648	NA	NA	NA	NA	NA	NA
PAWR	0.186365	0.45141	0.522718	0.0289176	0.282273	0.103619	0.119142	0.459181	0.452629	0.000151787	0.999991	0.0469584	1	1	1_649	649	NA	NA	NA	NA	NA	NA
ATP6V0A1	0.281018	0.443615	0.430963	0.113972	0.319677	-0.0944259	0.426809	0.487376	0.179584	0.00015208	0.999865	0.0469584	1	1	1_650	650	NA	NA	NA	NA	NA	NA
POLR1E	0.204912	0.321201	0.404205	0.253134	0.187361	0.111756	0.136755	0.53652	0.435293	0.00015208	0.999999	0.0469584	1	1	1_651	651	NA	NA	NA	NA	NA	NA
PAQR5	0.551083	0.407078	0.643427	-0.657211	0.151489	-0.0178903	0.522858	0.312078	0.359281	0.000152958	0.895544	0.047161	1	1	1_652	652	NA	NA	NA	NA	NA	NA
LRIG1	0.540628	0.34011	0.381363	0.362948	0.15596	-0.233135	0.486639	0.327575	0.221335	0.000153368	0.997314	0.0471682	1	1	1_653	653	NA	NA	NA	NA	NA	NA
LPCAT1	0.179245	0.378805	0.277545	0.092529	0.23968	0.0486401	0.584166	0.486061	0.372176	0.000153427	0.999995	0.0471682	1	1	1_654	654	NA	NA	NA	NA	NA	NA
ASPH	0.325633	0.284418	0.49376	0.164817	0.36945	0.109397	0.0189285	0.365592	0.459359	0.000153661	0.999995	0.0471718	1	1	1_655	655	NA	NA	NA	NA	NA	NA
ASMTL	0.140749	0.237708	0.259657	0.20919	0.809597	0.102823	0.124573	0.3004	0.317861	0.00015454	0.999998	0.0473729	1	1	1_656	656	NA	NA	NA	NA	NA	NA
DIAPH1	0.256577	0.455215	0.478243	0.135713	0.173924	0.00859866	0.433954	0.486679	0.253509	0.00015577	0.999992	0.0475466	1	1	1_657	657	NA	NA	NA	NA	NA	NA
ZNF335	0.254044	0.439391	0.563201	0.121336	0.243896	-0.193754	0.314465	0.500144	0.316276	0.00015577	0.998614	0.0475466	1	1	1_658	658	NA	NA	NA	NA	NA	NA
BMP2K	0.342802	0.315841	0.44504	0.246916	0.14051	0.0542807	0.658461	0.336705	0.171765	0.000156005	0.999998	0.0475466	1	1	1_659	659	NA	NA	NA	NA	NA	NA
IL6R	0.567524	0.737315	0.21863	0.203574	0.12985	0.806557	0.0514963	0.0771515	-0.00781314	0.000156298	0.999895	0.0475674	1	1	1_660	660	NA	NA	NA	NA	NA	NA
TAF1B	0.26138	0.0572929	0.447714	0.430128	0.13663	0.259757	0.384389	0.241747	0.396103	0.000156825	0.999999	0.0476267	1	1	1_661	661	NA	NA	NA	NA	NA	NA
EDEM1	0.159226	0.151647	0.456945	0.100252	0.105931	0.276423	0.519021	0.465024	0.445131	0.000156942	0.999997	0.0476267	1	1	1_662	662	NA	NA	NA	NA	NA	NA
FOSB	0.290171	0.400821	0.452005	0.0918608	0.0527548	0.3301	0.27897	0.381626	0.303125	0.000157645	0.999996	0.0477716	1	1	1_663	663	NA	NA	NA	NA	NA	NA
COL7A1	0.327181	0.426365	0.336395	0.164103	0.155722	-0.00380124	0.628991	0.76674	0.0454462	0.000158641	0.999965	0.0480047	1	1	1_664	664	NA	NA	NA	NA	NA	NA
LRRC8B	0.541578	0.5827	0.363067	0.314403	0.0407928	-0.150781	0.427952	0.38853	0.167855	0.000160398	0.99877	0.0484673	1	1	1_665	665	NA	NA	NA	NA	NA	NA
PRICKLE1	0.315544	0.427814	0.449647	0.0447199	-0.00990755	0.076884	0.438938	0.574136	0.428094	0.000162214	0.999885	0.0488848	1	1	1_666	666	NA	NA	NA	NA	NA	NA
FADS3	0.289799	0.342603	0.281465	0.0955654	0.150038	0.143247	0.657361	0.28023	0.406585	0.000162976	0.999998	0.0489843	1	1	1_667	667	NA	NA	NA	NA	NA	NA
DPH3	0.170863	0.240461	0.615913	0.095795	0.0122867	0.174358	0.214858	0.568062	0.695966	0.000163035	0.999975	0.0489843	1	1	1_668	668	NA	NA	NA	NA	NA	NA
SIRT7	0.108764	0.516082	0.557385	0.0793572	0.0881835	0.124635	0.409904	0.28086	0.589471	0.000163679	0.999989	0.0491083	1	1	1_669	669	NA	NA	NA	NA	NA	NA
SIAH2	0.114373	0.523193	0.43796	0.248957	0.157598	0.114738	0.466466	0.364799	0.234842	0.000164323	0.999999	0.0492319	1	1	1_670	670	NA	NA	NA	NA	NA	NA
NIPA2	0.101116	0.168589	0.560252	0.191276	0.217363	0.555074	0.184677	0.282494	0.265106	0.000165905	0.999999	0.0496356	1	1	1_671	671	NA	NA	NA	NA	NA	NA
2009-09-01	0.449942	0.460555	0.451147	-0.153668	-0.0555015	0.0497521	0.755994	0.566147	0.266678	0.000167194	0.990672	0.0499506	1	1	1_672	672	NA	NA	NA	NA	NA	NA
C14orf129	0.288557	0.419093	0.649064	0.17754	-0.0987491	0.106786	0.341072	0.369465	0.414461	0.000167487	0.99973	0.0499676	1	1	1_673	673	NA	NA	NA	NA	NA	NA
KLHL7	0.302463	0.398471	0.85326	0.221704	-0.0128921	0.0793247	0.126093	0.430644	0.353329	0.000170064	0.999962	0.0506653	1	1	1_674	674	NA	NA	NA	NA	NA	NA
STK10	0.490143	0.281443	0.314659	0.348659	0.19879	0.225692	0.315337	0.283885	0.0755376	0.00017106	1	0.0508904	1	1	1_675	675	NA	NA	NA	NA	NA	NA
C12orf75	0.213967	0.0448928	0.432077	0.381722	0.14316	0.376576	0.294114	0.135325	0.51871	0.000185003	0.999997	0.0548841	1	1	1_676	676	NA	NA	NA	NA	NA	NA
ASAP2	0.548518	0.318557	0.356676	0.266754	0.20447	0.0434388	0.769739	0.366456	-0.0877134	0.00018635	0.999436	0.0551294	1	1	1_677	677	NA	NA	NA	NA	NA	NA
ZIC2	0.103391	0.257494	0.135497	0.111131	0.100856	0.261863	0.389222	0.786162	0.5343	0.000187639	0.999994	0.0554333	1	1	1_678	678	NA	NA	NA	NA	NA	NA
C1orf31	0.300758	0.325984	0.504571	0.00689726	0.0958153	0.17231	0.212856	0.486957	0.521982	0.000188284	0.999979	0.055538	1	1	1_679	679	NA	NA	NA	NA	NA	NA
VPS37B	0.4432	0.274654	0.317978	0.248868	0.156001	0.0835172	0.543624	0.382425	0.166374	0.000188518	0.999998	0.055538	1	1	1_680	680	NA	NA	NA	NA	NA	NA
E2F4	0.348002	0.305129	0.351395	0.200993	0.0638517	0.159683	0.53215	0.239201	0.381802	0.000189104	0.999998	0.0556332	1	1	1_681	681	NA	NA	NA	NA	NA	NA
FRMD6	0.342222	0.248322	0.315376	0.0770584	0.195898	-0.0380506	0.456184	0.649032	0.397711	0.00019133	0.999947	0.05621	1	1	1_682	682	NA	NA	NA	NA	NA	NA
POTEF	0.536898	0.791595	0.677263	0.457745	0.203249	0.350979	-0.0238906	-0.0122671	-0.0263297	0.000192033	0.997842	0.0563384	1	1	1_683	683	NA	NA	NA	NA	NA	NA
IGHMBP2	0.178229	0.345207	0.674442	-0.349458	0.267959	0.0733191	0.350636	0.429198	0.42651	0.000192736	0.985306	0.0564665	1	1	1_684	684	NA	NA	NA	NA	NA	NA
WDR25	0.245232	0.253491	0.255951	0.273509	0.125664	0.135281	0.436985	0.269143	0.543389	0.000194142	0.999999	0.0567998	1	1	1_685	685	NA	NA	NA	NA	NA	NA
RSPO3	0.277095	0.340117	0.870743	0.219874	0.20232	0.066406	0.187098	0.256386	0.226588	0.000199297	0.999998	0.0582277	1	1	1_686	686	NA	NA	NA	NA	NA	NA
CUGBP1	0.329971	0.384855	0.603323	0.0521453	-0.0133562	0.186994	0.181429	0.527707	0.3865	0.000199649	0.999939	0.05825	1	1	1_687	687	NA	NA	NA	NA	NA	NA
HOXC10	0.171758	0.307316	0.322327	0.0929123	0.248536	0.286672	0.203226	0.186305	0.62558	0.000201406	0.999999	0.0586819	1	1	1_688	688	NA	NA	NA	NA	NA	NA
MED4	0.164802	0.167663	0.301486	0.378262	0.161807	0.245925	0.448596	0.380833	0.268375	0.000205448	1	0.0597774	1	1	1_689	689	NA	NA	NA	NA	NA	NA
INF2	0.30277	0.280371	0.246916	0.532905	0.143184	0.162611	0.476029	0.18046	0.231665	0.000206444	0.999999	0.0599848	1	1	1_690	690	NA	NA	NA	NA	NA	NA
CNRIP1	0.435513	0.543178	0.450104	0.25637	-0.107441	0.128949	0.329591	0.408095	0.129198	0.000208084	0.999686	0.0603786	1	1	1_691	691	NA	NA	NA	NA	NA	NA
LRRC1	0.367287	0.262541	0.39547	0.297269	0.300612	0.152675	0.135553	0.369503	0.127383	0.00021652	1	0.0627404	1	1	1_692	692	NA	NA	NA	NA	NA	NA
MAMLD1	0.554453	0.571725	0.39577	0.0792949	-0.120632	0.0993183	0.545809	0.406779	0.129348	0.000219449	0.99887	0.0635023	1	1	1_693	693	NA	NA	NA	NA	NA	NA
RBM9	0.218183	0.307188	0.526811	0.580896	0.13465	-0.00227063	0.205683	0.363818	0.286244	0.000219918	0.999991	0.0635511	1	1	1_694	694	NA	NA	NA	NA	NA	NA
SPATA5L1	0.0528399	0.249281	0.619909	0.213127	0.295807	0.302919	0.0755384	0.448022	0.265162	0.000221793	0.999998	0.0640055	1	1	1_695	695	NA	NA	NA	NA	NA	NA
RIN1	0.514476	0.100363	0.247915	0.515631	0.225966	0.149116	0.449904	0.185218	0.148628	0.000222789	0.999999	0.0642055	1	1	1_696	696	NA	NA	NA	NA	NA	NA
ZNF326	0.123536	0.190713	0.396935	0.219797	0.115416	0.289614	0.196345	0.447687	0.506229	0.000228061	0.999999	0.0656356	1	1	1_697	697	NA	NA	NA	NA	NA	NA
CCDC68	0.891391	0.329796	-1.03107	0.267161	0.137253	0.217881	0.353891	0.243624	0.310211	0.000230814	0.816573	0.0660857	1	1	1_698	698	NA	NA	NA	NA	NA	NA
ABHD2	0.401616	0.403441	0.183442	0.548866	0.378009	0.243394	0.0928087	0.077667	0.073492	0.000230814	0.999998	0.0660857	1	1	1_699	699	NA	NA	NA	NA	NA	NA
GNG4	0.2235	0.201543	0.498382	0.0290638	-0.0913131	0.131347	0.46033	0.685268	0.550839	0.000230814	0.999168	0.0660857	1	1	1_700	700	NA	NA	NA	NA	NA	NA
RRS1	0.421433	0.0170108	0.512646	0.235957	0.235134	0.205032	0.26877	0.329741	0.288266	0.000230873	0.999996	0.0660857	1	1	1_701	701	NA	NA	NA	NA	NA	NA
NUDT4	0.290145	0.304179	0.5033	0.23274	0.229958	0.296242	0.054066	0.31978	0.198322	0.000231342	0.999999	0.0661305	1	1	1_702	702	NA	NA	NA	NA	NA	NA
FAM91A1	0.218781	0.358562	0.470318	0.0664081	-0.127726	0.343299	0.244984	0.629337	0.298778	0.000232045	0.999216	0.0662421	1	1	1_703	703	NA	NA	NA	NA	NA	NA
PHC2	0.404257	0.336691	0.390089	0.693671	0.25324	0.245023	0.122008	0.0138484	0.0978752	0.000233158	0.999994	0.0664702	1	1	1_704	704	NA	NA	NA	NA	NA	NA
ATAD3B	0.363697	0.430703	0.337297	0.183914	0.199936	0.193867	0.203956	0.0710506	0.439639	0.000233802	0.999999	0.0665644	1	1	1_705	705	NA	NA	NA	NA	NA	NA
ISCA1	0.226889	0.0906002	0.411988	0.399567	0.071013	0.310849	0.186734	0.308543	0.460291	0.000239133	0.999998	0.0679907	1	1	1_706	706	NA	NA	NA	NA	NA	NA
C10orf47	0.533864	0.380173	0.356179	0.180476	0.183303	-0.121341	0.525842	0.274674	0.207326	0.000242179	0.99972	0.0687646	1	1	1_707	707	NA	NA	NA	NA	NA	NA
RRP15	0.217753	-0.0307416	0.148381	0.482135	0.189858	0.360049	0.281789	0.467854	0.347557	0.000243058	0.999955	0.0689217	1	1	1_708	708	NA	NA	NA	NA	NA	NA
TBC1D15	0.24796	0.448828	0.433607	0.11472	0.150249	0.144635	0.177418	0.536185	0.26178	0.000243585	0.999998	0.0689788	1	1	1_709	709	NA	NA	NA	NA	NA	NA
LOC100302652	0.0952434	0.257948	0.518853	0.155542	0.281391	0.299729	-0.0202911	0.451216	0.476067	0.000251611	0.999967	0.0711565	1	1	1_710	710	NA	NA	NA	NA	NA	NA
MYO9B	0.309189	0.337802	0.302027	0.281504	0.0668389	0.0694046	0.442047	0.413598	0.295948	0.000255126	0.999995	0.0720543	1	1	1_711	711	NA	NA	NA	NA	NA	NA
SH3TC1	0.434021	0.248864	0.360766	0.267479	0.180836	0.16462	0.415007	0.269467	0.0988575	0.000266374	0.999999	0.0750309	1	1	1_712	712	NA	NA	NA	NA	NA	NA
CTNNAL1	0.0637623	0.377233	0.769308	0.156958	0.268229	0.421624	-0.00711621	0.399895	0.169095	0.000271763	0.999967	0.0764473	1	1	1_713	713	NA	NA	NA	NA	NA	NA
FOXF1	0.294217	0.278829	0.393814	0.24331	0.354616	-0.0334137	0.362779	0.386009	0.103675	0.000272349	0.999982	0.0765105	1	1	1_714	714	NA	NA	NA	NA	NA	NA
PRKAA2	0.467717	0.526268	0.394617	0.175068	-0.0433069	0.134596	0.234941	0.311083	0.285589	0.00027522	0.999943	0.0772145	1	1	1_715	715	NA	NA	NA	NA	NA	NA
FAM108C1	0.381892	0.192785	0.428562	0.459892	0.113165	0.24814	0.129363	0.169722	0.306887	0.000276508	0.999999	0.0774735	1	1	1_716	716	NA	NA	NA	NA	NA	NA
MAP2K1	0.0251074	0.399759	0.574274	0.178091	0.247785	0.305845	0.2042	0.301098	0.223114	0.000276977	0.999996	0.0775023	1	1	1_717	717	NA	NA	NA	NA	NA	NA
MAP3K5	0.264178	0.317014	0.715029	0.24838	0.224394	0.203284	0.0528108	0.383936	0.0997677	0.000278852	0.999998	0.0779239	1	1	1_718	718	NA	NA	NA	NA	NA	NA
ACTB	0.515254	0.358681	0.551206	0.273617	0.207895	0.233638	0.171795	-0.0465647	0.230734	0.000283714	0.999919	0.0791782	1	1	1_719	719	NA	NA	NA	NA	NA	NA
ING2	0.0887066	0.269657	0.368508	0.137949	0.265495	0.240393	0.185097	0.487977	0.332318	0.000286116	0.999999	0.0796387	1	1	1_720	720	NA	NA	NA	NA	NA	NA
ZYX	0.532646	0.374359	0.320011	0.0136911	0.026245	0.120269	0.655974	0.179017	0.365444	0.000288049	0.999904	0.0800715	1	1	1_721	721	NA	NA	NA	NA	NA	NA
SLC25A32	0.458669	0.339524	0.740422	0.477499	0.15845	0.447879	0.0588452	-0.00550575	0.0124811	0.00029092	0.999861	0.0807635	1	1	1_722	722	NA	NA	NA	NA	NA	NA
MESDC1	0.533824	0.33542	0.538104	-0.0551839	0.329749	0.224081	0.196023	0.10842	0.157822	0.000293966	0.999919	0.0815024	1	1	1_723	723	NA	NA	NA	NA	NA	NA
SRGN	0.237919	0.245364	0.258734	0.188221	0.0825932	0.354751	0.350565	0.384511	0.266634	0.000294552	0.999998	0.081558	1	1	1_724	724	NA	NA	NA	NA	NA	NA
TMEM39A	0.143542	0.356851	0.421746	0.117589	0.25967	0.416679	0.0796798	0.315389	0.21993	0.000300176	0.999998	0.0830067	1	1	1_725	725	NA	NA	NA	NA	NA	NA
C14orf43	0.162134	0.158245	0.219179	0.275075	0.333841	0.17211	0.213441	0.494991	0.267406	0.000301875	0.999999	0.0833677	1	1	1_726	726	NA	NA	NA	NA	NA	NA
SHQ1	0.126094	0.502283	0.381355	0.213386	0.262958	0.0618021	0.0543785	0.447487	0.377347	0.000303163	0.999995	0.0836146	1	1	1_727	727	NA	NA	NA	NA	NA	NA
FXR2	0.30247	0.5928	0.515017	-0.069482	0.169686	-0.141051	0.325476	0.393806	0.383781	0.00030539	0.994916	0.0841191	1	1	1_728	728	NA	NA	NA	NA	NA	NA
CENPQ	0.110225	0.132378	0.60401	0.197861	0.238041	0.446913	0.0623952	0.102899	0.522264	0.000307381	0.999996	0.0844642	1	1	1_729	729	NA	NA	NA	NA	NA	NA
PLEKHO2	0.293058	0.234787	0.354337	0.210525	0.1416	0.373897	0.255725	0.31476	0.14768	0.00030744	0.999999	0.0844642	1	1	1_730	730	NA	NA	NA	NA	NA	NA
RBM18	0.0650905	0.300413	0.480256	0.236598	0.262001	0.444767	-0.0842306	0.344341	0.37929	0.00030785	0.999608	0.0844673	1	1	1_731	731	NA	NA	NA	NA	NA	NA
PLEKHG4	0.630789	0.108566	0.580332	0.0600698	0.0398039	-0.303717	0.805735	0.243475	0.431405	0.000308377	0.970863	0.0845025	1	1	1_732	732	NA	NA	NA	NA	NA	NA
VEZT	0.47919	0.24552	0.273048	0.486525	-0.0937485	0.0610479	0.532044	0.216271	0.308932	0.000311131	0.999626	0.0850529	1	1	1_733	733	NA	NA	NA	NA	NA	NA
C1orf116	0.310545	0.320952	0.436057	0.0126304	0.0787914	0.0394207	0.404982	0.454187	0.477982	0.000311189	0.999914	0.0850529	1	1	1_734	734	NA	NA	NA	NA	NA	NA
MFHAS1	0.186579	0.222591	0.0934915	0.352446	0.396623	0.114325	0.483325	0.695259	-0.0408337	0.000311775	0.999872	0.0851032	1	1	1_735	735	NA	NA	NA	NA	NA	NA
C16orf57	0.214313	0.149973	0.457772	-0.136062	0.0208241	0.0995445	0.588184	0.504091	0.740101	0.000315056	0.996929	0.0858881	1	1	1_736	736	NA	NA	NA	NA	NA	NA
MAFF	0.615093	0.628816	0.470733	-0.0339196	-0.0997849	-0.0942668	0.396966	0.515488	0.205767	0.000315876	0.985734	0.086001	1	1	1_737	737	NA	NA	NA	NA	NA	NA
TNIP1	0.396958	0.379561	0.310629	0.147693	0.0780861	-0.233329	0.606819	0.441904	0.305987	0.000316755	0.994798	0.0861295	1	1	1_738	738	NA	NA	NA	NA	NA	NA
NOTCH1	0.187462	0.335615	0.219871	0.589807	0.0923999	-0.434148	0.623735	0.336268	0.310617	0.000322261	0.954855	0.0874024	1	1	1_739	739	NA	NA	NA	NA	NA	NA
TPM3	0.428464	0.205431	0.524846	0.194792	0.138184	0.0290443	0.45909	0.147125	0.368078	0.00032273	0.999991	0.0874176	1	1	1_740	740	NA	NA	NA	NA	NA	NA
LRRC8D	0.336078	0.440003	0.357179	0.10448	0.128232	0.0467949	0.410329	0.494407	0.164333	0.000334564	0.999989	0.0905073	1	1	1_741	741	NA	NA	NA	NA	NA	NA
TMEM87A	0.203741	0.155041	0.123938	0.200482	0.264842	0.17731	0.277747	0.625749	0.302315	0.000335032	0.999999	0.0905184	1	1	1_742	742	NA	NA	NA	NA	NA	NA
PRAGMIN	0.374043	0.0125729	0.274968	0.201999	0.046141	0.325447	0.704194	0.24778	0.32402	0.000338137	0.999956	0.0912409	1	1	1_743	743	NA	NA	NA	NA	NA	NA
HOXA10	0.240173	0.115441	0.306323	0.455354	0.21823	0.334406	0.231314	0.219423	0.173616	0.000340715	1	0.0918195	1	1	1_744	744	NA	NA	NA	NA	NA	NA
SECTM1	0.706261	0.57883	0.573017	0.337282	0.0793133	0.207622	0.0185865	0.0525287	0.0909847	0.000343351	0.999948	0.0924123	1	1	1_745	745	NA	NA	NA	NA	NA	NA
PI4K2A	0.218871	0.247304	0.259932	0.20164	0.23288	0.229158	0.402747	0.23255	0.241171	0.000345694	1	0.092925	1	1	1_746	746	NA	NA	NA	NA	NA	NA
PPP1R16A	0.226579	0.217999	0.157631	0.207206	0.317511	-0.0565291	0.380739	0.351739	0.476058	0.000346163	0.999954	0.092933	1	1	1_747	747	NA	NA	NA	NA	NA	NA
ATP2A2	0.106987	0.167619	0.18322	0.172169	0.240041	0.234077	0.415723	0.514658	0.307177	0.000350205	0.999999	0.0938992	1	1	1_748	748	NA	NA	NA	NA	NA	NA
RAB25	0.261364	0.203331	0.325466	0.250227	0.149051	0.195207	0.193473	0.178748	0.583784	0.000351963	0.999999	0.0942511	1	1	1_749	749	NA	NA	NA	NA	NA	NA
PCDH1	0.387165	0.296539	0.407218	0.330943	0.269861	0.256773	0.092835	0.13922	0.0926518	0.000355302	0.999999	0.0949523	1	1	1_750	750	NA	NA	NA	NA	NA	NA
MPZL1	0.233419	0.189959	0.281878	0.263478	0.132167	0.0428035	0.451659	0.423946	0.401586	0.000355477	0.999995	0.0949523	1	1	1_751	751	NA	NA	NA	NA	NA	NA
DCTPP1	0.387568	0.121615	0.303703	0.292429	0.0722204	0.128294	0.561658	0.199356	0.392128	0.000356473	0.999995	0.0950984	1	1	1_752	752	NA	NA	NA	NA	NA	NA
TMEM2	0.22902	0.290188	0.222229	0.0373908	0.378265	-0.152539	0.470133	0.563736	0.27018	0.000358817	0.998519	0.095483	1	1	1_753	753	NA	NA	NA	NA	NA	NA
C1orf55	0.147594	0.28928	0.418877	-0.0656272	0.28533	0.145912	0.109262	0.575809	0.461812	0.000362859	0.999858	0.0964375	1	1	1_754	754	NA	NA	NA	NA	NA	NA
RGS16	0.041603	0.338779	0.430689	0.14883	0.242972	0.296888	0.00811336	0.420336	0.518233	0.000371236	0.999971	0.0985403	1	1	1_755	755	NA	NA	NA	NA	NA	NA
PFDN2	0.245561	0.200578	0.336803	0.274568	-0.0116277	0.24998	0.316926	0.256129	0.456087	0.000375981	0.999985	0.0996749	1	1	1_756	756	NA	NA	NA	NA	NA	NA
ACTA2	0.390055	0.278913	0.256427	0.143957	0.0546834	0.0107378	0.614481	0.295755	0.443374	0.000377211	0.999956	0.0997514	1	1	1_757	757	NA	NA	NA	NA	NA	NA
EBNA1BP2	0.197572	0.129269	0.47574	0.263998	0.189198	0.260389	0.246647	0.33152	0.216821	0.000377211	0.999999	0.0997514	1	1	1_758	758	NA	NA	NA	NA	NA	NA
TMEM87B	0.285121	0.173277	0.250138	0.256616	0.168448	0.250531	0.322778	0.307849	0.264172	0.000379438	1	0.100215	1	1	1_759	759	NA	NA	NA	NA	NA	NA
IPPK	0.20907	0.286269	0.429156	0.230237	0.202534	-0.0362919	0.305408	0.435459	0.294455	0.000381019	0.99998	0.100507	1	1	1_760	760	NA	NA	NA	NA	NA	NA
BCR	0.5083	0.494244	0.516484	0.238462	0.112613	-0.0632318	0.37045	0.193908	0.0894033	0.000385354	0.999875	0.101524	1	1	1_761	761	NA	NA	NA	NA	NA	NA
PLEKHH3	0.246926	0.459179	0.305548	-0.0347145	0.1694	0.00034213	0.564481	0.343514	0.391889	0.000391916	0.999745	0.103125	1	1	1_762	762	NA	NA	NA	NA	NA	NA
STK39	0.628913	0.19879	0.152885	0.41835	-0.0339945	0.153886	0.756726	0.139402	0.108461	0.000398535	0.9999	0.104737	1	1	1_763	763	NA	NA	NA	NA	NA	NA
DR1	0.295787	0.257884	0.392167	0.313721	0.28794	0.220403	-0.0645995	0.367972	0.253468	0.000399473	0.99989	0.104853	1	1	1_764	764	NA	NA	NA	NA	NA	NA
CMTM7	0.490319	0.206192	0.453186	0.186735	0.0958587	-0.073561	0.521437	0.181083	0.396776	0.000401933	0.999831	0.105346	1	1	1_765	765	NA	NA	NA	NA	NA	NA
DHX37	0.412051	0.36036	0.358078	0.389262	0.138438	0.145371	0.143961	0.188104	0.197108	0.000403222	0.999999	0.105346	1	1	1_766	766	NA	NA	NA	NA	NA	NA
ZNF394	0.102806	0.417804	0.355662	0.201316	0.144075	0.14354	0.28806	0.365667	0.341645	0.000403281	0.999998	0.105346	1	1	1_767	767	NA	NA	NA	NA	NA	NA
MYBBP1A	0.274345	0.293528	0.38561	0.29672	0.123986	0.104337	0.322084	0.425279	0.139465	0.000403339	0.999998	0.105346	1	1	1_768	768	NA	NA	NA	NA	NA	NA
SPINK6	0.196738	0.210875	0.536072	0.297203	-0.118319	0.287373	0.145448	0.334039	0.40814	0.000404628	0.999643	0.105552	1	1	1_769	769	NA	NA	NA	NA	NA	NA
CSNK1D	0.226642	0.350152	0.309741	0.272827	0.138451	0.167396	0.270974	0.221576	0.319276	0.000406678	0.999999	0.105956	1	1	1_770	770	NA	NA	NA	NA	NA	NA
MLX	0.295768	0.384411	0.503676	0.360861	0.272497	0.38077	-0.00982232	-0.0104604	0.215847	0.000407616	0.999858	0.10607	1	1	1_771	771	NA	NA	NA	NA	NA	NA
RNF44	0.178817	0.335967	0.355891	0.205865	-0.00273701	0.111991	0.250608	0.495611	0.452418	0.00040908	0.999975	0.106182	1	1	1_772	772	NA	NA	NA	NA	NA	NA
CCNE1	0.0660906	0.218434	0.534401	0.275071	0.281327	0.145525	0.259203	0.271527	0.282045	0.000409373	0.999998	0.106182	1	1	1_773	773	NA	NA	NA	NA	NA	NA
FZD10	0.260557	0.201313	0.364128	-0.33039	0.289491	0.192114	0.465547	0.272125	0.35306	0.000409549	0.990216	0.106182	1	1	1_774	774	NA	NA	NA	NA	NA	NA
ZNF259	0.330757	0.273084	0.337538	0.263828	0.039847	0.171831	0.377888	0.371721	0.189778	0.000413064	0.999996	0.106962	1	1	1_775	775	NA	NA	NA	NA	NA	NA
C16orf45	0.447609	0.358715	0.663657	0.191797	0.21088	-0.0904365	0.200863	0.190239	0.213812	0.000417575	0.999867	0.107735	1	1	1_776	776	NA	NA	NA	NA	NA	NA
ZNRF3	0.297606	0.310177	0.0709352	0.804917	0.102806	0.21057	0.534676	0.314594	-0.0397571	0.000421441	0.999821	0.108559	1	1	1_777	777	NA	NA	NA	NA	NA	NA
MMP15	0.294359	0.493549	0.291126	0.163219	0.284975	0.0949369	0.235375	0.383363	0.057311	0.000421793	0.999997	0.108559	1	1	1_778	778	NA	NA	NA	NA	NA	NA
JOSD1	0.22192	0.277448	0.41326	0.195034	0.170005	0.129402	0.410294	0.260186	0.245586	0.000422964	0.999999	0.108728	1	1	1_779	779	NA	NA	NA	NA	NA	NA
GNG13	1.91286	0.0518127	0.0425303	1.67318	-0.136257	-0.0779606	0.0707957	0.0280904	0.103583	0.000430228	0.962363	0.110328	1	1	1_780	780	NA	NA	NA	NA	NA	NA
CNNM4	0.333172	0.195274	0.55791	0.168598	0.395007	-0.196589	0.312254	0.193888	0.23079	0.00043181	0.998359	0.1106	1	1	1_781	781	NA	NA	NA	NA	NA	NA
TAF13	0.131628	0.29657	0.454179	0.0555296	0.141072	0.224441	0.327934	0.208432	0.507273	0.000438606	0.999994	0.112204	1	1	1_782	782	NA	NA	NA	NA	NA	NA
EIF4A3	0.17537	0.238808	0.447747	0.130771	0.362884	0.212536	0.125417	0.399228	0.124778	0.000439133	0.999998	0.112204	1	1	1_783	783	NA	NA	NA	NA	NA	NA
ZNF562	0.140233	0.250898	0.304298	0.25043	0.340486	0.159402	0.296481	0.329108	0.132505	0.000441828	0.999999	0.112756	1	1	1_784	784	NA	NA	NA	NA	NA	NA
RTN4	0.276362	0.655579	0.531813	0.112549	0.344051	0.435887	0.0312189	-0.0171835	0.0511246	0.000442472	0.99976	0.112785	1	1	1_785	785	NA	NA	NA	NA	NA	NA
SRM	0.217616	0.314509	0.397283	0.296499	0.214223	0.126097	-0.0562624	0.454535	0.416365	0.000443468	0.99986	0.112903	1	1	1_786	786	NA	NA	NA	NA	NA	NA
PDLIM7	0.378032	0.14022	0.192186	0.234913	0.045913	0.105324	0.622144	0.191755	0.500337	0.000447569	0.999984	0.113627	1	1	1_787	787	NA	NA	NA	NA	NA	NA
LRRFIP2	-0.0589297	0.276449	0.49847	0.0812731	0.380671	0.368332	0.0916704	0.390504	0.276579	0.00044792	0.999667	0.113627	1	1	1_788	788	NA	NA	NA	NA	NA	NA
SPRY2	0.407098	0.24726	0.348507	0.1458	0.263267	0.0542308	0.320685	0.342381	0.169138	0.00044792	0.999997	0.113627	1	1	1_789	789	NA	NA	NA	NA	NA	NA
PLEK2	0.46585	-0.0327811	0.358198	0.542299	-0.0327852	0.257486	0.456064	0.16371	0.287562	0.000450146	0.999323	0.113946	1	1	1_790	790	NA	NA	NA	NA	NA	NA
FAM102A	0.106538	0.231885	0.168208	0.19851	0.344059	0.302809	0.305106	0.419578	0.0944626	0.000450674	0.999998	0.113946	1	1	1_791	791	NA	NA	NA	NA	NA	NA
RPS19BP1	0.160505	0.124843	0.363508	0.347005	0.0408578	0.225282	0.34851	0.240583	0.477139	0.000450791	0.999994	0.113946	1	1	1_792	792	NA	NA	NA	NA	NA	NA
KLF4	0.308494	0.36825	0.28945	-0.0505017	0.0546985	0.100156	0.502866	0.714906	0.219	0.000452724	0.999672	0.114115	1	1	1_793	793	NA	NA	NA	NA	NA	NA
CSK	0.324073	0.346102	0.232167	0.0179452	0.132708	0.249058	0.541875	0.215387	0.264849	0.000452958	0.999987	0.114115	1	1	1_794	794	NA	NA	NA	NA	NA	NA
CBX4	0.1202	0.436452	0.281893	0.177577	0.248756	-0.125672	0.284856	0.566294	0.30148	0.000453076	0.999614	0.114115	1	1	1_795	795	NA	NA	NA	NA	NA	NA
PRRG1	0.142907	0.112035	0.244926	0.399605	0.126207	0.301277	0.259551	0.402455	0.293552	0.000458875	0.999998	0.115438	1	1	1_796	796	NA	NA	NA	NA	NA	NA
NQO2	0.187416	0.170518	0.486527	0.11285	0.179223	0.178186	0.189872	0.345373	0.465039	0.00045993	0.999998	0.115488	1	1	1_797	797	NA	NA	NA	NA	NA	NA
RNF149	0.204522	0.307361	0.277035	0.342029	0.278904	0.191966	0.263244	0.261774	0.0718635	0.000460164	0.999999	0.115488	1	1	1_798	798	NA	NA	NA	NA	NA	NA
SHANK3	0.32592	0.465484	0.386679	-0.00429091	0.12321	-0.00398288	0.312036	0.498823	0.292481	0.000473931	0.999824	0.118802	1	1	1_799	799	NA	NA	NA	NA	NA	NA
FAM49B	0.389903	0.155028	0.771942	0.197114	0.128034	0.255386	0.135272	0.183599	0.181915	0.00047481	0.999998	0.118882	1	1	1_800	800	NA	NA	NA	NA	NA	NA
DCP1A	0.245935	0.320365	0.423381	0.162939	0.0883387	0.114536	0.281522	0.542606	0.189902	0.000476157	0.999996	0.119078	1	1	1_801	801	NA	NA	NA	NA	NA	NA
CLIP2	0.482799	0.38647	0.278066	0.183049	0.131225	0.0923164	0.375705	0.354136	0.0779098	0.00047768	0.999995	0.119319	1	1	1_802	802	NA	NA	NA	NA	NA	NA
HAS2	0.330712	0.255893	0.321136	0.281724	0.519851	-0.073623	0.157876	0.158815	0.181512	0.0004843	0.999916	0.12083	1	1	1_803	803	NA	NA	NA	NA	NA	NA
GTF3C5	0.105134	0.302982	0.497601	0.0330944	0.176253	0.191024	0.30149	0.410836	0.330245	0.000485823	0.999991	0.121067	1	1	1_804	804	NA	NA	NA	NA	NA	NA
SLC30A7	0.439328	0.276282	0.364272	0.125492	0.583574	0.25646	0.285512	0.0426371	-0.195066	0.000496251	0.996232	0.123375	1	1	1_805	805	NA	NA	NA	NA	NA	NA
LRRC8E	0.284935	0.528974	0.408382	0.137846	0.0761848	-0.0401824	0.227951	0.434263	0.303953	0.000497774	0.999901	0.123407	1	1	1_806	806	NA	NA	NA	NA	NA	NA
TMEM22	0.411115	0.137622	0.281679	0.31922	0.138509	0.280086	0.455171	0.328732	0.0130974	0.000497832	0.999991	0.123407	1	1	1_807	807	NA	NA	NA	NA	NA	NA
STK17B	0.0541958	0.326952	0.30802	-0.0429161	0.333059	0.48248	-0.0697032	0.475932	0.44249	0.000498125	0.996953	0.123407	1	1	1_808	808	NA	NA	NA	NA	NA	NA
PITPNB	0.307802	0.328573	0.386133	0.292515	0.21799	0.262484	0.267918	0.309278	-0.120498	0.000499121	0.999574	0.123509	1	1	1_809	809	NA	NA	NA	NA	NA	NA
CBFB	0.330589	0.181816	0.324506	0.389955	0.260066	0.173082	0.33855	0.334894	-0.011795	0.000502636	0.999986	0.124234	1	1	1_810	810	NA	NA	NA	NA	NA	NA
ETV4	0.299699	0.219547	0.32594	0.22483	0.172189	-0.10847	0.470487	0.292624	0.374134	0.000504628	0.99979	0.124436	1	1	1_811	811	NA	NA	NA	NA	NA	NA
C6orf150	0.261753	0.263548	0.234143	0.29802	0.195092	0.15955	0.363115	0.240099	0.198025	0.000507264	0.999999	0.12494	1	1	1_812	812	NA	NA	NA	NA	NA	NA
NAB1	0.279468	0.40013	0.313526	0.354176	0.384089	0.282056	0.0508146	0.258321	-0.150089	0.000509549	0.998836	0.125357	1	1	1_813	813	NA	NA	NA	NA	NA	NA
TMEM170A	0.0754028	0.216792	0.340981	0.0867255	0.120554	0.322372	0.195386	0.347593	0.635797	0.000515407	0.999991	0.126519	1	1	1_814	814	NA	NA	NA	NA	NA	NA
GEM	0.654759	0.186939	0.310799	0.435652	0.383961	-0.0913523	0.139823	0.115959	0.0899575	0.000515466	0.999767	0.126519	1	1	1_815	815	NA	NA	NA	NA	NA	NA
PDCD6	0.308839	0.164919	0.443431	0.37882	0.157101	0.0960731	0.23177	0.338475	0.193177	0.000516169	0.999998	0.126545	1	1	1_816	816	NA	NA	NA	NA	NA	NA
NUP54	0.202939	0.12531	0.378676	0.232724	0.182725	0.429456	0.0966288	0.133224	0.382017	0.000524956	0.999998	0.12855	1	1	1_817	817	NA	NA	NA	NA	NA	NA
TOMM40	0.365402	0.336784	0.286885	0.206371	0.152668	0.204163	0.434212	0.147164	0.10851	0.000525718	0.999998	0.128588	1	1	1_818	818	NA	NA	NA	NA	NA	NA
CDC34	0.161987	0.401466	0.346014	-0.0259872	0.166445	0.164133	0.235359	0.445885	0.384682	0.000526831	0.999958	0.128712	1	1	1_819	819	NA	NA	NA	NA	NA	NA
CAPZA1	0.206844	0.0777858	0.727572	0.264682	0.287754	0.307928	0.041243	0.212655	0.172941	0.000541301	0.999996	0.131791	1	1	1_820	820	NA	NA	NA	NA	NA	NA
TUBB6	0.435424	0.191778	0.317881	0.45818	0.191125	0.0675612	0.567402	-0.0451894	0.258952	0.000548975	0.999775	0.133506	1	1	1_821	821	NA	NA	NA	NA	NA	NA
GATAD2A	0.266853	0.288359	0.232901	-0.0122557	0.128892	0.0134412	0.426427	0.42256	0.587087	0.000577622	0.999808	0.140151	1	1	1_822	822	NA	NA	NA	NA	NA	NA
NCEH1	0.337632	0.320274	0.314177	0.384636	0.256918	-0.0520636	0.34373	0.400241	0.00430508	0.000583011	0.99983	0.141297	1	1	1_823	823	NA	NA	NA	NA	NA	NA
NGEF	0.64327	-0.0212092	0.402293	0.703126	-0.322342	0.0503643	0.617435	0.124445	0.219126	0.000586585	0.931679	0.142	1	1	1_824	824	NA	NA	NA	NA	NA	NA
SSH2	0.550743	0.417177	0.614094	0.126951	0.0119652	0.0950912	0.38403	0.112516	0.0999909	0.000600937	0.999935	0.144987	1	1	1_825	825	NA	NA	NA	NA	NA	NA
FAM63B	0.485753	0.576511	0.136583	0.208526	0.328687	0.00277208	0.101586	0.203737	0.124141	0.000601347	0.999973	0.144987	1	1	1_826	826	NA	NA	NA	NA	NA	NA
HIC2	0.236905	0.175784	0.335486	0.147747	0.197945	0.0912011	0.454075	0.270378	0.33292	0.000601582	0.999998	0.144987	1	1	1_827	827	NA	NA	NA	NA	NA	NA
INA	0.193822	0.114195	0.363639	0.216535	0.115337	0.224432	0.469689	0.291456	0.258761	0.000602109	0.999998	0.144987	1	1	1_828	828	NA	NA	NA	NA	NA	NA
ST6GALNAC6	0.269381	0.460751	0.272036	0.193862	0.037049	0.0674983	0.427924	0.317771	0.24353	0.000602343	0.999981	0.144987	1	1	1_829	829	NA	NA	NA	NA	NA	NA
DIP2B	0.267579	0.181248	0.170371	0.234013	0.138401	0.0880569	0.527838	0.515795	0.18413	0.000604804	0.999996	0.145414	1	1	1_830	830	NA	NA	NA	NA	NA	NA
ALKBH1	0.178025	0.141813	0.407918	-0.079826	0.532933	0.182244	0.0754818	0.452507	0.261718	0.00060621	0.999689	0.145586	1	1	1_831	831	NA	NA	NA	NA	NA	NA
GJB2	0.387841	0.165925	0.128414	0.405302	0.263901	0.0417823	0.546583	0.245104	0.0770089	0.00060744	0.999989	0.145706	1	1	1_832	832	NA	NA	NA	NA	NA	NA
HSD11B2	0.493318	0.257448	0.461145	0.184708	0.120051	-0.12944	0.414249	0.277423	0.211799	0.000608084	0.99946	0.145706	1	1	1_833	833	NA	NA	NA	NA	NA	NA
NRBF2	0.0707308	0.172702	0.282202	1.31209	0.170044	0.179302	0.0035425	0.318318	0.200676	0.00061031	0.999955	0.146074	1	1	1_834	834	NA	NA	NA	NA	NA	NA
DDA1	0.246455	0.143219	0.232544	0.33147	0.127819	0.306243	0.32323	0.0940698	0.355956	0.000613533	0.999998	0.14668	1	1	1_835	835	NA	NA	NA	NA	NA	NA
TRIB3	0.135101	0.0516332	0.370685	-0.0393297	0.078858	0.367005	0.612588	0.138463	0.685866	0.00061775	0.999592	0.147522	1	1	1_836	836	NA	NA	NA	NA	NA	NA
NOP2	0.24745	0.453206	0.357503	0.109934	0.149281	0.211935	0.207901	0.31921	0.139325	0.000619098	0.999998	0.147677	1	1	1_837	837	NA	NA	NA	NA	NA	NA
PFKFB4	0.265102	0.27597	0.102696	0.370691	0.210821	-0.0599433	0.488995	0.228786	0.323722	0.00062314	0.999929	0.148474	1	1	1_838	838	NA	NA	NA	NA	NA	NA
LRRC8A	0.293539	0.289495	0.255737	0.154099	0.0205522	-0.101517	0.59289	0.314255	0.5026	0.000631459	0.999131	0.150287	1	1	1_839	839	NA	NA	NA	NA	NA	NA
NDUFV2	0.350923	0.339133	0.54731	0.227872	0.265865	0.152559	0.122356	0.165147	0.0403765	0.000636555	0.999997	0.15133	1	1	1_840	840	NA	NA	NA	NA	NA	NA
FZD5	0.314357	0.414799	0.57093	0.201643	0.0343628	0.359803	0.199261	0.177266	0.0130268	0.000649385	0.999961	0.153696	1	1	1_841	841	NA	NA	NA	NA	NA	NA
C9orf5	0.1972	0.345247	0.435782	0.0470065	0.249138	0.27885	0.15803	0.337823	0.0965104	0.000650322	0.999995	0.153696	1	1	1_842	842	NA	NA	NA	NA	NA	NA
CHST15	0.285975	0.201918	0.322312	0.0918743	0.0340723	0.131531	0.575547	0.43609	0.269221	0.000650439	0.999975	0.153696	1	1	1_843	843	NA	NA	NA	NA	NA	NA
C19orf22	0.229551	0.132151	0.0587918	0.202065	0.426629	0.286322	0.406165	0.14288	0.136174	0.000650908	0.999996	0.153696	1	1	1_844	844	NA	NA	NA	NA	NA	NA
NKX3-1	0.326266	0.135175	0.507708	-0.0743549	0.129204	-0.166113	0.391864	0.475936	0.599023	0.000651201	0.98926	0.153696	1	1	1_845	845	NA	NA	NA	NA	NA	NA
ZNF670	0.224923	0.160632	0.448171	0.110888	0.118956	0.484105	0.0749621	0.282023	0.286989	0.000651728	0.999994	0.153696	1	1	1_846	846	NA	NA	NA	NA	NA	NA
PRDM10	0.213474	0.289184	0.42971	0.0886906	0.136092	0.291077	0.278348	0.334909	0.133835	0.000652314	0.999997	0.153696	1	1	1_847	847	NA	NA	NA	NA	NA	NA
CAB39	0.324663	0.303703	0.346595	0.32545	0.270948	0.1998	0.232235	0.234861	-0.0474243	0.000653779	0.999939	0.15387	1	1	1_848	848	NA	NA	NA	NA	NA	NA
SAPS1	0.203165	0.259547	0.23803	-0.805751	0.246358	0.274182	0.336926	0.363795	0.317242	0.000654657	0.890406	0.153906	1	1	1_849	849	NA	NA	NA	NA	NA	NA
MAPKBP1	0.442284	0.519239	0.570139	0.142403	0.111907	0.14436	0.231271	0.0581861	0.10815	0.000681547	0.999986	0.159861	1	1	1_850	850	NA	NA	NA	NA	NA	NA
TNFRSF10B	0.424793	0.292892	0.303803	0.0939511	0.131958	0.135601	0.391579	0.367894	0.118592	0.00068225	0.999995	0.159861	1	1	1_851	851	NA	NA	NA	NA	NA	NA
PCGF1	0.258969	0.348779	0.357281	0.175129	0.0645949	0.187217	0.0914862	0.42357	0.298036	0.000689045	0.999995	0.161274	1	1	1_852	852	NA	NA	NA	NA	NA	NA
ELL	0.217486	0.383701	0.393945	0.0254359	-0.0625754	-0.11865	0.49054	0.529166	0.460264	0.000691798	0.992632	0.16174	1	1	1_853	853	NA	NA	NA	NA	NA	NA
FAM103A1	0.0452275	0.373542	0.298199	0.226169	0.146616	0.355612	0.131658	0.206168	0.369982	0.000695372	0.999995	0.162396	1	1	1_854	854	NA	NA	NA	NA	NA	NA
ZNF274	0.0751928	0.290816	1.23835	0.143951	0.101151	0.111767	0.0961767	0.314745	0.297776	0.000711775	0.999977	0.165875	1	1	1_855	855	NA	NA	NA	NA	NA	NA
CCDC21	-0.0460925	0.24953	0.306224	0.248883	0.379649	0.106832	0.29105	0.243466	0.384532	0.000711834	0.999835	0.165875	1	1	1_856	856	NA	NA	NA	NA	NA	NA
CNST	0.197397	0.293188	0.21967	0.268335	0.193348	0.0129191	0.397882	0.515232	0.110462	0.000721617	0.999987	0.16797	1	1	1_857	857	NA	NA	NA	NA	NA	NA
ONECUT2	0.398332	0.487821	0.330021	0.268923	0.183575	0.1762	0.194677	0.0915182	0.0484776	0.000727827	0.999996	0.169229	1	1	1_858	858	NA	NA	NA	NA	NA	NA
PRIC285	0.070752	0.0728238	0.0635483	0.292195	-0.093972	-0.227181	1.17092	0.579094	0.685257	0.000739367	0.954061	0.171724	1	1	1_859	859	NA	NA	NA	NA	NA	NA
MTHFD2	0.0854958	0.15163	0.471697	0.201962	0.184688	0.352589	0.150336	0.2098	0.32649	0.000741652	0.999998	0.172066	1	1	1_860	860	NA	NA	NA	NA	NA	NA
RNF182	0.38265	0.159907	0.402078	0.469772	0.0155573	0.0411191	0.39815	0.366557	0.0903116	0.000743117	0.99994	0.172217	1	1	1_861	861	NA	NA	NA	NA	NA	NA
MSN	0.3289	0.347527	0.282427	0.0800035	0.0655209	0.0641972	0.66329	0.446674	0.0792892	0.000745226	0.999949	0.172517	1	1	1_862	862	NA	NA	NA	NA	NA	NA
ANKRD27	0.126313	0.339725	0.492317	0.150319	0.334959	0.13471	0.0697861	0.305319	0.192681	0.000747159	0.999997	0.172776	1	1	1_863	863	NA	NA	NA	NA	NA	NA
C9orf140	0.254232	0.388703	0.429346	0.106408	0.00596383	0.0717893	0.237334	0.447461	0.30928	0.00075167	0.999943	0.17363	1	1	1_864	864	NA	NA	NA	NA	NA	NA
MFAP3	0.106964	0.231408	0.275104	0.0380495	0.286799	0.132561	0.197076	0.539975	0.352733	0.0007686	0.999986	0.177347	1	1	1_865	865	NA	NA	NA	NA	NA	NA
DENND5A	-0.236299	0.25503	0.51939	0.346792	0.155674	0.0817907	0.463998	0.282968	0.350261	0.000771705	0.991155	0.17787	1	1	1_866	866	NA	NA	NA	NA	NA	NA
AGFG1	0.143587	0.208231	0.268222	0.172655	0.254612	0.205075	0.191587	0.233337	0.369592	0.000777504	0.999999	0.178779	1	1	1_867	867	NA	NA	NA	NA	NA	NA
TOP1P1	0.655326	0.226149	0.615835	0.633166	0.39305	0.0733277	-0.0912428	0.0587372	-0.0859911	0.000778969	0.986138	0.178779	1	1	1_868	868	NA	NA	NA	NA	NA	NA
TFE3	0.196361	0.410775	0.450748	-0.131175	0.0890578	0.115824	0.467013	0.268009	0.344688	0.000779028	0.998706	0.178779	1	1	1_869	869	NA	NA	NA	NA	NA	NA
PAFAH1B2	0.208781	0.142571	0.31911	-0.0363526	0.261876	0.37986	0.198728	0.271512	0.293597	0.000780609	0.999953	0.178949	1	1	1_870	870	NA	NA	NA	NA	NA	NA
MNX1	0.0356229	0.247167	0.293137	0.194524	0.268614	0.219721	0.0942536	0.33488	0.447936	0.000792794	0.999993	0.181545	1	1	1_871	871	NA	NA	NA	NA	NA	NA
BAK1	0.284431	0.284945	0.245067	0.311469	0.0662239	0.0909917	0.433538	0.217246	0.25256	0.000794845	0.999993	0.181818	1	1	1_872	872	NA	NA	NA	NA	NA	NA
PUS7L	0.143066	0.30518	0.361589	0.262322	0.195725	0.241349	0.0539187	0.311841	0.243511	0.000795958	0.999998	0.181877	1	1	1_873	873	NA	NA	NA	NA	NA	NA
ICAM1	0.642157	0.43938	0.421633	0.0585816	0.404337	-0.00299623	0.0884639	0.26433	-0.061209	0.000807088	0.998166	0.184221	1	1	1_874	874	NA	NA	NA	NA	NA	NA
LYN	0.245096	0.490637	0.171118	0.198659	0.208181	0.130816	0.14778	0.311787	0.174062	0.000809842	0.999998	0.184651	1	1	1_875	875	NA	NA	NA	NA	NA	NA
SAP30BP	0.320998	0.159825	0.324051	0.206658	0.24163	0.169153	0.285144	0.0781262	0.298679	0.00081324	0.999998	0.185226	1	1	1_876	876	NA	NA	NA	NA	NA	NA
S100A10	0.346141	0.249202	0.40265	0.242428	0.0833489	0.157204	0.350068	0.140023	0.188132	0.000830111	0.999997	0.188866	1	1	1_877	877	NA	NA	NA	NA	NA	NA
ATP6V0E1	0.17217	0.213204	0.334707	0.24747	0.216826	0.0956431	0.129407	0.507136	0.215545	0.000840305	0.999998	0.19098	1	1	1_878	878	NA	NA	NA	NA	NA	NA
PBX4	0.403212	0.142615	0.348394	0.426975	0.105144	0.122722	0.25456	0.243247	0.147586	0.000847627	0.999996	0.192438	1	1	1_879	879	NA	NA	NA	NA	NA	NA
RPGR	0.394126	0.0522814	0.348903	0.272003	0.432165	0.174412	0.187148	0.174406	0.0376035	0.000856005	0.999987	0.194131	1	1	1_880	880	NA	NA	NA	NA	NA	NA
AFAP1L1	0.223759	0.0607416	0.273465	0.306169	0.373037	0.217797	0.396502	0.0679256	0.120827	0.000870475	0.999995	0.197202	1	1	1_881	881	NA	NA	NA	NA	NA	NA
FBXO5	0.205745	0.17698	0.313559	0.391474	0.127296	0.124818	0.187411	0.332323	0.28006	0.000874107	0.999998	0.197615	1	1	1_882	882	NA	NA	NA	NA	NA	NA
RG9MTD1	0.116348	0.447256	0.476768	0.286316	0.220329	0.248959	-0.425461	0.355047	0.166308	0.000874165	0.968501	0.197615	1	1	1_883	883	NA	NA	NA	NA	NA	NA
NOG	0.220855	0.182652	0.0437329	0.0563346	0.582166	0.332462	0.209851	0.261621	0.0743693	0.000878676	0.999967	0.198423	1	1	1_884	884	NA	NA	NA	NA	NA	NA
SIX1	0.108493	0.445352	0.301827	-0.337806	0.261009	0.214127	0.229165	0.24364	0.370212	0.00088635	0.987183	0.19973	1	1	1_885	885	NA	NA	NA	NA	NA	NA
COL4A1	0.0980914	0.0754034	0.027063	0.403413	0.222934	0.203023	0.54694	0.316914	0.294806	0.000889748	0.999982	0.200283	1	1	1_886	886	NA	NA	NA	NA	NA	NA
LRRC59	0.242482	0.094152	0.266236	0.487812	0.234549	0.272022	0.117669	0.0831761	0.261404	0.000891974	0.999998	0.200424	1	1	1_887	887	NA	NA	NA	NA	NA	NA
TM4SF1	0.451691	0.37825	0.343018	0.0713693	0.628546	0.258453	-0.0230404	-0.084868	0.13382	0.000892267	0.995417	0.200424	1	1	1_888	888	NA	NA	NA	NA	NA	NA
RIOK1	0.0881055	0.204474	0.401089	0.232126	0.341528	0.282493	0.0292951	0.222122	0.257487	0.000900996	0.999995	0.20217	1	1	1_889	889	NA	NA	NA	NA	NA	NA
ARHGAP26	0.459157	0.451839	0.549286	0.0858643	0.255767	0.192016	0.0672344	0.113469	0.0298599	0.00090908	0.999972	0.203768	1	1	1_890	890	NA	NA	NA	NA	NA	NA
MAPK13	0.175148	0.239926	0.314985	0.102039	0.269046	-0.01721	0.254123	0.393068	0.359992	0.000911599	0.999967	0.204117	1	1	1_891	891	NA	NA	NA	NA	NA	NA
SMAGP	0.422683	0.317247	0.33518	0.0866825	0.190891	0.0562923	0.325614	0.262359	0.151189	0.000917575	0.999989	0.205185	1	1	1_892	892	NA	NA	NA	NA	NA	NA
KIAA1644	0.257399	0.157488	0.231959	-0.237788	0.0308978	0.309899	0.631904	0.251948	0.412493	0.000919039	0.990839	0.205185	1	1	1_893	893	NA	NA	NA	NA	NA	NA
KIAA1688	0.132779	0.14432	0.0819767	0.0598858	0.54174	0.257302	0.206252	0.245426	0.280759	0.000919274	0.999984	0.205185	1	1	1_894	894	NA	NA	NA	NA	NA	NA
PALLD	0.323457	0.429232	0.295653	0.286698	0.157092	0.218126	0.119878	0.42212	-0.107907	0.000921851	0.999419	0.205543	1	1	1_895	895	NA	NA	NA	NA	NA	NA
TLR6	0.315122	0.61339	0.227155	0.295026	0.0290374	0.164844	0.121092	0.178161	0.183024	0.000923667	0.999984	0.205659	1	1	1_896	896	NA	NA	NA	NA	NA	NA
SATB2	0.277518	0.149809	0.348755	0.0519159	0.158144	-0.299161	0.535725	0.465523	0.383343	0.000924312	0.981878	0.205659	1	1	1_897	897	NA	NA	NA	NA	NA	NA
ZNF622	0.112653	0.525419	0.383072	0.0567456	0.226367	0.203953	0.0409849	0.368696	0.249156	0.000926655	0.999982	0.205964	1	1	1_898	898	NA	NA	NA	NA	NA	NA
AATF	0.206818	0.347636	0.27705	0.18379	0.176781	0.106462	0.285089	0.322599	0.183098	0.000929115	0.999998	0.206239	1	1	1_899	899	NA	NA	NA	NA	NA	NA
CLIC1	0.283657	0.198857	0.35832	0.22354	0.0881099	0.0177934	0.396316	0.144008	0.448962	0.000929877	0.999973	0.206239	1	1	1_900	900	NA	NA	NA	NA	NA	NA
KDM2A	0.142908	0.360292	0.29039	0.214576	0.173777	0.0444782	0.329186	0.393849	0.193721	0.000930814	0.999994	0.206239	1	1	1_901	901	NA	NA	NA	NA	NA	NA
SARS	0.126892	0.347924	0.407314	0.243263	0.260648	0.207477	-0.0888156	0.316806	0.297258	0.000932513	0.999599	0.2064	1	1	1_902	902	NA	NA	NA	NA	NA	NA
TFPI	0.107482	0.406551	0.331087	0.128848	0.232212	0.231614	0.0674004	0.290127	0.27263	0.000940246	0.999997	0.207833	1	1	1_903	903	NA	NA	NA	NA	NA	NA
C9orf53	0.127711	0.419116	0.464643	0.0730776	0.535694	0.269978	-0.0629128	0.126156	0.136474	0.000940949	0.999424	0.207833	1	1	1_904	904	NA	NA	NA	NA	NA	NA
C2orf49	-0.0147848	0.164356	0.421947	0.188362	0.145454	0.195545	0.223822	0.295074	0.643108	0.000948623	0.999919	0.20931	1	1	1_905	905	NA	NA	NA	NA	NA	NA
HSD17B2	0.392985	0.269044	0.242036	0.401565	0.175069	0.158033	0.144737	0.170383	0.111662	0.000966374	0.999998	0.212886	1	1	1_906	906	NA	NA	NA	NA	NA	NA
C16orf72	0.181727	0.282658	0.374138	0.218873	0.158771	0.16561	0.143758	0.418096	0.145058	0.000966842	0.999998	0.212886	1	1	1_907	907	NA	NA	NA	NA	NA	NA
VASN	0.281462	0.46447	0.450108	-0.0627348	0.112025	-0.143556	0.340601	0.516513	0.218457	0.000973521	0.993351	0.213912	1	1	1_908	908	NA	NA	NA	NA	NA	NA
FTSJ3	0.0259211	0.395724	0.250808	0.278211	0.18377	0.151427	0.201721	0.317813	0.322206	0.000975395	0.999989	0.21397	1	1	1_909	909	NA	NA	NA	NA	NA	NA
KIAA0020	0.217843	0.209231	0.517418	0.188988	0.193929	0.230023	0.146848	0.410487	0.0271308	0.000975806	0.999995	0.21397	1	1	1_910	910	NA	NA	NA	NA	NA	NA
ZDHHC14	0.182213	0.368796	-0.0218896	0.221442	0.178397	-0.016626	0.569372	0.482182	0.245583	0.000980551	0.999681	0.214788	1	1	1_911	911	NA	NA	NA	NA	NA	NA
RALGDS	0.113485	0.196546	0.640246	-0.0631787	0.0296214	0.203398	0.682595	0.144508	0.375857	0.000987873	0.999297	0.215966	1	1	1_912	912	NA	NA	NA	NA	NA	NA
C8orf76	0.147005	0.244706	0.486488	0.21931	0.146696	0.320039	0.0857606	0.165803	0.250315	0.000988166	0.999998	0.215966	1	1	1_913	913	NA	NA	NA	NA	NA	NA
MED6	0.00540554	0.406187	0.403844	0.0636291	0.172141	0.310818	0.128673	0.377404	0.294941	0.000988987	0.999935	0.215966	1	1	1_914	914	NA	NA	NA	NA	NA	NA
FGD6	0.398922	0.164029	0.516242	0.298405	-0.24612	0.0533821	0.385222	0.29722	0.211169	0.000993907	0.989844	0.216302	1	1	1_915	915	NA	NA	NA	NA	NA	NA
PPARGC1B	0.257594	0.340125	0.32573	0.136396	0.152828	0.284634	0.168378	0.195902	0.159814	0.000993966	0.999998	0.216302	1	1	1_916	916	NA	NA	NA	NA	NA	NA
CACYBP	0.118106	0.298509	0.561452	0.301728	0.24686	0.32535	-0.0209932	0.0577815	0.268892	0.000994435	0.999933	0.216302	1	1	1_917	917	NA	NA	NA	NA	NA	NA
PPFIBP1	0.407097	0.291522	0.300135	0.263374	0.173363	0.253171	0.196914	0.132314	0.0429566	0.00099461	0.999997	0.216302	1	1	1_918	918	NA	NA	NA	NA	NA	NA
WDR3	0.0864947	0.327573	0.470833	0.103305	0.273756	0.0842768	0.161138	0.274299	0.313978	0.00100275	0.999991	0.217849	1	1	1_919	919	NA	NA	NA	NA	NA	NA
GRK5	0.57185	0.284714	0.443835	0.172183	0.0780886	0.154237	0.204896	0.0205804	0.280702	0.00100469	0.999966	0.218046	1	1	1_920	920	NA	NA	NA	NA	NA	NA
PINX1	0.193723	0.273093	0.412894	0.172183	0.0385594	0.134939	0.206636	0.360271	0.332659	0.0010075	0.999987	0.218432	1	1	1_921	921	NA	NA	NA	NA	NA	NA
SH2D4A	0.294545	0.521235	0.33656	0.10409	0.0523818	0.0853276	0.269705	0.406835	0.106124	0.00101224	0.999967	0.219236	1	1	1_922	922	NA	NA	NA	NA	NA	NA
GOLGA7	0.188301	0.163595	0.496541	0.304472	0.215297	0.261261	0.0925991	0.148229	0.166267	0.001015	0.999998	0.219608	1	1	1_923	923	NA	NA	NA	NA	NA	NA
SCNM1	0.155392	0.268139	0.265979	0.0363786	0.113886	0.169966	0.338633	0.412744	0.368743	0.00101804	0.999982	0.220043	1	1	1_924	924	NA	NA	NA	NA	NA	NA
VCL	0.395001	0.47804	0.210748	0.51607	0.169871	0.0576369	0.262447	0.181971	-0.0488458	0.00101921	0.999715	0.220071	1	1	1_925	925	NA	NA	NA	NA	NA	NA
PTGES	0.221633	0.253836	0.387862	0.130908	0.0663565	0.184391	0.378274	0.262611	0.22542	0.00102748	0.999994	0.221629	1	1	1_926	926	NA	NA	NA	NA	NA	NA
BCL2L12	0.140699	0.658146	0.184854	0.170179	-0.0674436	0.0651815	0.352044	0.242714	0.412296	0.00103492	0.99958	0.223007	1	1	1_927	927	NA	NA	NA	NA	NA	NA
SLC2A13	0.0888961	0.0797987	0.0585909	1.23258	-0.0519499	0.0565089	0.25012	0.416857	0.39764	0.0010461	0.999025	0.225189	1	1	1_928	928	NA	NA	NA	NA	NA	NA
METAP1	0.203516	0.126068	0.42812	0.238941	0.213836	0.182938	0.224352	0.279039	0.141454	0.00105337	0.999998	0.226522	1	1	1_929	929	NA	NA	NA	NA	NA	NA
C10orf2	0.0996886	0.422208	0.37668	0.215077	0.253996	0.113088	0.0249926	0.496501	0.141137	0.00106175	0.999984	0.22763	1	1	1_930	930	NA	NA	NA	NA	NA	NA
ITGA3	0.601243	0.330351	0.406222	0.120082	-0.0805392	0.0667544	0.383772	0.2659	0.0982132	0.00107083	0.999372	0.229113	1	1	1_931	931	NA	NA	NA	NA	NA	NA
WDR43	0.232306	0.270204	0.226086	-0.00508765	0.185474	0.134719	0.161023	0.517426	0.347943	0.00107282	0.999964	0.229308	1	1	1_932	932	NA	NA	NA	NA	NA	NA
GOLT1B	0.193328	0.310095	0.331327	0.251941	0.267609	0.260209	-0.0266932	0.294703	0.159377	0.00107622	0.999964	0.229673	1	1	1_933	933	NA	NA	NA	NA	NA	NA
SLC19A1	0.270598	-0.0098791	0.21381	0.162979	0.0699046	0.350045	0.498715	0.305224	0.283107	0.00107856	0.999887	0.229839	1	1	1_934	934	NA	NA	NA	NA	NA	NA
PYROXD1	0.213454	0.205758	0.49568	0.136152	0.0773972	0.166338	0.124008	0.399921	0.310643	0.00108395	0.999992	0.230755	1	1	1_935	935	NA	NA	NA	NA	NA	NA
FLOT1	0.291872	0.233794	0.206806	0.223385	0.0176085	0.228496	0.57638	0.0892539	0.237306	0.00109678	0.999978	0.233227	1	1	1_936	936	NA	NA	NA	NA	NA	NA
EPHB2	0.431437	0.26292	0.426726	0.0749289	0.302149	-0.0616064	0.196446	0.245565	0.161547	0.00109865	0.999842	0.233227	1	1	1_937	937	NA	NA	NA	NA	NA	NA
PPP3CA	0.0610451	0.334898	0.438954	0.0956493	0.0971714	0.193878	0.1925	0.188128	0.561124	0.00110867	0.999979	0.235073	1	1	1_938	938	NA	NA	NA	NA	NA	NA
CXXC1	0.0092267	0.480798	0.418017	0.285098	0.135969	0.115735	-0.0434149	0.448604	0.463868	0.00110996	0.999073	0.235111	1	1	1_939	939	NA	NA	NA	NA	NA	NA
DUS3L	0.213428	0.264654	0.30821	-0.12002	0.205262	0.27719	0.0744164	0.252544	0.499267	0.00111986	0.999314	0.236971	1	1	1_940	940	NA	NA	NA	NA	NA	NA
TRIM11	0.115647	0.338252	0.372313	0.0575584	0.138679	0.0542479	0.150741	0.535396	0.397361	0.00112179	0.999963	0.237144	1	1	1_941	941	NA	NA	NA	NA	NA	NA
LOC148709	0.71898	0.858722	1.14693	-0.0735133	0.113426	0.0477914	0.0125347	-0.107847	0.0892659	0.00112402	0.968283	0.237377	1	1	1_942	942	NA	NA	NA	NA	NA	NA
TMEM79	0.123183	0.302	0.446074	0.118841	0.110834	0.191529	0.232409	0.21883	0.333889	0.00114593	0.999995	0.241763	1	1	1_943	943	NA	NA	NA	NA	NA	NA
HN1	0.25096	0.208555	0.279991	0.0920913	0.266691	0.321034	0.107596	0.154432	0.239863	0.00114845	0.999997	0.241813	1	1	1_944	944	NA	NA	NA	NA	NA	NA
UBXN8	-0.0163198	0.265957	0.488528	0.179818	0.18891	0.38887	-0.0430822	0.514832	0.274084	0.00115044	0.998913	0.241949	1	1	1_945	945	NA	NA	NA	NA	NA	NA
PAQR9	0.702083	0.384074	0.578025	0.0865434	-0.195346	0.118828	0.14139	0.145656	0.173466	0.00115138	0.994232	0.241949	1	1	1_946	946	NA	NA	NA	NA	NA	NA
E2F5	0.149	0.257335	0.377055	0.295302	0.16443	0.287237	0.0571785	0.258116	0.17619	0.00116374	0.999998	0.244111	1	1	1_947	947	NA	NA	NA	NA	NA	NA
WNT7B	0.288751	0.390349	0.164963	0.43397	-0.0507398	0.213652	0.243452	0.232594	0.0977329	0.00116397	0.999897	0.244111	1	1	1_948	948	NA	NA	NA	NA	NA	NA
SLC6A8	0.138618	0.297182	0.192178	0.140261	0.124101	0.200562	0.291065	0.455644	0.204231	0.00116673	0.999996	0.244447	1	1	1_949	949	NA	NA	NA	NA	NA	NA
PRPF38B	0.126274	0.352255	0.321887	0.287825	0.432277	0.137009	-0.16862	0.51308	0.0366275	0.0011727	0.996188	0.245456	1	1	1_950	950	NA	NA	NA	NA	NA	NA
CTRL	0.173362	0.327058	0.437943	-0.0324543	0.00391371	0.140559	0.275543	0.31925	0.4813	0.00117862	0.99958	0.246451	1	1	1_951	951	NA	NA	NA	NA	NA	NA
PSMC4	0.220184	0.408888	0.396353	0.267074	0.168199	0.096919	-0.00449091	0.155662	0.395802	0.00118729	0.999961	0.248019	1	1	1_952	952	NA	NA	NA	NA	NA	NA
ZBED4	0.12299	0.196745	0.236028	0.385549	0.187115	0.0914816	0.2071	0.358712	0.266827	0.00118951	0.999997	0.248239	1	1	1_953	953	NA	NA	NA	NA	NA	NA
DLX1	0.0462206	0.20217	0.269756	0.334663	0.14329	0.101156	0.243562	0.546805	0.273165	0.00119818	0.999987	0.249802	1	1	1_954	954	NA	NA	NA	NA	NA	NA
YKT6	0.179945	0.437863	0.446693	0.19701	0.222361	0.121425	0.113498	0.104769	0.190023	0.00120105	0.999997	0.250154	1	1	1_955	955	NA	NA	NA	NA	NA	NA
PRKAB1	0.198339	0.419783	0.474649	0.0898171	0.0131038	0.142285	0.152837	0.288414	0.311105	0.00120439	0.999956	0.250601	1	1	1_956	956	NA	NA	NA	NA	NA	NA
SFRS12IP1	0.173091	0.233649	0.33732	0.229955	0.159713	0.345208	0.079904	0.205036	0.203901	0.00120557	0.999998	0.250601	1	1	1_957	957	NA	NA	NA	NA	NA	NA
PTTG1IP	0.0779753	0.482593	0.395701	0.0542752	0.239656	0.16475	0.0979574	0.354812	0.209158	0.00121195	0.999983	0.251517	1	1	1_958	958	NA	NA	NA	NA	NA	NA
KTI12	0.157674	0.243411	0.461557	0.189833	0.0966285	0.209093	0.0503659	0.404621	0.291509	0.001215	0.999992	0.25182	1	1	1_959	959	NA	NA	NA	NA	NA	NA
TRIM35	0.137804	0.177661	0.21963	0.121317	0.384981	0.411052	0.084912	0.213575	0.115413	0.00124376	0.999995	0.257278	1	1	1_960	960	NA	NA	NA	NA	NA	NA
LYPLA2	0.350018	0.252692	0.151433	0.271482	0.109251	0.0766372	0.461167	0.102915	0.273259	0.00125325	0.999988	0.258989	1	1	1_961	961	NA	NA	NA	NA	NA	NA
SLC16A7	0.17608	0.23551	0.224217	0.128725	0.193336	0.352818	0.0846423	0.287869	0.249171	0.00126087	0.999997	0.260309	1	1	1_962	962	NA	NA	NA	NA	NA	NA
UBA6	0.16385	0.148766	0.224577	0.1864	0.175933	0.275277	0.129751	0.329122	0.311734	0.00126385	0.999998	0.260671	1	1	1_963	963	NA	NA	NA	NA	NA	NA
CDCP1	0.28748	0.172549	0.19522	0.213769	0.199858	0.182795	0.366232	0.165802	0.176369	0.00126555	0.999998	0.260768	1	1	1_964	964	NA	NA	NA	NA	NA	NA
ATG16L1	0.171827	0.589638	0.365316	-0.17673	-0.159254	-0.238223	0.324558	0.633713	0.447596	0.00127147	0.799671	0.261478	1	1	1_965	965	NA	NA	NA	NA	NA	NA
PRMT1	0.273085	0.175344	0.352058	0.234116	0.134643	0.229038	0.160525	0.133848	0.269767	0.00128852	0.999998	0.264727	1	1	1_966	966	NA	NA	NA	NA	NA	NA
HERC4	0.263835	0.241169	0.339752	0.260775	0.250385	0.133653	0.089738	0.412114	0.0356959	0.00130158	0.999994	0.267152	1	1	1_967	967	NA	NA	NA	NA	NA	NA
ERCC3	0.204047	0.368902	0.391299	0.164024	0.117975	0.101686	0.248857	0.194365	0.237233	0.0013106	0.999995	0.268743	1	1	1_968	968	NA	NA	NA	NA	NA	NA
MECOM	0.186706	0.282982	0.125392	-0.225393	-0.0337421	0.0846111	0.459266	0.766734	0.447952	0.00131265	0.979916	0.268903	1	1	1_969	969	NA	NA	NA	NA	NA	NA
SGTA	0.20569	0.279927	0.241101	0.276422	0.195703	0.0424551	0.297512	0.323991	0.125864	0.00133749	0.999994	0.273727	1	1	1_970	970	NA	NA	NA	NA	NA	NA
UBQLN3	0.230877	0.146277	0.264737	-0.0555266	0.15146	0.0440029	0.647271	0.414084	0.302614	0.00135958	0.999563	0.277742	1	1	1_971	971	NA	NA	NA	NA	NA	NA
CCDC86	0.296632	0.48776	0.573661	0.209576	0.160425	0.27457	0.0426565	0.00397863	0.0876014	0.00136016	0.999932	0.277742	1	1	1_972	972	NA	NA	NA	NA	NA	NA
CPM	0.483299	0.434244	0.349849	0.303145	0.161651	0.400885	0.0491839	-0.0698375	0.020504	0.00136104	0.998722	0.277742	1	1	1_973	973	NA	NA	NA	NA	NA	NA
PTPRH	0.402534	0.606561	0.231699	0.0176273	0.164004	0.134274	0.134639	0.333427	0.0638522	0.00136485	0.999946	0.278251	1	1	1_974	974	NA	NA	NA	NA	NA	NA
CD109	0.40691	0.304782	0.282176	-0.108188	0.218033	0.00174175	0.406102	0.324968	0.181914	0.00138061	0.998575	0.281193	1	1	1_975	975	NA	NA	NA	NA	NA	NA
RBM15	0.16488	0.33683	0.265697	0.11267	0.242554	0.0772676	0.250566	0.435518	0.102949	0.00139162	0.999991	0.283011	1	1	1_976	976	NA	NA	NA	NA	NA	NA
MYC	0.144727	0.306336	0.398898	0.0274157	0.30332	0.0376149	0.166626	0.369547	0.235091	0.00139221	0.999955	0.283011	1	1	1_977	977	NA	NA	NA	NA	NA	NA
ATL1	0.251912	0.194462	0.195534	0.275356	0.0698692	0.149627	0.37228	0.275658	0.215416	0.00140393	0.999994	0.284823	1	1	1_978	978	NA	NA	NA	NA	NA	NA
NDEL1	0.121313	0.375773	0.387935	0.116579	0.0968219	0.179506	0.261061	0.483443	0.0694034	0.00140516	0.999985	0.284823	1	1	1_979	979	NA	NA	NA	NA	NA	NA
TCP10L	-0.0516642	0.294518	0.273271	0.116879	0.0355346	0.0402279	0.348566	0.67961	0.549021	0.00140762	0.997985	0.285049	1	1	1_980	980	NA	NA	NA	NA	NA	NA
C2CD2L	0.0393088	0.522819	0.498651	-0.150719	0.508	0.472932	-0.0118535	0.178301	0.00592518	0.00141148	0.985547	0.285559	1	1	1_981	981	NA	NA	NA	NA	NA	NA
CHST3	0.23023	0.388989	0.12444	0.0319444	0.119357	0.0622762	0.586887	0.450685	0.127336	0.00142062	0.999914	0.287133	1	1	1_982	982	NA	NA	NA	NA	NA	NA
FNBP1	0.120182	0.391225	0.301632	0.181806	-0.0213995	0.139678	0.23526	0.509188	0.207188	0.00142689	0.999928	0.288125	1	1	1_983	983	NA	NA	NA	NA	NA	NA
FAM100B	0.317835	-0.0536385	0.357918	0.403517	-0.0521823	0.147916	0.509713	0.177882	0.326003	0.00143913	0.997949	0.290045	1	1	1_984	984	NA	NA	NA	NA	NA	NA
STEAP1	0.313404	0.0329178	0.423423	0.352449	-0.0232007	0.211973	0.320129	0.203092	0.233404	0.0014413	0.999869	0.290205	1	1	1_985	985	NA	NA	NA	NA	NA	NA
SERTAD3	0.144393	0.0627633	0.282853	0.252758	0.195042	0.082396	0.316948	0.329186	0.352441	0.00144382	0.99999	0.290436	1	1	1_986	986	NA	NA	NA	NA	NA	NA
MREG	0.298012	0.230247	0.416608	-0.257629	0.183381	0.450093	0.133226	0.134317	0.179114	0.00144815	0.993365	0.291015	1	1	1_987	987	NA	NA	NA	NA	NA	NA
CCNH	0.108817	0.150287	0.325553	0.364381	0.146104	0.175667	0.275689	0.192967	0.263154	0.00144944	0.999997	0.291015	1	1	1_988	988	NA	NA	NA	NA	NA	NA
TANK	0.243152	-0.0763844	0.571227	0.320711	0.141086	0.151113	0.256472	0.237224	0.251367	0.00145196	0.999649	0.291245	1	1	1_989	989	NA	NA	NA	NA	NA	NA
ARFGAP3	0.136768	0.250459	0.275925	0.169279	0.136718	0.205017	0.0926026	0.403942	0.313662	0.00145852	0.999996	0.292284	1	1	1_990	990	NA	NA	NA	NA	NA	NA
GATA2	0.0482334	0.504457	0.393881	0.115461	-0.0583538	-0.0474412	0.266274	0.76942	0.262597	0.00146274	0.997172	0.292852	1	1	1_991	991	NA	NA	NA	NA	NA	NA
SOS2	0.509299	0.445579	0.383446	0.0887494	0.0554708	0.175099	0.105963	0.184096	0.107174	0.00146491	0.999967	0.293009	1	1	1_992	992	NA	NA	NA	NA	NA	NA
SNRPB	0.327162	0.160131	0.355608	0.212399	0.0569234	0.176836	0.241832	0.176077	0.274696	0.00146889	0.999992	0.293529	1	1	1_993	993	NA	NA	NA	NA	NA	NA
C1orf124	0.196664	0.176708	0.61345	-0.0465088	0.258696	0.0193001	0.0452324	0.430417	0.41706	0.00149285	0.999373	0.297755	1	1	1_994	994	NA	NA	NA	NA	NA	NA
GPD2	0.181415	0.290527	0.181548	0.248422	0.274533	0.151679	0.119674	0.302957	0.113557	0.00150158	0.999998	0.299214	1	1	1_995	995	NA	NA	NA	NA	NA	NA
RRBP1	0.220595	0.336185	0.211764	0.296853	0.0080562	0.0366522	0.440233	0.466097	0.0635617	0.00151383	0.999878	0.30137	1	1	1_996	996	NA	NA	NA	NA	NA	NA
YIPF6	0.136263	0.354453	0.453643	0.036144	0.223497	0.129017	0.10585	0.328634	0.236386	0.00152308	0.999981	0.302865	1	1	1_997	997	NA	NA	NA	NA	NA	NA
ARID3A	0.198332	0.330919	0.342562	0.176807	0.0222138	-0.0345099	0.325321	0.349185	0.321847	0.00152419	0.999793	0.302865	1	1	1_998	998	NA	NA	NA	NA	NA	NA
IL18R1	0.286783	0.219818	0.37814	0.0219187	-0.247	-0.000139237	0.442709	0.373718	0.502973	0.00152748	0.973068	0.303233	1	1	1_999	999	NA	NA	NA	NA	NA	NA
TM2D2	0.0978619	0.293	0.315483	0.163583	0.235431	0.179111	0.0708183	0.473914	0.150546	0.00153228	0.999995	0.303902	1	1	1_1000	1000	NA	NA	NA	NA	NA	NA
BCAR1	0.318816	0.227093	0.132964	0.0890968	0.117116	0.118493	0.385829	0.347781	0.263866	0.00155015	0.999985	0.307158	1	1	1_1001	1001	NA	NA	NA	NA	NA	NA
NAT8L	0.442451	0.485487	0.494636	0.0621884	0.194615	-0.0198703	0.0257523	0.140668	0.27242	0.00155788	0.999722	0.308106	1	1	1_1002	1002	NA	NA	NA	NA	NA	NA
GABARAPL1	0.108854	0.372611	0.648309	-0.0737132	0.220833	0.248406	0.0883118	0.287791	0.124252	0.00155981	0.999687	0.308106	1	1	1_1003	1003	NA	NA	NA	NA	NA	NA
TRMT61A	0.426889	0.132588	0.173945	0.237359	0.0165915	0.0742805	0.269566	0.306297	0.367331	0.0015604	0.999948	0.308106	1	1	1_1004	1004	NA	NA	NA	NA	NA	NA
MYL12B	0.184501	0.268811	0.423775	0.321824	0.0557441	0.263173	0.105705	0.112794	0.218143	0.00156075	0.999991	0.308106	1	1	1_1005	1005	NA	NA	NA	NA	NA	NA
FAM89A	0.309097	0.0550833	0.34106	0.291213	0.0167174	0.323628	0.218255	0.108137	0.296578	0.00156233	0.999958	0.308131	1	1	1_1006	1006	NA	NA	NA	NA	NA	NA
TICAM1	0.27038	0.206878	0.258132	0.31335	0.00998149	0.105795	0.520747	0.190435	0.163157	0.00156637	0.999966	0.308641	1	1	1_1007	1007	NA	NA	NA	NA	NA	NA
ACVR1	0.284834	0.194664	0.166143	0.210003	0.217398	0.083763	0.394547	0.180954	0.187832	0.00157194	0.999996	0.30945	1	1	1_1008	1008	NA	NA	NA	NA	NA	NA
ANXA5	0.137728	0.203341	0.312694	0.109472	0.173235	0.0946837	0.329675	0.31057	0.326355	0.00157721	0.999992	0.310015	1	1	1_1009	1009	NA	NA	NA	NA	NA	NA
DDAH1	0.380701	0.388792	0.516244	0.115934	0.0383249	0.0657943	0.270702	0.300526	0.044394	0.00157774	0.999909	0.310015	1	1	1_1010	1010	NA	NA	NA	NA	NA	NA
SLC35F3	0.248366	0.0776239	0.278679	0.341758	0.121827	0.358695	0.253989	0.0818167	0.169126	0.00159268	0.999992	0.312371	1	1	1_1011	1011	NA	NA	NA	NA	NA	NA
SURF6	0.104068	0.235745	0.343481	0.254961	0.226436	0.312856	0.095552	0.201073	0.102796	0.00162056	0.999997	0.317252	1	1	1_1012	1012	NA	NA	NA	NA	NA	NA
ICAM3	0.0944229	0.21329	0.280388	-0.0663931	0.181179	0.219955	0.22951	0.385817	0.417308	0.00162841	0.999778	0.318495	1	1	1_1013	1013	NA	NA	NA	NA	NA	NA
FBXO45	0.262208	0.43654	0.371647	0.370993	0.414468	0.00772736	0.0245576	0.0412508	0.0623654	0.0016372	0.999804	0.319918	1	1	1_1014	1014	NA	NA	NA	NA	NA	NA
SS18L2	0.163208	0.272573	0.45364	0.0554622	0.0845538	0.2473	0.16363	0.3654	0.186711	0.00164452	0.999981	0.321053	1	1	1_1015	1015	NA	NA	NA	NA	NA	NA
RAB27B	0.247157	0.256559	0.356247	-0.337635	0.0938655	0.495218	0.181639	0.182918	0.204177	0.00166245	0.982767	0.324254	1	1	1_1016	1016	NA	NA	NA	NA	NA	NA
FRS2	0.270444	0.290564	0.492981	0.463724	0.309332	0.157276	0.0251279	0.101369	-0.0383672	0.00166596	0.999724	0.32464	1	1	1_1017	1017	NA	NA	NA	NA	NA	NA
GRWD1	0.266828	0.234649	0.234381	0.123856	0.0367506	0.0816629	0.417345	0.420992	0.210445	0.00167241	0.999963	0.325597	1	1	1_1018	1018	NA	NA	NA	NA	NA	NA
DOPEY2	0.326781	0.447835	0.381728	0.200249	0.0202264	-0.00920526	0.262203	0.337599	0.070197	0.00167733	0.999808	0.326255	1	1	1_1019	1019	NA	NA	NA	NA	NA	NA
SNAI1	0.369467	0.211911	0.257884	0.0764714	0.198098	0.148046	0.27745	0.229664	0.156452	0.00168079	0.999994	0.326627	1	1	1_1020	1020	NA	NA	NA	NA	NA	NA
C19orf44	0.00859004	0.0836046	0.0758905	0.647201	-0.146688	0.363508	0.30247	0.275006	0.444548	0.00168371	0.994297	0.326896	1	1	1_1021	1021	NA	NA	NA	NA	NA	NA
GCH1	0.266328	0.0319214	0.171588	0.391485	0.224473	0.226688	0.243688	0.261035	0.0903418	0.00168641	0.999988	0.32712	1	1	1_1022	1022	NA	NA	NA	NA	NA	NA
STX1A	0.218171	0.0717791	0.296499	0.170587	0.0458767	-0.0816704	0.534261	0.381857	0.444974	0.00169074	0.999225	0.327554	1	1	1_1023	1023	NA	NA	NA	NA	NA	NA
SEC14L1	0.111484	0.145102	0.232349	0.245806	0.220227	0.322839	0.199259	0.149206	0.213121	0.00169174	0.999998	0.327554	1	1	1_1024	1024	NA	NA	NA	NA	NA	NA
STIP1	0.17361	0.421056	0.308581	0.115253	0.202211	0.111764	0.136027	0.334747	0.129941	0.00169438	0.999994	0.327765	1	1	1_1025	1025	NA	NA	NA	NA	NA	NA
CDR2L	0.25107	0.449818	0.324499	0.0366118	0.0818945	-0.0440847	0.149412	0.518956	0.268772	0.00170586	0.999572	0.329685	1	1	1_1026	1026	NA	NA	NA	NA	NA	NA
ELOF1	0.161343	0.183807	0.271428	0.116815	0.134676	0.175102	0.309994	0.170938	0.418954	0.00171312	0.999994	0.330787	1	1	1_1027	1027	NA	NA	NA	NA	NA	NA
DIS3	0.11163	0.259198	0.0313535	0.380462	0.408238	0.527979	0.0817676	0.140345	-0.0767245	0.00171763	0.998814	0.331269	1	1	1_1028	1028	NA	NA	NA	NA	NA	NA
ZNF408	0.0802274	0.217959	0.278151	0.139084	0.367898	0.44102	-0.0760554	0.184477	0.257071	0.00171875	0.99936	0.331269	1	1	1_1029	1029	NA	NA	NA	NA	NA	NA
RNF217	0.296607	0.461609	0.258181	0.00780112	0.125484	0.000789072	0.156364	0.435727	0.254805	0.00172238	0.999787	0.331667	1	1	1_1030	1030	NA	NA	NA	NA	NA	NA
CLP1	0.174137	0.229321	0.270056	0.399821	0.202708	-0.0799448	0.129661	0.333174	0.25816	0.00172882	0.999859	0.332606	1	1	1_1031	1031	NA	NA	NA	NA	NA	NA
NFKB1	0.417678	0.23569	-0.0639153	0.535842	0.122027	-0.0526995	0.584238	0.362159	0.0393912	0.00174663	0.997112	0.335423	1	1	1_1032	1032	NA	NA	NA	NA	NA	NA
MAP6D1	0.188333	0.135859	0.183322	0.270895	0.145117	0.340245	0.275051	0.249355	0.077904	0.00175097	0.999996	0.335951	1	1	1_1033	1033	NA	NA	NA	NA	NA	NA
ZNF511	0.353955	0.294385	0.296308	-0.346413	-0.0566907	0.0742754	0.487847	0.252542	0.447782	0.00175583	0.947547	0.336579	1	1	1_1034	1034	NA	NA	NA	NA	NA	NA
REXO4	0.116842	0.363073	0.471492	0.10904	0.145535	0.110119	0.347558	0.0715716	0.294345	0.00175911	0.999982	0.336903	1	1	1_1035	1035	NA	NA	NA	NA	NA	NA
CDH5	0.323157	0.436153	0.0735783	0.0198076	0.0788972	0.0778499	0.629144	0.732334	-0.135026	0.00176479	0.991221	0.337686	1	1	1_1036	1036	NA	NA	NA	NA	NA	NA
NSUN2	0.395565	0.226148	0.439979	0.269642	0.165263	0.121404	0.299938	0.223131	-0.137189	0.00177991	0.998705	0.34027	1	1	1_1037	1037	NA	NA	NA	NA	NA	NA
YAP1	0.334931	0.248009	0.126203	-0.205034	0.121825	-0.0720492	0.320752	0.517586	0.504821	0.00179414	0.981173	0.342682	1	1	1_1038	1038	NA	NA	NA	NA	NA	NA
DFFB	0.128243	0.18518	0.434641	-0.0645458	-0.0956852	-0.0713246	0.471641	0.59416	0.543594	0.00180773	0.980922	0.344967	1	1	1_1039	1039	NA	NA	NA	NA	NA	NA
NXF1	0.109791	0.43139	0.328532	0.0145432	0.150655	0.228884	0.117391	0.328059	0.235626	0.00181336	0.999967	0.345729	1	1	1_1040	1040	NA	NA	NA	NA	NA	NA
VAPA	0.400432	0.278668	0.395166	0.159527	0.0851472	0.312724	0.142791	0.0338719	0.1383	0.00182624	0.999976	0.347873	1	1	1_1041	1041	NA	NA	NA	NA	NA	NA
AMIGO2	0.559201	0.553438	0.768648	0.168479	0.00106739	0.0714405	0.0363652	0.0202107	0.110052	0.00184774	0.999242	0.351652	1	1	1_1042	1042	NA	NA	NA	NA	NA	NA
CCDC109A	0.267805	0.380584	0.125686	0.146928	0.189352	0.140028	0.172445	0.317958	0.122434	0.00185688	0.999995	0.353074	1	1	1_1043	1043	NA	NA	NA	NA	NA	NA
UTP15	0.200083	0.297073	0.422535	0.212149	0.180908	0.126001	0.16531	0.195124	0.0964597	0.00186526	0.999996	0.354059	1	1	1_1044	1044	NA	NA	NA	NA	NA	NA
FBXO28	0.17305	0.128389	0.350329	0.368705	0.0711183	0.127822	0.243029	0.191677	0.3	0.00186585	0.999989	0.354059	1	1	1_1045	1045	NA	NA	NA	NA	NA	NA
CHIC2	0.225322	0.0988844	0.165686	0.307302	0.0434868	0.146746	0.235571	0.459899	0.256561	0.00186708	0.999979	0.354059	1	1	1_1046	1046	NA	NA	NA	NA	NA	NA
C16orf87	0.218787	-0.0614176	0.449679	-0.291638	0.156702	0.258288	0.295866	0.397086	0.399655	0.00187364	0.96223	0.354484	1	1	1_1047	1047	NA	NA	NA	NA	NA	NA
TYMP	0.145109	0.175629	0.13522	0.574155	0.214483	0.302532	0.248451	0.05167	0.0763646	0.00187434	0.999989	0.354484	1	1	1_1048	1048	NA	NA	NA	NA	NA	NA
SMAD3	0.541698	0.225745	-0.0729267	0.0996821	0.293558	-0.0759733	0.826701	0.464392	-0.194695	0.00187674	0.943516	0.354622	1	1	1_1049	1049	NA	NA	NA	NA	NA	NA
FKBP11	0.158641	0.279788	0.274157	0.351695	0.046118	0.246164	0.0750814	0.291882	0.195263	0.00187903	0.999987	0.354737	1	1	1_1050	1050	NA	NA	NA	NA	NA	NA
LEPROTL1	-0.00517253	0.324057	0.416432	0.266299	0.104087	0.174092	0.143108	0.361287	0.251287	0.00189859	0.999926	0.358112	1	1	1_1051	1051	NA	NA	NA	NA	NA	NA
FAM126B	0.218017	0.24536	0.193618	0.0865977	0.0876864	-0.232891	0.382028	0.525925	0.376773	0.00190691	0.991663	0.359361	1	1	1_1052	1052	NA	NA	NA	NA	NA	NA
METTL2B	0.122643	0.192318	0.408141	0.265905	0.19112	0.220334	0.0540825	0.222535	0.226593	0.00190978	0.999996	0.359582	1	1	1_1053	1053	NA	NA	NA	NA	NA	NA
SF3B14	0.128601	0.162607	0.375076	0.137367	0.0718942	0.296132	0.19016	0.271926	0.274518	0.00191558	0.999989	0.360354	1	1	1_1054	1054	NA	NA	NA	NA	NA	NA
TUBA1C	0.349944	0.166996	0.0496857	0.351144	0.149059	0.271931	0.370728	0.190999	0.0299564	0.0019249	0.999975	0.361785	1	1	1_1055	1055	NA	NA	NA	NA	NA	NA
FAM164A	0.149495	0.195355	0.300005	0.366824	0.171168	0.233294	0.0384348	0.256504	0.204537	0.00194189	0.999995	0.364331	1	1	1_1056	1056	NA	NA	NA	NA	NA	NA
ARHGAP5	0.252234	0.356768	0.583486	0.337818	0.355184	0.123347	-0.0197282	0.0760681	-0.00174344	0.00197024	0.999556	0.369324	1	1	1_1057	1057	NA	NA	NA	NA	NA	NA
FOXO3	0.210862	0.387329	0.317845	0.0550539	0.239586	-0.012893	0.228888	0.286786	0.172109	0.00198887	0.999922	0.372486	1	1	1_1058	1058	NA	NA	NA	NA	NA	NA
AHNAK	0.39353	0.443769	0.321646	0.156015	-0.0017067	0.0294177	0.319411	0.127617	0.187061	0.00199115	0.99983	0.372585	1	1	1_1059	1059	NA	NA	NA	NA	NA	NA
IL28RA	0.242522	0.103419	0.136115	0.0967835	0.23037	0.702618	0.11451	0.110003	0.0845543	0.00200849	0.999972	0.375498	1	1	1_1060	1060	NA	NA	NA	NA	NA	NA
RGS19	0.194582	0.115385	0.154634	0.401571	0.149922	0.253908	0.39354	0.0266752	0.225002	0.00203076	0.999982	0.379325	1	1	1_1061	1061	NA	NA	NA	NA	NA	NA
KCTD10	0.382104	0.288558	0.375265	0.159734	0.114925	0.273847	0.443088	-0.234246	0.0753626	0.00204265	0.992959	0.380984	1	1	1_1062	1062	NA	NA	NA	NA	NA	NA
ACTR3	0.263208	-0.154204	0.390849	0.362736	0.115716	0.24436	-0.00293394	0.297778	0.457145	0.00204323	0.995775	0.380984	1	1	1_1063	1063	NA	NA	NA	NA	NA	NA
DPYSL4	0.452362	0.310761	0.123031	0.0806993	-0.0712696	0.00478318	0.714577	0.319822	0.129052	0.00205179	0.998214	0.382242	1	1	1_1064	1064	NA	NA	NA	NA	NA	NA
ZCCHC17	0.151001	0.454723	0.188592	0.245316	0.10199	0.173311	0.0970924	0.211409	0.239369	0.00207206	0.999992	0.385679	1	1	1_1065	1065	NA	NA	NA	NA	NA	NA
OPHN1	0.109868	0.228389	0.441413	0.804705	-0.866115	0.12822	0.156485	0.179138	0.185208	0.00207944	0.493337	0.386668	1	1	1_1066	1066	NA	NA	NA	NA	NA	NA
TPST2	0.339013	0.31176	0.329988	0.187667	-0.128268	0.00772023	0.269801	0.276569	0.288687	0.00208102	0.997872	0.386668	1	1	1_1067	1067	NA	NA	NA	NA	NA	NA
ARL4D	0.385977	0.176327	0.491856	0.332994	0.129453	-0.0178326	0.165363	0.227511	0.0801604	0.00208869	0.999936	0.387573	1	1	1_1068	1068	NA	NA	NA	NA	NA	NA
PAK1IP1	0.183051	6.25508e-05	0.310017	0.34954	0.110268	0.215887	0.36828	0.149009	0.267119	0.00209186	0.999947	0.387573	1	1	1_1069	1069	NA	NA	NA	NA	NA	NA
ZNF643	0.148802	0.155131	0.30807	0.377589	0.234136	0.267572	0.10716	0.153134	0.0748219	0.00209391	0.999996	0.387573	1	1	1_1070	1070	NA	NA	NA	NA	NA	NA
FRMD8	0.378112	0.150173	0.309675	0.0834226	0.0648042	-0.0739288	0.803039	0.160214	0.240934	0.0020949	0.999237	0.387573	1	1	1_1071	1071	NA	NA	NA	NA	NA	NA
MKI67IP	0.104311	0.222525	0.350172	0.161841	0.0908855	0.369584	0.147425	0.137164	0.265391	0.00210076	0.99999	0.388292	1	1	1_1072	1072	NA	NA	NA	NA	NA	NA
PSTPIP2	0.16045	0.0158003	0.0976839	0.388451	0.137573	0.206892	0.615479	0.212174	0.169174	0.00210721	0.999952	0.389144	1	1	1_1073	1073	NA	NA	NA	NA	NA	NA
CDCA2	0.12552	0.196786	0.193762	0.654823	-0.126837	-0.0409914	0.470732	0.447881	0.124832	0.00214382	0.995185	0.395216	1	1	1_1074	1074	NA	NA	NA	NA	NA	NA
UHRF1	0.299715	0.0858006	0.140658	0.458719	0.203286	-0.00927308	0.566645	0.141264	0.0832739	0.00216251	0.999913	0.397623	1	1	1_1075	1075	NA	NA	NA	NA	NA	NA
RAB33A	0.18579	0.103175	0.212543	0.243935	0.263977	0.233523	0.154781	0.210651	0.138145	0.00216643	0.999997	0.397999	1	1	1_1076	1076	NA	NA	NA	NA	NA	NA
GBE1	0.0314087	0.262576	0.544898	0.129074	0.0721785	0.290166	0.0270338	0.507181	0.228588	0.00219326	0.99986	0.402579	1	1	1_1077	1077	NA	NA	NA	NA	NA	NA
HAUS2	0.0979761	0.179266	0.152861	0.0880437	0.115575	0.306225	0.286218	0.304117	0.322553	0.00220557	0.999984	0.404487	1	1	1_1078	1078	NA	NA	NA	NA	NA	NA
HOXA1	0.225673	0.162014	0.173621	0.642191	0.262643	0.460202	0.00206026	0.0496364	0.0132849	0.00221219	0.999789	0.40535	1	1	1_1079	1079	NA	NA	NA	NA	NA	NA
ENTPD6	0.402636	0.174015	0.228974	0.658612	0.0994965	0.113583	0.113152	0.207534	0.0363871	0.0022263	0.999967	0.407584	1	1	1_1080	1080	NA	NA	NA	NA	NA	NA
PKM2	0.23345	0.290087	0.247848	0.101471	0.1429	-0.0133073	0.297681	0.222633	0.352339	0.00224312	0.999936	0.410308	1	1	1_1081	1081	NA	NA	NA	NA	NA	NA
SSSCA1	0.327168	-0.0489823	0.281012	0.263816	-0.0552009	0.151354	0.376787	0.0220567	0.810865	0.00225354	0.994932	0.41186	1	1	1_1082	1082	NA	NA	NA	NA	NA	NA
CAPG	0.218003	0.0819701	0.149923	0.23343	0.104474	0.139592	0.356969	0.244492	0.335201	0.0022679	0.999987	0.414125	1	1	1_1083	1083	NA	NA	NA	NA	NA	NA
LRRC42	0.1795	0.185408	0.392478	0.246204	0.210427	0.16895	0.172188	0.186241	0.0811919	0.00227961	0.999997	0.415869	1	1	1_1084	1084	NA	NA	NA	NA	NA	NA
PPM1K	-0.0613229	0.350129	0.916208	-0.00461762	0.139152	0.171725	0.0100594	0.376571	0.37481	0.00228137	0.995555	0.415869	1	1	1_1085	1085	NA	NA	NA	NA	NA	NA
SMS	0.336738	-0.1939	0.372304	0.451538	0.15936	0.284902	0.0776609	0.179313	0.155972	0.00229566	0.997004	0.418115	1	1	1_1086	1086	NA	NA	NA	NA	NA	NA
IRX3	0.151524	0.0745992	0.323452	0.0994375	0.0736289	0.157846	0.316579	0.147234	0.636647	0.00229824	0.999954	0.418224	1	1	1_1087	1087	NA	NA	NA	NA	NA	NA
DHCR24	0.220564	0.391518	0.145194	0.0737333	0.229786	0.0906264	0.340659	0.235682	0.0942131	0.00231388	0.99998	0.420709	1	1	1_1088	1088	NA	NA	NA	NA	NA	NA
TRAF3	0.407583	0.194586	0.111869	0.329047	0.188362	0.1814	0.331758	0.205779	-0.0407498	0.00232162	0.999844	0.421753	1	1	1_1089	1089	NA	NA	NA	NA	NA	NA
RBM34	0.0537375	0.109201	0.374834	0.45287	0.211126	0.365722	-0.159708	0.310149	0.193413	0.00233667	0.996582	0.423857	1	1	1_1090	1090	NA	NA	NA	NA	NA	NA
SDCBP2	0.300818	0.437211	0.266394	0.241362	0.0380859	-0.000950036	0.161312	0.258329	0.175812	0.0023372	0.999898	0.423857	1	1	1_1091	1091	NA	NA	NA	NA	NA	NA
LRRC41	0.0520519	0.433094	0.0819757	0.724645	0.031292	0.0369397	0.191174	0.330225	0.196656	0.00234171	0.999761	0.424312	1	1	1_1092	1092	NA	NA	NA	NA	NA	NA
RICTOR	0.259684	0.297519	0.307964	0.074779	0.102866	-0.0962234	0.297699	0.432321	0.233041	0.00234815	0.999335	0.425071	1	1	1_1093	1093	NA	NA	NA	NA	NA	NA
DCAF13	0.0841763	0.283826	0.485031	-0.07994	0.241972	0.303584	-0.247422	0.497021	0.252953	0.00234991	0.966857	0.425071	1	1	1_1094	1094	NA	NA	NA	NA	NA	NA
MICB	0.0856497	0.104571	0.167323	0.0676847	0.0549046	0.145025	0.589231	0.263432	0.558754	0.00235401	0.999878	0.425449	1	1	1_1095	1095	NA	NA	NA	NA	NA	NA
SOAT1	0.0690087	0.288374	0.527887	-0.0085942	0.270374	0.344306	-0.339415	0.489117	0.115695	0.00235729	0.959399	0.425679	1	1	1_1096	1096	NA	NA	NA	NA	NA	NA
HIVEP1	0.359778	0.311462	0.458435	0.0659461	-0.174461	-0.215432	0.365333	0.353184	0.26984	0.00238383	0.942624	0.430104	1	1	1_1097	1097	NA	NA	NA	NA	NA	NA
OSGIN1	0.0402283	0.0591636	0.109211	0.026542	-0.110519	0.401802	0.580047	0.512175	0.390817	0.00239221	0.994685	0.431249	1	1	1_1098	1098	NA	NA	NA	NA	NA	NA
FAM126A	0.264067	0.157153	0.354244	0.21286	0.156298	0.203343	0.0531215	0.208282	0.228906	0.00239432	0.999994	0.431262	1	1	1_1099	1099	NA	NA	NA	NA	NA	NA
ZNF707	0.22752	0.294576	0.580299	0.069665	0.0910763	-0.108904	0.164407	0.345095	0.27665	0.00239777	0.998952	0.431517	1	1	1_1100	1100	NA	NA	NA	NA	NA	NA
SPEN	0.181391	0.42478	0.0832632	-0.00641226	0.234131	0.0765516	0.515204	0.356293	0.0551386	0.0024181	0.999787	0.4345	1	1	1_1101	1101	NA	NA	NA	NA	NA	NA
PSEN1	0.209585	0.466092	0.35567	0.140558	0.0704777	0.147204	0.0155717	0.197036	0.325387	0.00242033	0.999937	0.4345	1	1	1_1102	1102	NA	NA	NA	NA	NA	NA
SNAI2	0.283572	0.084297	0.170841	0.484128	0.211045	0.0415205	0.306989	0.202429	0.0884413	0.0024205	0.999975	0.4345	1	1	1_1103	1103	NA	NA	NA	NA	NA	NA
DDX56	0.0636451	0.348523	0.284767	0.18991	0.041354	0.112782	0.363744	0.201617	0.321387	0.00244159	0.999957	0.437915	1	1	1_1104	1104	NA	NA	NA	NA	NA	NA
MTRF1L	0.274099	0.458158	0.507323	0.159899	0.0121082	0.128051	0.0279447	0.268027	0.137196	0.00246128	0.999871	0.441072	1	1	1_1105	1105	NA	NA	NA	NA	NA	NA
SLC25A19	0.162244	0.0564585	0.130094	0.312631	0.113301	0.172046	0.562233	0.197701	0.212171	0.00246485	0.99998	0.441339	1	1	1_1106	1106	NA	NA	NA	NA	NA	NA
DYNLL2	0.224995	0.102281	0.229004	0.224107	0.167939	-0.0370071	0.459702	0.22323	0.272154	0.00246778	0.999909	0.44149	1	1	1_1107	1107	NA	NA	NA	NA	NA	NA
DEDD2	0.0565618	0.191821	0.33123	0.182612	0.082904	0.128213	0.309956	0.362419	0.299252	0.00249438	0.999976	0.445361	1	1	1_1108	1108	NA	NA	NA	NA	NA	NA
NOL10	0.114714	0.222059	0.398188	0.130771	0.327815	0.191306	0.147879	0.132714	0.0884838	0.00249572	0.999993	0.445361	1	1	1_1109	1109	NA	NA	NA	NA	NA	NA
PRKX	0.220575	0.436845	0.220116	0.182848	0.209799	0.117605	0.0493703	0.292936	0.0952707	0.00250316	0.999987	0.446313	1	1	1_1110	1110	NA	NA	NA	NA	NA	NA
AKIRIN1	0.165002	0.290929	0.3698	0.184487	0.0264309	0.175587	0.209014	0.134377	0.276276	0.00252015	0.999977	0.448679	1	1	1_1111	1111	NA	NA	NA	NA	NA	NA
MICAL2	0.511778	0.324514	0.586455	-0.024844	-0.176069	0.102368	0.288925	0.135837	0.162819	0.00252091	0.989074	0.448679	1	1	1_1112	1112	NA	NA	NA	NA	NA	NA
LRRFIP1	0.107135	0.14586	0.154662	0.292674	0.370732	0.0350398	0.159215	0.514307	0.0457874	0.00252279	0.999951	0.448679	1	1	1_1113	1113	NA	NA	NA	NA	NA	NA
IKBIP	0.270063	0.0919525	0.331263	0.369158	-0.0472144	0.0903726	0.221461	0.247926	0.299282	0.00252794	0.999788	0.449219	1	1	1_1114	1114	NA	NA	NA	NA	NA	NA
ROR1	0.550439	0.357872	0.27177	0.185023	-0.0729047	0.150608	0.262417	0.199165	0.0170502	0.00254616	0.999258	0.452077	1	1	1_1115	1115	NA	NA	NA	NA	NA	NA
UBFD1	-0.0511726	0.332704	0.252741	-0.0213974	0.221067	-0.103782	0.190203	0.692514	0.483577	0.00255067	0.986187	0.452498	1	1	1_1116	1116	NA	NA	NA	NA	NA	NA
SLC35C1	0.233502	0.258706	0.384414	0.241832	0.0728561	0.204552	0.249645	0.181876	0.0342913	0.00255442	0.999981	0.452784	1	1	1_1117	1117	NA	NA	NA	NA	NA	NA
POLR2F	0.0999073	0.0784455	0.230864	0.227497	0.0954823	0.262322	0.225873	0.301597	0.303471	0.0025621	0.999987	0.453765	1	1	1_1118	1118	NA	NA	NA	NA	NA	NA
NSFL1C	0.245543	0.416842	0.292659	0.386433	0.0456622	0.133322	0.0606818	0.257327	0.0670059	0.00257118	0.999961	0.454555	1	1	1_1119	1119	NA	NA	NA	NA	NA	NA
SCNN1A	0.21534	0.409896	0.320277	-0.0937282	-0.0594058	-0.0932194	0.409145	0.369432	0.395162	0.00257118	0.980227	0.454555	1	1	1_1120	1120	NA	NA	NA	NA	NA	NA
AP1AR	0.209191	-0.21818	0.400636	0.279317	0.145365	0.272077	0.0473136	0.278973	0.34836	0.00257299	0.995128	0.454555	1	1	1_1121	1121	NA	NA	NA	NA	NA	NA
LGALS1	0.307541	0.230331	0.189551	0.26799	0.0847327	0.145213	0.285592	0.172954	0.11862	0.00260234	0.99999	0.459356	1	1	1_1122	1122	NA	NA	NA	NA	NA	NA
AP1S3	0.311308	0.0767866	0.145648	1.5169	0.205668	0.102633	0.0521866	-0.0220146	0.0535295	0.00261219	0.999101	0.460327	1	1	1_1123	1123	NA	NA	NA	NA	NA	NA
PLEKHG2	0.526551	0.281182	0.249192	-0.0145325	0.00701387	0.110763	0.3674	0.256087	0.136235	0.00261781	0.999541	0.460934	1	1	1_1124	1124	NA	NA	NA	NA	NA	NA
EGLN1	0.153481	0.200481	0.0920348	0.160805	0.34127	-0.0771929	0.328737	0.411525	0.138198	0.00262168	0.999702	0.460993	1	1	1_1125	1125	NA	NA	NA	NA	NA	NA
BRF2	0.169778	0.274314	0.33104	0.0566398	0.047177	0.235902	0.0700395	0.314836	0.358945	0.0026225	0.999944	0.460993	1	1	1_1126	1126	NA	NA	NA	NA	NA	NA
AHR	0.313561	0.401032	0.473961	0.11711	0.14672	0.00617128	0.0874863	0.145458	0.195428	0.00262613	0.999935	0.461249	1	1	1_1127	1127	NA	NA	NA	NA	NA	NA
HSPA1A	-0.18037	0.34688	0.470898	-0.0597179	0.322346	0.20433	-0.326315	0.465103	0.436834	0.00263486	0.787638	0.462398	1	1	1_1128	1128	NA	NA	NA	NA	NA	NA
RASA2	0.266189	0.331821	0.186969	0.25613	0.270228	0.0416905	0.100161	0.176474	0.103355	0.00265747	0.999984	0.465677	1	1	1_1129	1129	NA	NA	NA	NA	NA	NA
CRK	0.168579	0.318044	0.287985	0.0508814	0.106913	0.0657089	0.187101	0.294123	0.379287	0.00265794	0.999951	0.465677	1	1	1_1130	1130	NA	NA	NA	NA	NA	NA
FASTKD5	-0.0511732	0.481632	0.368469	0.10618	0.201939	0.105712	0.128163	0.291307	0.284876	0.00267481	0.99947	0.467931	1	1	1_1131	1131	NA	NA	NA	NA	NA	NA
DUSP7	0.341308	0.156686	0.332016	0.321786	0.264672	-0.0788203	0.113093	0.147219	0.160142	0.00267522	0.999798	0.467931	1	1	1_1132	1132	NA	NA	NA	NA	NA	NA
PDRG1	0.176624	0.278955	0.24178	0.124307	0.106009	0.212547	0.0544141	0.332827	0.298486	0.00268776	0.999985	0.469477	1	1	1_1133	1133	NA	NA	NA	NA	NA	NA
SDHAF2	0.157508	0.151696	0.191398	0.273765	0.0847398	0.165607	0.295557	0.107215	0.371745	0.00270223	0.999987	0.471487	1	1	1_1134	1134	NA	NA	NA	NA	NA	NA
HSPA1B	-0.264498	0.532673	0.567864	-0.0662475	0.274148	0.257254	-0.0510366	0.404127	0.210799	0.00270621	0.902553	0.471793	1	1	1_1135	1135	NA	NA	NA	NA	NA	NA
CDC123	0.107039	0.104506	0.285766	0.235202	0.151462	0.155919	0.355542	0.241026	0.206605	0.002729	0.999993	0.475375	1	1	1_1136	1136	NA	NA	NA	NA	NA	NA
FBXO33	0.0909431	0.324627	0.326542	0.108989	0.0720046	0.212019	0.138724	0.286141	0.277595	0.00273866	0.999979	0.476667	1	1	1_1137	1137	NA	NA	NA	NA	NA	NA
MYO10	0.391347	0.396623	0.346087	0.128406	-0.0518192	0.0350825	0.426302	0.214567	0.0525941	0.00275577	0.999278	0.47925	1	1	1_1138	1138	NA	NA	NA	NA	NA	NA
PRKCH	0.240271	0.276046	0.198922	-0.0841777	-0.107181	0.336354	0.339718	0.366529	0.17856	0.00276116	0.993748	0.479794	1	1	1_1139	1139	NA	NA	NA	NA	NA	NA
TMEM185B	0.424741	0.232274	0.0200023	0.188163	0.0473396	0.144067	0.547944	0.147975	0.154724	0.00276848	0.999894	0.480672	1	1	1_1140	1140	NA	NA	NA	NA	NA	NA
ADSSL1	0.110202	0.453915	0.236497	0.0527745	0.394976	0.14529	0.08863	0.129345	0.113324	0.00278202	0.999963	0.482231	1	1	1_1141	1141	NA	NA	NA	NA	NA	NA
LTBR	0.319905	0.214634	0.233207	0.884138	0.0059131	-0.292523	0.317263	0.278697	0.00487125	0.00278436	0.961663	0.482242	1	1	1_1142	1142	NA	NA	NA	NA	NA	NA
LASS6	0.312543	0.264306	0.162761	0.237212	0.123207	0.0358965	0.392923	0.310335	0.0380254	0.00280252	0.999951	0.484818	1	1	1_1143	1143	NA	NA	NA	NA	NA	NA
NXT1	0.207511	0.15589	0.194367	0.235935	0.103086	0.0916368	0.268341	0.330965	0.222963	0.00280381	0.999988	0.484818	1	1	1_1144	1144	NA	NA	NA	NA	NA	NA
RASAL2	0.454071	0.671336	0.45361	-0.248559	0.244956	-0.189717	0.0678917	0.130552	0.108774	0.00283064	0.922834	0.48866	1	1	1_1145	1145	NA	NA	NA	NA	NA	NA
CLTB	0.163825	0.16009	0.127981	0.0954094	0.13227	0.25604	0.322273	0.249317	0.2582	0.00284605	0.999987	0.490919	1	1	1_1146	1146	NA	NA	NA	NA	NA	NA
IBTK	0.129265	0.370698	0.417008	0.226535	0.12838	0.148592	-0.0682325	0.346158	0.224442	0.00285161	0.999476	0.491479	1	1	1_1147	1147	NA	NA	NA	NA	NA	NA
IMP3	0.229015	0.274696	0.239191	0.295178	0.127474	0.169576	0.191024	0.248868	0.0314909	0.00286128	0.999987	0.492115	1	1	1_1148	1148	NA	NA	NA	NA	NA	NA
CSNK2A1	0.149979	0.197557	0.176453	0.0516766	0.22508	0.22276	0.133109	0.238949	0.314993	0.00286157	0.999985	0.492115	1	1	1_1149	1149	NA	NA	NA	NA	NA	NA
WDR55	0.0725809	0.2061	0.23491	0.190453	0.082143	0.184495	0.215826	0.345891	0.302584	0.00286227	0.999984	0.492115	1	1	1_1150	1150	NA	NA	NA	NA	NA	NA
PDCD2L	0.0404165	0.131832	0.242734	0.276498	0.0773018	0.225821	0.239904	0.149339	0.45467	0.00288946	0.999964	0.496386	1	1	1_1151	1151	NA	NA	NA	NA	NA	NA
SIPA1	0.373083	0.10474	0.230224	0.220371	-0.0883833	0.0695511	0.717008	-0.0083807	0.388544	0.00289936	0.99652	0.497683	1	1	1_1152	1152	NA	NA	NA	NA	NA	NA
TOPBP1	0.12849	0.28497	0.177704	0.00347395	0.266625	0.152483	0.147759	0.461695	0.131379	0.00291482	0.999946	0.499933	1	1	1_1153	1153	NA	NA	NA	NA	NA	NA
CYP27B1	0.106499	0.24918	0.238935	0.0978316	0.13936	0.0205232	0.325887	0.368058	0.318267	0.00292718	0.999946	0.501647	1	1	1_1154	1154	NA	NA	NA	NA	NA	NA
WDR45L	0.103858	0.149892	0.375709	0.211203	0.0679716	0.125146	0.262854	0.374435	0.200321	0.0029331	0.99998	0.502254	1	1	1_1155	1155	NA	NA	NA	NA	NA	NA
LHFPL2	0.184768	0.0827635	0.22065	0.680394	0.250653	-0.024045	0.234777	0.0993826	0.129283	0.00294236	0.999893	0.503432	1	1	1_1156	1156	NA	NA	NA	NA	NA	NA
ZMIZ2	0.144133	0.143651	0.176718	0.0013289	0.0827359	0.018386	0.331577	0.654181	0.40225	0.00297452	0.999532	0.508115	1	1	1_1157	1157	NA	NA	NA	NA	NA	NA
TCF7	0.805907	0.920872	0.935309	-0.085629	-0.216458	-0.114601	0.0289939	0.0782318	0.00947674	0.00297709	0.825539	0.508115	1	1	1_1158	1158	NA	NA	NA	NA	NA	NA
NFKBIE	0.625019	0.00291297	-0.0108025	0.47246	-0.0174323	0.0313051	0.527279	0.0804562	0.368934	0.00297768	0.995177	0.508115	1	1	1_1159	1159	NA	NA	NA	NA	NA	NA
FLNA	0.470137	0.502039	0.386221	0.15636	-0.117748	-0.0314919	0.35607	0.294055	-0.0576733	0.00297932	0.981776	0.508115	1	1	1_1160	1160	NA	NA	NA	NA	NA	NA
CPLX1	0.0374634	0.20348	0.17831	0.164235	0.393391	-0.0381349	0.177983	0.390128	0.257731	0.0029874	0.999757	0.508456	1	1	1_1161	1161	NA	NA	NA	NA	NA	NA
MAK16	0.238299	0.162204	0.310222	0.267399	0.181756	0.168736	0.0750015	0.157799	0.189326	0.00298852	0.999995	0.508456	1	1	1_1162	1162	NA	NA	NA	NA	NA	NA
FAM32A	0.0942641	0.230716	0.377123	0.0959272	0.145564	0.226968	0.0885232	0.213327	0.326619	0.00300598	0.999985	0.511015	1	1	1_1163	1163	NA	NA	NA	NA	NA	NA
SVIL	0.258592	0.371603	0.469996	-0.00515983	0.132905	-0.0116229	0.246015	0.361965	0.0751938	0.00302144	0.999556	0.512821	1	1	1_1164	1164	NA	NA	NA	NA	NA	NA
BCL7A	0.223365	0.22697	0.352923	0.106124	0.197934	0.350212	0.128844	0.0538819	0.0920087	0.00303392	0.999984	0.514527	1	1	1_1165	1165	NA	NA	NA	NA	NA	NA
GPC1	0.353846	0.218134	0.117428	0.281654	0.169459	0.00324671	0.487259	0.236203	0.0127701	0.00303966	0.999848	0.515088	1	1	1_1166	1166	NA	NA	NA	NA	NA	NA
PPM1J	0.357693	0.275192	0.525437	0.0191442	-0.0341838	0.203085	0.212399	0.138611	0.140508	0.00305905	0.999571	0.517914	1	1	1_1167	1167	NA	NA	NA	NA	NA	NA
TMC6	0.249498	0.315403	0.184571	-0.0305786	0.0815156	0.319369	0.180428	0.309039	0.12947	0.00306497	0.99982	0.517914	1	1	1_1168	1168	NA	NA	NA	NA	NA	NA
PRR7	0.36239	0.15493	0.136633	0.0974919	7.15785e-05	-0.0320651	0.595096	0.31654	0.282127	0.00307604	0.999219	0.519176	1	1	1_1169	1169	NA	NA	NA	NA	NA	NA
ADAMTSL5	0.198371	0.214627	0.214977	0.0394373	0.0529499	0.0141914	0.341396	0.494351	0.307845	0.00308401	0.999741	0.520106	1	1	1_1170	1170	NA	NA	NA	NA	NA	NA
PDCD10	0.190489	0.106186	0.340802	0.507443	0.105152	0.207142	0.168265	0.0451673	0.182081	0.00310176	0.999979	0.522663	1	1	1_1171	1171	NA	NA	NA	NA	NA	NA
IMPA1	0.0744354	-0.111999	0.493416	0.270823	0.128592	0.291653	0.199331	0.165676	0.315489	0.0031041	0.998802	0.522663	1	1	1_1172	1172	NA	NA	NA	NA	NA	NA
PSMD2	0.20618	0.465944	0.266534	-0.0575486	0.290475	0.119765	0.254923	0.176091	0.030676	0.00312583	0.999537	0.525904	1	1	1_1173	1173	NA	NA	NA	NA	NA	NA
LRWD1	0.142108	0.0603633	0.198391	0.048038	0.118887	0.171069	0.569399	0.14922	0.434465	0.00313972	0.999917	0.527821	1	1	1_1174	1174	NA	NA	NA	NA	NA	NA
SH3RF1	0.207363	0.326267	0.438216	0.0245857	0.116062	0.0166811	0.270378	0.370024	0.102009	0.00316151	0.999825	0.531045	1	1	1_1175	1175	NA	NA	NA	NA	NA	NA
LRIG3	0.250679	0.238875	0.38794	0.033713	0.134064	-0.281544	0.111632	0.430277	0.380785	0.00316772	0.980047	0.531264	1	1	1_1176	1176	NA	NA	NA	NA	NA	NA
RQCD1	0.0538483	0.0400531	0.199328	0.194002	0.213831	0.150388	0.196938	0.291376	0.477652	0.00318729	0.999957	0.534122	1	1	1_1177	1177	NA	NA	NA	NA	NA	NA
NUMBL	0.0675908	0.0486614	0.00058525	-0.0125816	-0.3272	0.445826	0.483387	0.560252	0.504023	0.00319813	0.886014	0.535515	1	1	1_1178	1178	NA	NA	NA	NA	NA	NA
PAQR3	0.214223	0.0869394	0.258255	0.327075	0.0475593	0.337967	0.15486	0.110628	0.182972	0.00320709	0.999974	0.536591	1	1	1_1179	1179	NA	NA	NA	NA	NA	NA
PGM3	0.0707385	0.341822	0.345439	0.258323	0.184254	0.117649	-0.0798478	0.439271	0.225435	0.00321593	0.999085	0.537647	1	1	1_1180	1180	NA	NA	NA	NA	NA	NA
SLC6A10P	0.316274	0.689041	0.678296	0.0426531	-0.0245547	0.0784333	0.0453201	0.107486	0.112135	0.00322548	0.998942	0.538818	1	1	1_1181	1181	NA	NA	NA	NA	NA	NA
LOC339240	0.0811813	0.0505689	-0.0134933	0.0279511	0.225403	1.50452	-0.0677442	0.168162	0.234242	0.00326233	0.988732	0.544203	1	1	1_1182	1182	NA	NA	NA	NA	NA	NA
C10orf88	0.174109	0.255556	0.33453	0.321119	0.178257	0.133708	-0.0794481	0.327013	0.194389	0.00326286	0.999436	0.544203	1	1	1_1183	1183	NA	NA	NA	NA	NA	NA
ATP6V1D	0.104837	0.26969	0.479734	0.0875599	0.062242	0.185811	0.0572827	0.418625	0.228546	0.0032686	0.999944	0.544732	1	1	1_1184	1184	NA	NA	NA	NA	NA	NA
SYAP1	0.158154	0.0691475	0.130174	0.0836828	0.343937	0.092599	0.0864086	0.355035	0.394656	0.00328412	0.999947	0.546889	1	1	1_1185	1185	NA	NA	NA	NA	NA	NA
POLR3K	-0.479019	0.172012	0.440982	0.18947	0.0818668	0.245247	0.0790108	0.380912	0.430577	0.00331213	0.892819	0.551119	1	1	1_1186	1186	NA	NA	NA	NA	NA	NA
TMEM191A	0.413682	0.146724	0.36589	0.100056	0.106417	-0.0525318	0.25727	0.13675	0.344739	0.00331892	0.999688	0.551816	1	1	1_1187	1187	NA	NA	NA	NA	NA	NA
NRP2	0.413303	0.498617	0.439657	-0.00103893	0.158731	0.0154695	0.144136	0.0950684	0.0893826	0.00333152	0.999633	0.553138	1	1	1_1188	1188	NA	NA	NA	NA	NA	NA
SSFA2	-0.0234878	0.314401	0.228918	0.0608989	0.183987	0.276663	0.247459	0.219703	0.281641	0.00333609	0.999757	0.553138	1	1	1_1189	1189	NA	NA	NA	NA	NA	NA
B3GAT3	0.199381	0.283873	0.154768	0.0872829	0.0651844	0.188566	0.17971	0.348747	0.23739	0.00333732	0.999972	0.553138	1	1	1_1190	1190	NA	NA	NA	NA	NA	NA
POMP	0.197529	0.204133	0.243312	0.11798	0.158138	0.222916	0.102008	0.218939	0.236669	0.00335723	0.999993	0.556004	1	1	1_1191	1191	NA	NA	NA	NA	NA	NA
SLC15A4	0.169844	0.142638	0.231706	0.110157	0.0122667	0.285367	0.231051	0.361977	0.210507	0.00336309	0.999948	0.556125	1	1	1_1192	1192	NA	NA	NA	NA	NA	NA
NFKBIB	0.19463	0.404972	0.165557	0.259032	-0.0410906	0.0548085	0.154072	0.318569	0.237442	0.00336432	0.99974	0.556125	1	1	1_1193	1193	NA	NA	NA	NA	NA	NA
DSP	0.0806906	0.171727	0.189703	0.207943	0.489985	0.18327	0.174929	0.223842	-0.0107652	0.00336585	0.999905	0.556125	1	1	1_1194	1194	NA	NA	NA	NA	NA	NA
HISPPD1	0.171805	0.27588	0.60269	0.173492	0.0702014	0.357665	0.0190434	0.121741	0.0784269	0.00337317	0.99992	0.556901	1	1	1_1195	1195	NA	NA	NA	NA	NA	NA
KDELR3	0.156441	-0.00677921	0.401281	0.187568	0.162998	0.226656	0.185558	0.105385	0.367155	0.00340346	0.999909	0.561027	1	1	1_1196	1196	NA	NA	NA	NA	NA	NA
RFNG	0.0720092	0.372342	0.320852	0.0816564	0.0675402	0.17278	0.101922	0.374317	0.277858	0.00341265	0.999946	0.562105	1	1	1_1197	1197	NA	NA	NA	NA	NA	NA
NTSR1	0.317033	0.130228	0.0901849	0.148591	-0.0395748	0.142201	0.707196	0.252696	0.127888	0.00342449	0.999651	0.563616	1	1	1_1198	1198	NA	NA	NA	NA	NA	NA
NUFIP2	0.157043	0.130534	-0.142577	0.270611	0.274593	0.248199	0.132442	0.44048	0.109034	0.00343779	0.999048	0.565366	1	1	1_1199	1199	NA	NA	NA	NA	NA	NA
H3F3B	0.433521	0.249347	0.723446	0.299177	-0.0344017	0.0848578	0.313447	0.0533442	-0.0805612	0.00345794	0.994646	0.568239	1	1	1_1200	1200	NA	NA	NA	NA	NA	NA
HERPUD1	-0.347588	0.458182	0.358463	-0.250692	0.278029	0.335183	-0.466513	0.292906	0.458602	0.00346731	0.326131	0.569337	1	1	1_1201	1201	NA	NA	NA	NA	NA	NA
SBDSP	0.0984274	0.167728	0.214648	0.0731925	0.143711	0.332018	0.101215	0.158895	0.426205	0.00347217	0.999972	0.569694	1	1	1_1202	1202	NA	NA	NA	NA	NA	NA
LMNA	0.25044	0.245111	-0.0308233	0.194845	0.178728	0.241247	0.422673	0.123153	0.0962915	0.00348899	0.999876	0.57201	1	1	1_1203	1203	NA	NA	NA	NA	NA	NA
MED27	0.0786773	0.166031	0.584528	0.219928	-0.0340023	0.143135	0.108866	0.141634	0.460467	0.00350867	0.99974	0.574792	1	1	1_1204	1204	NA	NA	NA	NA	NA	NA
GPER	0.13738	0.196609	0.395135	0.0945407	-0.00858627	0.220403	0.264024	0.276591	0.200343	0.00351523	0.999909	0.575083	1	1	1_1205	1205	NA	NA	NA	NA	NA	NA
LOC338799	-0.127058	0.448286	0.32231	0.656607	0.406143	-0.0998782	-0.188184	0.325012	0.0716931	0.00351588	0.885034	0.575083	1	1	1_1206	1206	NA	NA	NA	NA	NA	NA
TUBA1A	0.288708	0.262079	0.184935	0.32447	0.0457969	0.163762	0.485394	-0.0493831	0.15886	0.00352068	0.999285	0.575424	1	1	1_1207	1207	NA	NA	NA	NA	NA	NA
IRS2	0.112375	0.131138	0.119044	0.156669	0.233984	0.0708289	0.438218	0.379428	0.131115	0.00352894	0.999975	0.576329	1	1	1_1208	1208	NA	NA	NA	NA	NA	NA
EPS8L1	0.306837	0.215905	0.219117	0.470077	0.191707	0.0650844	0.166167	0.0985548	0.0419513	0.00354487	0.99997	0.578486	1	1	1_1209	1209	NA	NA	NA	NA	NA	NA
ECM1	0.503917	0.183808	0.46247	0.125562	-0.033629	0.251841	0.112242	0.118419	0.0770998	0.00356467	0.999754	0.581147	1	1	1_1210	1210	NA	NA	NA	NA	NA	NA
HOXC13	0.199443	0.212823	0.278466	0.14598	0.138958	0.0790929	0.281848	0.217219	0.193108	0.00356667	0.999987	0.581147	1	1	1_1211	1211	NA	NA	NA	NA	NA	NA
FAM176A	0.49894	0.113751	0.213675	0.0168417	-0.0676099	-0.0533079	0.61018	0.284344	0.284634	0.00359022	0.994197	0.583818	1	1	1_1212	1212	NA	NA	NA	NA	NA	NA
EIF6	0.205808	0.173909	0.0963415	0.186047	0.0671717	0.141145	0.300062	0.284816	0.272688	0.00359133	0.999977	0.583818	1	1	1_1213	1213	NA	NA	NA	NA	NA	NA
IFNGR2	0.394158	0.210164	0.167868	0.440043	-0.0455195	-0.00513439	0.488161	0.269362	0.00161241	0.00361687	0.998097	0.587326	1	1	1_1214	1214	NA	NA	NA	NA	NA	NA
DVL1	0.317436	0.324375	0.442342	0.0984547	0.167811	0.114147	0.114753	0.0643509	0.136006	0.00363023	0.999972	0.588335	1	1	1_1215	1215	NA	NA	NA	NA	NA	NA
GJC1	0.096837	0.214389	0.146475	0.190365	0.304956	0.0675674	0.290598	0.171114	0.180315	0.00363497	0.999984	0.588654	1	1	1_1216	1216	NA	NA	NA	NA	NA	NA
SYTL3	0.0981562	0.304692	0.210921	0.297989	0.00535161	0.170901	0.126575	0.394647	0.149709	0.00364218	0.999942	0.58892	1	1	1_1217	1217	NA	NA	NA	NA	NA	NA
P2RX5	0.246417	0.233578	0.214573	0.274916	0.115641	0.0802989	0.189522	0.135877	0.213856	0.00364897	0.999987	0.589569	1	1	1_1218	1218	NA	NA	NA	NA	NA	NA
UBE2D1	0.221193	0.147868	0.360657	0.523931	0.290006	0.417173	-0.128444	0.0507157	-0.0495979	0.00366807	0.98836	0.592203	1	1	1_1219	1219	NA	NA	NA	NA	NA	NA
PSMD9	0.272975	0.131098	0.226169	0.133207	0.133332	0.145306	0.362413	0.192934	0.14437	0.00367516	0.999987	0.592896	1	1	1_1220	1220	NA	NA	NA	NA	NA	NA
COPS7B	0.223179	0.189241	0.103353	0.0821702	0.0456172	0.00571053	0.586996	0.358842	0.271098	0.00368002	0.999707	0.593005	1	1	1_1221	1221	NA	NA	NA	NA	NA	NA
ACRC	0.127614	0.33897	0.328863	-0.00437435	0.29355	0.408881	0.123826	-0.00540778	0.0928071	0.00368178	0.99956	0.593005	1	1	1_1222	1222	NA	NA	NA	NA	NA	NA
MFSD9	0.173987	0.215101	0.315001	0.704248	0.194841	0.086023	0.120081	0.0551424	0.0361455	0.00368424	0.999952	0.593005	1	1	1_1223	1223	NA	NA	NA	NA	NA	NA
RNF216L	0.114759	0.368185	0.0803484	0.12022	0.319731	-0.0233923	0.221889	0.223532	0.226501	0.00371289	0.999866	0.597163	1	1	1_1224	1224	NA	NA	NA	NA	NA	NA
PDXP	0.21594	0.201008	0.222349	0.11087	0.06474	0.122374	0.464312	0.186849	0.191936	0.00371675	0.999967	0.597331	1	1	1_1225	1225	NA	NA	NA	NA	NA	NA
FRMD5	0.455243	0.43698	-0.172054	0.0220421	0.328614	0.108848	0.0974133	0.260394	0.090527	0.00372671	0.995417	0.598477	1	1	1_1226	1226	NA	NA	NA	NA	NA	NA
TSPAN17	0.134461	0.213496	0.132317	0.210214	0.0666429	0.165056	0.524715	0.113757	0.214399	0.00373017	0.999973	0.598579	1	1	1_1227	1227	NA	NA	NA	NA	NA	NA
GNG11	0.198843	0.0129062	0.623067	0.302429	0.00500102	0.167647	0.236236	0.087532	0.249331	0.00376901	0.999715	0.604353	1	1	1_1228	1228	NA	NA	NA	NA	NA	NA
TMEM102	0.459389	0.295254	0.354382	0.216373	0.0206738	0.139559	0.114977	0.103617	0.0701302	0.00378617	0.999928	0.606646	1	1	1_1229	1229	NA	NA	NA	NA	NA	NA
SETD1B	0.0776938	0.536955	0.551165	-0.0643047	0.0450601	0.0585768	0.0895912	0.250463	0.358498	0.0037918	0.998181	0.607088	1	1	1_1230	1230	NA	NA	NA	NA	NA	NA
TMEM132C	-0.00206133	1.02405	0.0204621	-0.146427	0.526892	0.685833	-0.0140487	-0.0140354	0.00312598	0.00379783	0.917093	0.607595	1	1	1_1231	1231	NA	NA	NA	NA	NA	NA
UCHL3	0.144571	0.192302	0.306013	0.247172	0.129314	0.207267	0.0889171	0.193825	0.187846	0.00382255	0.999993	0.611089	1	1	1_1232	1232	NA	NA	NA	NA	NA	NA
ITGB1	0.223828	0.00251924	0.506182	0.199182	0.287298	0.375919	0.0714563	0.0802438	0.0268767	0.00386016	0.999772	0.616636	1	1	1_1233	1233	NA	NA	NA	NA	NA	NA
SPAG4	0.23612	0.186079	0.173094	0.0701881	0.195804	-0.443024	0.312679	0.335933	0.341477	0.00386614	0.934703	0.616688	1	1	1_1234	1234	NA	NA	NA	NA	NA	NA
IGF1R	0.317752	0.385089	0.168276	0.154331	0.0314971	0.0964236	0.295784	0.246014	0.0599625	0.00386632	0.999919	0.616688	1	1	1_1235	1235	NA	NA	NA	NA	NA	NA
DDX39	0.205836	0.16597	0.260824	0.0195994	0.187574	0.156771	0.243066	0.262489	0.191596	0.00388559	0.999967	0.619296	1	1	1_1236	1236	NA	NA	NA	NA	NA	NA
ARHGDIA	0.354809	0.288101	0.252452	0.106428	-0.408794	-0.00537919	0.280846	0.301427	0.29779	0.00393661	0.893731	0.626957	1	1	1_1237	1237	NA	NA	NA	NA	NA	NA
GRPEL2	0.213335	0.299129	0.515042	0.0701929	0.162178	0.344028	0.0506245	0.261923	-0.14283	0.00394716	0.996687	0.628164	1	1	1_1238	1238	NA	NA	NA	NA	NA	NA
DPP9	0.121365	0.187376	0.280598	-0.0381877	0.0660129	-0.00202233	0.503065	0.449174	0.307379	0.00396473	0.998773	0.630487	1	1	1_1239	1239	NA	NA	NA	NA	NA	NA
SLC26A2	0.272234	0.258845	0.11144	0.536193	0.081449	0.209073	0.109671	0.0724647	0.0857982	0.00400668	0.999967	0.636679	1	1	1_1240	1240	NA	NA	NA	NA	NA	NA
SCYL2	0.0319316	0.22973	0.521028	0.144675	0.242281	0.288813	-0.131027	0.353338	0.12428	0.00401734	0.99646	0.637895	1	1	1_1241	1241	NA	NA	NA	NA	NA	NA
GNAI2	0.270164	0.307894	0.226522	0.157493	0.0179538	0.149784	0.136352	0.1235	0.290203	0.00402478	0.999951	0.638598	1	1	1_1242	1242	NA	NA	NA	NA	NA	NA
MEX3C	0.13222	0.274063	0.259504	0.164087	0.221891	0.102797	-0.127685	0.377542	0.331716	0.0040324	0.997854	0.639327	1	1	1_1243	1243	NA	NA	NA	NA	NA	NA
PPP3R1	0.308187	0.0658764	-0.083301	0.321231	-0.00663305	0.34227	0.688836	0.218102	0.0133647	0.00406497	0.995493	0.644009	1	1	1_1244	1244	NA	NA	NA	NA	NA	NA
PIM1	0.131906	0.136642	0.33202	0.0663316	0.0727102	0.13428	0.309816	0.287318	0.306831	0.004071	0.999951	0.644483	1	1	1_1245	1245	NA	NA	NA	NA	NA	NA
CD2AP	0.168718	0.180818	0.231968	0.197901	0.11549	0.104067	0.222164	0.256602	0.217116	0.00409607	0.999988	0.647968	1	1	1_1246	1246	NA	NA	NA	NA	NA	NA
PLA2G15	0.0759233	0.165401	0.00913214	0.225555	0.366332	0.00995007	0.106709	0.519515	0.231943	0.00410633	0.999717	0.649105	1	1	1_1247	1247	NA	NA	NA	NA	NA	NA
MYD88	0.202333	0.251069	0.406557	0.0762295	0.0217956	-0.154421	0.364177	0.255491	0.304179	0.00411892	0.995677	0.650611	1	1	1_1248	1248	NA	NA	NA	NA	NA	NA
CKS2	0.13565	0.14654	0.511876	0.121402	0.00342439	0.20019	0.240552	0.00249925	0.48334	0.0041225	0.999557	0.65069	1	1	1_1249	1249	NA	NA	NA	NA	NA	NA
MAP4K4	0.356251	0.224007	0.215771	0.323292	0.155968	0.0513872	0.119612	0.232779	0.0431305	0.004128	0.999965	0.651074	1	1	1_1250	1250	NA	NA	NA	NA	NA	NA
CASP5	0.51849	0.43944	0.646422	0.0301026	0.319148	0.0664662	0.0209538	-0.0336309	0.00489314	0.00414036	0.995248	0.652228	1	1	1_1251	1251	NA	NA	NA	NA	NA	NA
PRKAG2	0.409211	-0.0644724	0.25293	0.196989	0.2162	0.0496186	0.279459	0.201742	0.194546	0.00414148	0.999308	0.652228	1	1	1_1252	1252	NA	NA	NA	NA	NA	NA
RPIA	0.253118	0.223329	0.338291	0.0661353	0.0908824	0.0942772	0.328418	0.195965	0.155276	0.00418799	0.999959	0.658574	1	1	1_1253	1253	NA	NA	NA	NA	NA	NA
TMEM57	0.125362	0.168074	0.0972722	-0.998709	0.734146	-0.104612	0.13817	0.32857	0.238708	0.0041959	0.594922	0.659328	1	1	1_1254	1254	NA	NA	NA	NA	NA	NA
C2CD2	0.447046	0.338303	0.107325	-0.0235458	-0.0480105	-0.0440699	0.490039	0.338437	0.196102	0.00420726	0.994061	0.660624	1	1	1_1255	1255	NA	NA	NA	NA	NA	NA
BCL2L1	0.166127	0.282273	0.281712	0.146734	0.0514056	-0.0375071	0.186936	0.432548	0.239539	0.00422548	0.999733	0.662993	1	1	1_1256	1256	NA	NA	NA	NA	NA	NA
CDKN2D	0.247391	0.0914235	0.52704	-0.289425	0.133103	0.16637	0.26192	0.0982729	0.345752	0.00423046	0.984802	0.663283	1	1	1_1257	1257	NA	NA	NA	NA	NA	NA
IFNE	0.536235	0.323755	0.325745	0.210349	0.0452889	-0.267084	0.188295	0.156686	0.0924647	0.00425987	0.983752	0.6674	1	1	1_1258	1258	NA	NA	NA	NA	NA	NA
EIF5A	0.316529	0.403058	0.360429	0.0971205	0.121412	0.182975	0.217477	0.112235	-0.0285534	0.00427463	0.999744	0.668843	1	1	1_1259	1259	NA	NA	NA	NA	NA	NA
TOR1AIP1	0.2346	0.190453	0.284699	0.177549	0.0738311	0.00151193	0.372454	0.363749	0.07783	0.0042754	0.999885	0.668843	1	1	1_1260	1260	NA	NA	NA	NA	NA	NA
OSBPL3	0.196862	0.290441	0.29375	0.312731	0.232343	0.176858	0.117692	0.00924977	0.0630305	0.00428096	0.999958	0.669219	1	1	1_1261	1261	NA	NA	NA	NA	NA	NA
ISL2	0.181077	0.482984	0.446567	-0.169528	-0.0146561	0.210178	0.134171	0.21091	0.165049	0.00430586	0.992247	0.672615	1	1	1_1262	1262	NA	NA	NA	NA	NA	NA
CPEB4	0.339988	0.399361	0.357854	-0.231567	0.0432157	-0.00984258	0.267033	0.21727	0.24341	0.00431447	0.981298	0.673297	1	1	1_1263	1263	NA	NA	NA	NA	NA	NA
SLC6A6	0.0965558	0.0968949	0.160885	0.0742064	0.149764	0.112087	0.24352	0.399925	0.412945	0.00431658	0.999949	0.673297	1	1	1_1264	1264	NA	NA	NA	NA	NA	NA
DSCR3	0.0842534	0.00463639	0.181237	0.252545	0.280951	0.0706767	0.276658	0.272376	0.283818	0.00434148	0.999875	0.676184	1	1	1_1265	1265	NA	NA	NA	NA	NA	NA
METTL13	0.10842	0.270431	0.279941	0.116313	0.211479	0.0900486	0.0348598	0.323031	0.304094	0.00435015	0.999963	0.677037	1	1	1_1266	1266	NA	NA	NA	NA	NA	NA
TCEB1	0.0381137	0.0890249	0.311781	0.0847576	0.156851	0.318354	0.171989	0.172665	0.371705	0.00435829	0.999938	0.677806	1	1	1_1267	1267	NA	NA	NA	NA	NA	NA
SETX	0.242093	0.11887	0.277528	0.338663	0.144544	-0.02303	0.261467	0.300043	0.0701477	0.00437399	0.999894	0.679749	1	1	1_1268	1268	NA	NA	NA	NA	NA	NA
TPK1	0.159186	0.231958	0.490498	0.293629	-0.00547306	0.176601	0.0245992	0.347636	0.0885698	0.00438928	0.999809	0.681125	1	1	1_1269	1269	NA	NA	NA	NA	NA	NA
RGS20	0.578335	0.406342	0.801971	-0.001968	-0.0224874	-0.0106376	0.061862	0.183319	0.0308197	0.0043932	0.995243	0.681235	1	1	1_1270	1270	NA	NA	NA	NA	NA	NA
POLR2C	0.243072	0.157281	-0.131681	0.226092	0.110309	0.231715	0.383263	0.0781845	0.334859	0.00443538	0.998715	0.687273	1	1	1_1271	1271	NA	NA	NA	NA	NA	NA
WSB2	0.129673	0.128687	0.369934	0.669937	0.0935588	0.116071	-0.0962149	0.221441	0.268765	0.00445905	0.998035	0.690429	1	1	1_1272	1272	NA	NA	NA	NA	NA	NA
FBN2	0.219306	0.0601811	0.304367	0.358345	0.0529964	0.129418	0.643353	0.218051	-0.063812	0.00446227	0.99855	0.690429	1	1	1_1273	1273	NA	NA	NA	NA	NA	NA
TBXA2R	0.211501	0.127678	0.21942	0.268778	0.329279	0.156076	0.080295	0.112307	0.0703491	0.00453404	0.999984	0.700162	1	1	1_1274	1274	NA	NA	NA	NA	NA	NA
LIG4	0.235609	0.0857602	0.239174	0.206973	0.245806	0.404636	0.00791796	0.095612	0.101814	0.00453503	0.999939	0.700162	1	1	1_1275	1275	NA	NA	NA	NA	NA	NA
SPRYD3	0.0995885	0.219159	0.278864	0.181598	0.291743	0.263852	0.129009	0.195572	-0.0136632	0.00453509	0.999927	0.700162	1	1	1_1276	1276	NA	NA	NA	NA	NA	NA
AK2	0.222	0.108146	0.143492	0.212795	0.0649358	0.224181	0.295573	0.127526	0.226568	0.00455255	0.999976	0.702345	1	1	1_1277	1277	NA	NA	NA	NA	NA	NA
PCSK9	0.121272	0.0191599	0.341871	0.188127	0.0525486	0.107594	0.529927	0.117645	0.364893	0.00456022	0.999792	0.703017	1	1	1_1278	1278	NA	NA	NA	NA	NA	NA
PDCD11	0.0847786	0.134843	0.255103	0.218878	0.0290336	0.056905	0.316601	0.466735	0.219065	0.0045935	0.999882	0.707632	1	1	1_1279	1279	NA	NA	NA	NA	NA	NA
MYL12A	0.200247	0.173828	0.324907	0.355911	0.216243	0.192577	0.0892501	0.0415766	0.0761398	0.00460469	0.99998	0.70884	1	1	1_1280	1280	NA	NA	NA	NA	NA	NA
UTP3	0.121618	0.115481	0.546253	0.201334	0.0351448	0.190263	0.0248664	0.217729	0.351882	0.00463204	0.999878	0.712534	1	1	1_1281	1281	NA	NA	NA	NA	NA	NA
ADPGK	0.0162436	0.370594	0.221315	0.104244	0.115448	0.24519	0.124809	0.278406	0.24155	0.00464827	0.999911	0.714511	1	1	1_1282	1282	NA	NA	NA	NA	NA	NA
KLF3	0.281433	0.261994	0.552311	0.229706	0.1723	0.0974157	-0.00218764	0.187532	0.042185	0.00468295	0.999864	0.71932	1	1	1_1283	1283	NA	NA	NA	NA	NA	NA
CHIC1	-0.0325542	0.460561	0.00187996	0.147092	0.245103	0.423396	0.093551	0.224308	0.109524	0.00468799	0.998899	0.719572	1	1	1_1284	1284	NA	NA	NA	NA	NA	NA
CAMSAP1	0.114233	0.107458	0.0609447	0.0347788	0.0537313	-0.00703878	0.57522	0.467331	0.458597	0.00469895	0.998851	0.720731	1	1	1_1285	1285	NA	NA	NA	NA	NA	NA
SLC29A1	0.294316	-0.0279243	0.176031	0.125068	-0.0578617	0.60852	0.386891	0.140796	0.0672135	0.0047594	0.99647	0.728948	1	1	1_1286	1286	NA	NA	NA	NA	NA	NA
PAPD5	0.0688705	0.500364	0.300236	-0.051837	0.0231459	0.0620321	0.334293	0.411424	0.168486	0.00476766	0.998321	0.729686	1	1	1_1287	1287	NA	NA	NA	NA	NA	NA
ATXN7L2	0.118271	0.0303438	0.207364	0.452549	0.00963995	0.137526	0.163237	0.203916	0.429077	0.00478805	0.999781	0.732277	1	1	1_1288	1288	NA	NA	NA	NA	NA	NA
ATPGD1	0.03966	0.0487145	0.0366343	1.69269	0.182185	0.480477	-0.0462001	0.0854849	-0.057528	0.00481336	0.980833	0.735616	1	1	1_1289	1289	NA	NA	NA	NA	NA	NA
SLC39A14	0.119886	0.202452	0.306546	-0.156255	-0.00100642	0.11127	0.374936	0.611763	0.192487	0.00483327	0.992613	0.738128	1	1	1_1290	1290	NA	NA	NA	NA	NA	NA
SLC37A1	0.444347	0.230329	0.0702165	0.378583	-0.0179527	-0.158729	0.361693	0.293228	0.0762414	0.00484318	0.992534	0.739107	1	1	1_1291	1291	NA	NA	NA	NA	NA	NA
IRF9	0.220085	0.203371	0.297004	0.0300606	0.0832232	0.0219585	0.275419	0.385569	0.218271	0.0048792	0.999797	0.743534	1	1	1_1292	1292	NA	NA	NA	NA	NA	NA
CXorf15	-0.12796	0.397254	0.267406	0.212922	0.23175	0.101084	-0.0813137	0.41482	0.335347	0.00491523	0.980773	0.748485	1	1	1_1293	1293	NA	NA	NA	NA	NA	NA
GLRA1	-0.0484692	0.0491698	0.0515405	1.7085	0.546705	0.123888	0.0237249	0.00325632	-0.00535182	0.00493656	0.980418	0.751193	1	1	1_1294	1294	NA	NA	NA	NA	NA	NA
CD58	0.306202	0.0662248	0.245174	0.357455	0.0362473	0.105774	0.244586	0.237853	0.0999627	0.00494476	0.999927	0.751673	1	1	1_1295	1295	NA	NA	NA	NA	NA	NA
ARHGAP21	0.252919	0.238122	0.255678	0.174332	0.125047	0.0890894	0.35758	0.318254	-0.0468944	0.00494681	0.999589	0.751673	1	1	1_1296	1296	NA	NA	NA	NA	NA	NA
SHC1	0.418118	0.22625	0.396001	0.170631	0.0877882	-0.0474048	0.2579	0.0904707	0.110908	0.0049512	0.99969	0.751755	1	1	1_1297	1297	NA	NA	NA	NA	NA	NA
SAMD8	0.0984267	0.460477	0.554059	0.11094	0.302359	0.363273	0.011112	0.00345511	-0.0606032	0.00495571	0.996092	0.751755	1	1	1_1298	1298	NA	NA	NA	NA	NA	NA
ITGB3	-0.11241	-0.113548	-0.157771	1.31215	0.39728	-0.0589565	0.156207	0.241384	0.288976	0.004958	0.839979	0.751755	1	1	1_1299	1299	NA	NA	NA	NA	NA	NA
ADRM1	0.245372	0.278209	0.356849	0.0974695	0.248285	0.211611	-0.0651793	0.28578	0.0450948	0.00496667	0.99918	0.752531	1	1	1_1300	1300	NA	NA	NA	NA	NA	NA
SLC39A6	0.0276815	0.247211	0.364265	0.0886759	0.213014	0.15516	0.0437633	0.33219	0.282955	0.00501945	0.999905	0.759985	1	1	1_1301	1301	NA	NA	NA	NA	NA	NA
C17orf67	0.28457	0.383587	0.308273	-0.113077	-0.244446	0.174021	0.241334	0.210354	0.239473	0.00502736	0.950926	0.760638	1	1	1_1302	1302	NA	NA	NA	NA	NA	NA
ASAP1	0.332746	0.243055	0.167247	0.186911	0.137584	0.01713	0.321653	0.45551	-0.151359	0.00504136	0.995021	0.761669	1	1	1_1303	1303	NA	NA	NA	NA	NA	NA
UBTD1	0.257198	0.0941651	0.19981	0.137655	0.190484	0.136802	0.232745	0.142753	0.208556	0.00505108	0.999985	0.762594	1	1	1_1304	1304	NA	NA	NA	NA	NA	NA
C1orf63	0.06637	0.579228	0.365871	-0.663215	0.330793	0.142808	-0.763389	0.419128	0.113539	0.00506924	0.239304	0.764791	1	1	1_1305	1305	NA	NA	NA	NA	NA	NA
STXBP3	0.0197837	0.28382	0.320078	0.172861	0.174041	0.310732	0.029864	0.201216	0.196392	0.00508219	0.99991	0.76568	1	1	1_1306	1306	NA	NA	NA	NA	NA	NA
ELK3	0.433023	0.197774	0.334263	0.0279322	-0.00313047	0.0186577	0.333917	0.19014	0.211637	0.00508237	0.999287	0.76568	1	1	1_1307	1307	NA	NA	NA	NA	NA	NA
SCG2	0.228562	0.188472	0.207507	0.248154	-0.0957369	-0.204029	0.270087	0.467391	0.239937	0.00512209	0.978278	0.769871	1	1	1_1308	1308	NA	NA	NA	NA	NA	NA
GLTP	0.261962	0.252395	0.0929926	0.311112	0.0428635	0.166527	0.33057	0.058134	0.129836	0.00512419	0.999937	0.769871	1	1	1_1309	1309	NA	NA	NA	NA	NA	NA
CYB5R2	0.281753	0.192782	0.163869	0.290182	0.309474	0.087892	0.0670614	0.0993291	0.0748815	0.00512472	0.999972	0.769871	1	1	1_1310	1310	NA	NA	NA	NA	NA	NA
DOCK5	0.321744	0.245349	0.321551	0.0876063	-0.228093	-0.111577	0.371805	0.345146	0.219798	0.00515319	0.959121	0.773517	1	1	1_1311	1311	NA	NA	NA	NA	NA	NA
HOXB4	0.13204	0.146916	0.25311	0.196568	0.176307	-0.162145	0.206256	0.347688	0.281978	0.0051563	0.998207	0.773517	1	1	1_1312	1312	NA	NA	NA	NA	NA	NA
DUSP2	0.27447	0.341001	0.396394	-0.0836411	0.0089545	0.159099	0.242624	0.180434	0.129293	0.00517387	0.998394	0.774975	1	1	1_1313	1313	NA	NA	NA	NA	NA	NA
DNTTIP2	0.193516	0.326403	0.453882	0.175362	0.294919	0.239559	-0.0643499	0.093772	-0.000566008	0.00519731	0.998464	0.777206	1	1	1_1314	1314	NA	NA	NA	NA	NA	NA
C1orf35	-0.0405628	0.240412	0.286674	0.024071	0.125145	0.17159	0.184626	0.396378	0.372823	0.00519924	0.99896	0.777206	1	1	1_1315	1315	NA	NA	NA	NA	NA	NA
NUP160	0.278209	0.0312068	0.294327	0.31045	0.14584	-0.0455234	0.334099	0.401937	0.0326127	0.00521705	0.999353	0.779319	1	1	1_1316	1316	NA	NA	NA	NA	NA	NA
C13orf37	0.144469	0.172713	0.440034	0.282986	0.107314	0.200827	-0.194874	0.144541	0.331957	0.00524856	0.994411	0.783474	1	1	1_1317	1317	NA	NA	NA	NA	NA	NA
NHP2L1	0.201713	0.121706	0.176945	0.213747	0.139014	0.147302	0.256474	-0.00884365	0.421402	0.00528383	0.999863	0.787628	1	1	1_1318	1318	NA	NA	NA	NA	NA	NA
CHRNG	-0.0395626	0.0517332	-0.0218677	1.60246	0.0994988	0.921997	-0.0111989	-0.0404426	0.0378117	0.00528383	0.945044	0.787628	1	1	1_1319	1319	NA	NA	NA	NA	NA	NA
SIX4	0.200427	0.177707	0.220545	0.119043	-0.152224	0.0349407	0.42578	0.419934	0.208243	0.00536983	0.995604	0.799323	1	1	1_1320	1320	NA	NA	NA	NA	NA	NA
PSMC3IP	0.0507618	0.114374	0.471734	0.177642	0.143719	0.227934	0.0269325	0.235733	0.296094	0.00539719	0.99993	0.802831	1	1	1_1321	1321	NA	NA	NA	NA	NA	NA
SPRY4	0.692381	0.768998	0.546883	-0.0535203	0.131004	0.0511449	0.0160403	-0.0111806	-0.018348	0.00540375	0.983214	0.803243	1	1	1_1322	1322	NA	NA	NA	NA	NA	NA
SNX11	0.267684	0.231934	0.227012	0.0476324	0.0366369	0.255631	0.160946	0.176741	0.18065	0.00542121	0.999915	0.805065	1	1	1_1323	1323	NA	NA	NA	NA	NA	NA
B4GALT3	0.268491	0.211711	0.238788	0.104643	0.0377747	0.0699352	0.377568	0.132795	0.222418	0.00542361	0.999904	0.805065	1	1	1_1324	1324	NA	NA	NA	NA	NA	NA
P4HA2	0.174853	0.240834	0.0270604	0.248341	0.0395587	0.0972152	0.289803	0.416231	0.134115	0.00543486	0.999861	0.80617	1	1	1_1325	1325	NA	NA	NA	NA	NA	NA
SLC9A5	0.160207	0.276146	0.228735	-0.117161	0.0165629	-0.0393585	0.353026	0.411829	0.372325	0.00548817	0.991042	0.813507	1	1	1_1326	1326	NA	NA	NA	NA	NA	NA
SEC24D	0.265688	0.240811	0.183182	0.0270099	0.207422	0.224421	-0.131961	0.231613	0.332495	0.00550094	0.996086	0.81483	1	1	1_1327	1327	NA	NA	NA	NA	NA	NA
RHPN2	0.136135	0.275333	0.340535	0.0309615	0.220515	0.200397	0.0366213	0.338281	0.0793746	0.00551172	0.999915	0.815287	1	1	1_1328	1328	NA	NA	NA	NA	NA	NA
CSNK1A1L	0.436905	0.54199	0.398085	-0.012353	0.0939743	0.128115	0.0456594	0.111636	0.0408213	0.00552261	0.999338	0.815945	1	1	1_1329	1329	NA	NA	NA	NA	NA	NA
LDHAL6B	0.113492	0.248353	0.0893167	0.232165	0.0526144	1.05006	-0.0314262	0.0155905	0.0881832	0.00553269	0.997479	0.816678	1	1	1_1330	1330	NA	NA	NA	NA	NA	NA
DSC2	0.0921468	0.0192563	-3.43885e-05	1.03112	0.236426	0.18623	0.105915	0.302524	0.0211159	0.00555794	0.999133	0.819834	1	1	1_1331	1331	NA	NA	NA	NA	NA	NA
PPP1R11	0.323338	0.212414	0.218148	0.149122	-0.00621734	0.148001	0.261988	0.0591234	0.268495	0.00556913	0.999848	0.820851	1	1	1_1332	1332	NA	NA	NA	NA	NA	NA
ZBTB43	0.107779	0.363288	0.185936	0.297317	-0.145421	-0.0178993	0.274502	0.387876	0.161808	0.00557258	0.994666	0.820851	1	1	1_1333	1333	NA	NA	NA	NA	NA	NA
LASS2	0.208669	0.235655	0.215012	0.193638	0.0353327	0.0283924	0.332735	0.129242	0.252725	0.00557862	0.999886	0.821169	1	1	1_1334	1334	NA	NA	NA	NA	NA	NA
TBP	0.0507196	0.154143	0.285931	0.0808775	0.152307	0.112361	0.182148	0.375778	0.309951	0.00559801	0.999941	0.823451	1	1	1_1335	1335	NA	NA	NA	NA	NA	NA
TRIO	0.416287	0.249929	0.163362	0.00863128	-0.182263	0.18971	0.320767	0.428608	0.0310105	0.00561113	0.988248	0.824808	1	1	1_1336	1336	NA	NA	NA	NA	NA	NA
GUK1	0.208726	0.143684	0.223573	0.254822	0.0379559	0.196078	0.286442	0.178105	0.0732902	0.00562695	0.999961	0.82603	1	1	1_1337	1337	NA	NA	NA	NA	NA	NA
GFOD2	0.0702104	0.119828	0.0541054	0.102639	0.405365	-0.124014	0.285573	0.152911	0.458126	0.00562724	0.997192	0.82603	1	1	1_1338	1338	NA	NA	NA	NA	NA	NA
COG5	0.0139319	0.404309	0.537623	0.0625496	0.261944	0.07113	-0.178658	0.21066	0.352894	0.00565044	0.984995	0.828861	1	1	1_1339	1339	NA	NA	NA	NA	NA	NA
TINF2	0.133846	0.0785602	0.308366	0.0780097	0.0914186	0.199171	0.391979	0.104323	0.279713	0.00565823	0.999942	0.829429	1	1	1_1340	1340	NA	NA	NA	NA	NA	NA
ZMYND8	0.184841	0.371968	0.118655	0.231081	0.25121	-0.0631536	0.234267	0.252173	0.00663176	0.00566971	0.99939	0.830229	1	1	1_1341	1341	NA	NA	NA	NA	NA	NA
GBX2	0.0275519	0.370195	0.424386	0.24502	0.187805	0.118956	0.00565134	0.234482	0.143649	0.00567153	0.999825	0.830229	1	1	1_1342	1342	NA	NA	NA	NA	NA	NA
SMCHD1	0.153211	0.501163	0.338575	0.0640655	0.117431	0.0600915	0.0971029	0.236939	0.10484	0.0057362	0.999903	0.839117	1	1	1_1343	1343	NA	NA	NA	NA	NA	NA
RPL26L1	0.0849388	-0.0380772	0.234487	0.356355	0.219602	0.183474	0.0956155	0.225945	0.281624	0.00574042	0.999698	0.839154	1	1	1_1344	1344	NA	NA	NA	NA	NA	NA
LIPG	0.296036	0.0317164	0.152684	0.641822	0.171305	0.250428	0.222994	-0.0439968	0.0572883	0.00574733	0.998921	0.839586	1	1	1_1345	1345	NA	NA	NA	NA	NA	NA
ZNF696	0.0791635	0.143805	0.194415	0.0968497	0.100426	0.0248741	0.346524	0.236675	0.479326	0.00575964	0.999826	0.840803	1	1	1_1346	1346	NA	NA	NA	NA	NA	NA
PPME1	0.25797	0.343688	0.131411	0.191184	-0.000986343	0.183971	0.213392	0.277579	0.0259202	0.00577458	0.999816	0.842403	1	1	1_1347	1347	NA	NA	NA	NA	NA	NA
MASTL	0.0550995	0.161933	0.303341	0.0354006	0.229218	0.280176	-0.160004	0.454319	0.2891	0.00587499	0.992613	0.856461	1	1	1_1348	1348	NA	NA	NA	NA	NA	NA
ATP6V0B	0.131558	0.227391	0.284539	0.139731	0.105016	-0.0082852	0.333716	0.310298	0.139981	0.00591394	0.999882	0.861547	1	1	1_1349	1349	NA	NA	NA	NA	NA	NA
ZDHHC9	0.23889	0.410414	0.252341	0.279103	-0.0163796	0.0957709	0.0216946	0.23268	0.137043	0.00596145	0.999664	0.867583	1	1	1_1350	1350	NA	NA	NA	NA	NA	NA
AXIN1	0.172804	0.289633	0.134486	0.109693	0.26328	0.175754	0.227998	0.0871852	0.0596821	0.00596356	0.999973	0.867583	1	1	1_1351	1351	NA	NA	NA	NA	NA	NA
NAGK	0.086117	0.205967	0.278479	0.132622	0.132312	0.111263	0.246164	0.145649	0.287525	0.00598606	0.999974	0.870103	1	1	1_1352	1352	NA	NA	NA	NA	NA	NA
DNAJB11	0.0291931	0.266008	0.177611	0.0903723	0.0648244	0.167729	0.14932	0.369106	0.365349	0.0059891	0.999841	0.870103	1	1	1_1353	1353	NA	NA	NA	NA	NA	NA
METTL11A	0.305083	0.181322	0.263024	0.179636	0.0525403	0.23859	0.134949	0.0976235	0.104252	0.00605302	0.999965	0.878184	1	1	1_1354	1354	NA	NA	NA	NA	NA	NA
C7orf54	0.357597	0.186907	-0.00931403	-0.100505	0.361911	-0.0607913	0.704391	0.400078	-0.144682	0.00607024	0.924756	0.88008	1	1	1_1355	1355	NA	NA	NA	NA	NA	NA
ACTBL2	0.503636	0.611998	0.787081	0.00664533	0.194303	0.0769294	-0.015253	-0.0562162	-0.0164704	0.00611119	0.979541	0.884079	1	1	1_1356	1356	NA	NA	NA	NA	NA	NA
OXSR1	0.0703519	0.178258	0.0231836	0.353028	0.271717	0.0370873	0.240992	0.185262	0.226381	0.00611716	0.999873	0.884079	1	1	1_1357	1357	NA	NA	NA	NA	NA	NA
S1PR1	0.409317	0.250669	0.29311	-0.163684	0.0473435	0.200166	0.236779	0.143122	0.113657	0.00611752	0.9954	0.884079	1	1	1_1358	1358	NA	NA	NA	NA	NA	NA
GAK	0.118814	0.298223	0.190265	0.0456013	0.0548892	-0.387167	0.513032	0.277746	0.333183	0.00611869	0.933017	0.884079	1	1	1_1359	1359	NA	NA	NA	NA	NA	NA
RNF103	0.0562598	0.323956	0.283932	0.108502	0.0909776	0.0219885	0.101779	0.586782	0.181157	0.00621154	0.999774	0.895084	1	1	1_1360	1360	NA	NA	NA	NA	NA	NA
LYPLA2P1	0.306393	0.270877	0.144071	0.259794	0.0218192	0.178886	0.0942703	0.105015	0.164714	0.0062167	0.999936	0.895084	1	1	1_1361	1361	NA	NA	NA	NA	NA	NA
ZNF217	0.340136	0.148217	0.294949	-0.00590082	-0.0441826	0.0811469	0.446203	0.179005	0.230435	0.00622021	0.998588	0.895084	1	1	1_1362	1362	NA	NA	NA	NA	NA	NA
PLEKHG5	0.537705	0.137131	0.561365	0.227528	0.243943	0.176897	-0.0265436	0.00463358	-0.00343989	0.00624892	0.997855	0.897995	1	1	1_1363	1363	NA	NA	NA	NA	NA	NA
RABL3	0.0422404	0.0913709	0.13392	0.187022	0.0200655	0.219802	0.159968	0.347967	0.432216	0.00628694	0.999798	0.902846	1	1	1_1364	1364	NA	NA	NA	NA	NA	NA
MED8	0.0339728	0.0731545	0.210194	0.091565	0.131591	0.271435	0.145341	0.260173	0.405697	0.00632472	0.999891	0.907657	1	1	1_1365	1365	NA	NA	NA	NA	NA	NA
EIF2C3	0.139895	0.311451	0.360875	0.0702317	0.138025	0.0747594	0.138714	0.259298	0.119165	0.00633093	0.99995	0.907933	1	1	1_1366	1366	NA	NA	NA	NA	NA	NA
MAP3K11	0.293438	0.114684	0.922606	0.221069	-0.0179986	-0.106491	0.330469	0.195903	-0.0376663	0.00635021	0.987581	0.910081	1	1	1_1367	1367	NA	NA	NA	NA	NA	NA
WDR77	0.199368	0.22985	0.352788	0.194319	0.150535	0.118212	0.0702119	0.145471	0.11698	0.00635483	0.999981	0.910128	1	1	1_1368	1368	NA	NA	NA	NA	NA	NA
WSB1	0.197648	0.387156	0.162451	0.243586	0.293202	0.069919	0.0305781	0.0510494	0.113499	0.00637124	0.999911	0.911823	1	1	1_1369	1369	NA	NA	NA	NA	NA	NA
GAR1	0.158826	0.206895	0.355172	0.136535	0.0882658	0.0409676	0.167298	0.148966	0.300787	0.00637528	0.999938	0.911823	1	1	1_1370	1370	NA	NA	NA	NA	NA	NA
STARD8	0.370026	0.171331	0.232448	0.264391	0.184852	0.0368283	0.209309	0.115254	0.0250072	0.00638489	0.999915	0.912581	1	1	1_1371	1371	NA	NA	NA	NA	NA	NA
DCTN5	0.154885	0.328564	0.284542	0.0559938	0.192849	0.162411	0.0463027	0.294786	0.0859114	0.00639525	0.999945	0.913447	1	1	1_1372	1372	NA	NA	NA	NA	NA	NA
STRA13	0.0890466	0.151833	0.261338	-0.0063056	0.213853	0.243381	-0.0100595	0.206525	0.48795	0.00643158	0.999364	0.918015	1	1	1_1373	1373	NA	NA	NA	NA	NA	NA
KIAA1539	0.0816398	0.093792	0.0475321	0.26176	-0.102024	-0.0925425	0.535331	0.400027	0.464335	0.00646315	0.987038	0.921901	1	1	1_1374	1374	NA	NA	NA	NA	NA	NA
TEX10	0.0560118	0.244048	0.2771	0.190245	0.0542086	0.145911	0.246894	0.181978	0.226913	0.0065051	0.999949	0.92726	1	1	1_1375	1375	NA	NA	NA	NA	NA	NA
NANS	0.16326	0.191739	0.203575	0.108836	0.0884576	0.0254922	0.286853	0.200779	0.326133	0.00651588	0.999904	0.928172	1	1	1_1376	1376	NA	NA	NA	NA	NA	NA
CLCN5	0.192124	0.213361	0.444905	0.0591661	0.196966	-0.0711323	0.191231	0.216584	0.137198	0.0065222	0.999513	0.928449	1	1	1_1377	1377	NA	NA	NA	NA	NA	NA
AFF4	0.175326	0.183542	0.130614	0.0841427	0.0750669	0.180254	0.219047	0.469049	0.0796051	0.00657124	0.999934	0.9348	1	1	1_1378	1378	NA	NA	NA	NA	NA	NA
TRIP10	0.186815	0.29141	0.22112	0.0659828	0.044466	-0.0571763	0.100671	0.58767	0.223455	0.00657803	0.998966	0.935139	1	1	1_1379	1379	NA	NA	NA	NA	NA	NA
FADD	0.0765514	0.187064	-0.508727	0.423213	0.0306235	0.210176	0.43745	0.108515	0.3088	0.0065959	0.952288	0.936738	1	1	1_1380	1380	NA	NA	NA	NA	NA	NA
TRAF2	0.12704	0.196481	0.116593	0.10561	0.067555	0.213974	0.191108	0.287508	0.241698	0.00659813	0.999959	0.936738	1	1	1_1381	1381	NA	NA	NA	NA	NA	NA
LIMA1	0.268508	0.163624	0.169278	0.31412	0.207172	0.0853635	0.34704	0.143441	-0.129479	0.00660767	0.997837	0.937133	1	1	1_1382	1382	NA	NA	NA	NA	NA	NA
PPP2R2C	0.32253	0.244462	0.120954	0.0600861	0.0557551	-0.0432907	0.469338	0.351357	0.0833761	0.00661283	0.999099	0.937133	1	1	1_1383	1383	NA	NA	NA	NA	NA	NA
BICD1	0.247626	0.449173	0.136493	0.0859565	0.110461	0.0614652	0.196231	0.253161	0.057606	0.00661418	0.999894	0.937133	1	1	1_1384	1384	NA	NA	NA	NA	NA	NA
TMEM68	0.0918005	0.206537	0.308228	0.204835	0.255754	0.228807	0.0542929	0.104602	0.0770202	0.00664271	0.999976	0.940546	1	1	1_1385	1385	NA	NA	NA	NA	NA	NA
TMEM65	0.320178	0.156034	0.280055	0.262425	0.122487	0.00348887	0.151706	0.0474317	0.254844	0.00664985	0.999874	0.940753	1	1	1_1386	1386	NA	NA	NA	NA	NA	NA
BCCIP	-0.0335829	0.162677	0.34389	0.217952	0.145438	0.256779	0.02884	0.2807	0.278205	0.00665489	0.999486	0.940753	1	1	1_1387	1387	NA	NA	NA	NA	NA	NA
HELB	-0.0736086	0.339358	0.286779	0.0115891	0.356524	0.205252	0.0472829	0.207258	0.190791	0.00667627	0.997241	0.942778	1	1	1_1388	1388	NA	NA	NA	NA	NA	NA
SH3GL1	0.178854	0.158258	0.0290844	0.195929	0.135289	0.0365658	0.342333	0.190146	0.317561	0.00669238	0.999878	0.944423	1	1	1_1389	1389	NA	NA	NA	NA	NA	NA
MDM2	0.255713	0.163391	0.462262	0.644826	0.080188	0.223443	-0.0148969	-0.0102761	0.061667	0.00674019	0.998651	0.950536	1	1	1_1390	1390	NA	NA	NA	NA	NA	NA
MFN1	0.092057	0.0102891	0.145503	0.0941475	0.19743	0.347349	0.110333	0.296703	0.25993	0.00680691	0.999848	0.958669	1	1	1_1391	1391	NA	NA	NA	NA	NA	NA
CENPO	0.264896	0.292914	0.244034	0.126829	0.100063	-0.172411	0.230916	0.164719	0.240115	0.00682027	0.996889	0.959912	1	1	1_1392	1392	NA	NA	NA	NA	NA	NA
ZCCHC6	-0.00515353	0.156843	0.172731	0.162305	-0.128599	0.377956	0.106755	0.435406	0.295663	0.00684036	0.994227	0.962101	1	1	1_1393	1393	NA	NA	NA	NA	NA	NA
RAB11FIP1	0.179449	0.309913	0.379026	0.474606	-0.0104943	-0.0589117	0.0986686	0.097649	0.153873	0.0068454	0.998773	0.962171	1	1	1_1394	1394	NA	NA	NA	NA	NA	NA
RAB11FIP5	0.0965153	0.369828	0.205572	0.0495901	0.128511	-0.350717	0.37438	0.278649	0.25314	0.00687797	0.95811	0.966108	1	1	1_1395	1395	NA	NA	NA	NA	NA	NA
ABCC2	0.133344	0.337423	0.208367	-0.00991911	0.506517	0.0659219	0.139902	0.0998227	0.0252042	0.00688723	0.999413	0.966767	1	1	1_1396	1396	NA	NA	NA	NA	NA	NA
GIT1	0.151459	0.229099	0.140618	0.239866	0.102444	-0.0190355	0.276026	0.369331	0.0897801	0.00689449	0.999839	0.967146	1	1	1_1397	1397	NA	NA	NA	NA	NA	NA
PRMT3	0.11183	0.0680431	0.403454	0.12925	0.00289984	0.0429489	0.349115	0.225899	0.343399	0.00691957	0.999608	0.970021	1	1	1_1398	1398	NA	NA	NA	NA	NA	NA
GTF2A2	0.150384	0.149858	0.3978	0.121511	0.12058	0.360553	0.0375639	0.0700969	0.182082	0.0069263	0.999936	0.970323	1	1	1_1399	1399	NA	NA	NA	NA	NA	NA
RSPH3	0.212041	0.245448	0.293884	0.0431588	0.16214	0.32487	0.00757024	0.372484	0.00154024	0.00702021	0.999513	0.981924	1	1	1_1400	1400	NA	NA	NA	NA	NA	NA
CLIC4	0.101418	0.256364	0.344189	0.164818	0.0776173	0.235233	-0.0362001	0.14538	0.349169	0.00702302	0.999534	0.981924	1	1	1_1401	1401	NA	NA	NA	NA	NA	NA
G3BP1	0.127554	0.204548	0.193626	0.187518	0.240532	0.232726	-0.118908	0.268168	0.167707	0.00704247	0.998326	0.983994	1	1	1_1402	1402	NA	NA	NA	NA	NA	NA
C10orf110	0.20183	0.478024	0.32415	0.393006	-0.272071	0.0686937	0.0408287	0.124488	0.112591	0.00705126	0.973984	0.984572	1	1	1_1403	1403	NA	NA	NA	NA	NA	NA
UGCG	0.192744	0.263864	0.093208	0.223128	-0.139595	0.0689388	0.425083	0.224812	0.160287	0.00706714	0.997125	0.986139	1	1	1_1404	1404	NA	NA	NA	NA	NA	NA
MFSD5	0.190263	0.299278	0.197705	0.129983	-0.00516846	-0.00889867	0.409029	0.317912	0.084108	0.00709332	0.999395	0.989141	1	1	1_1405	1405	NA	NA	NA	NA	NA	NA
SENP5	0.013253	0.161388	0.261929	0.152963	0.265725	-0.617763	0.120372	0.392246	0.369407	0.00715888	0.788718	0.997626	1	1	1_1406	1406	NA	NA	NA	NA	NA	NA
EPHB4	0.105483	0.398168	0.147462	0.120338	-0.00463312	0.0163765	0.291278	0.277366	0.240981	0.00718436	0.999529	1	1	1	1_1407	1407	NA	NA	NA	NA	NA	NA
SNX33	0.224827	0.287189	0.201174	-0.0481441	0.116625	0.186763	0.252971	0.263384	0.0554647	0.00719854	0.99959	1	1	1	1_1408	1408	NA	NA	NA	NA	NA	NA
ZNF593	0.283488	0.0132584	0.106778	0.214627	0.0458507	0.439431	0.44534	-0.0814357	0.164123	0.00721453	0.994532	1	1	1	1_1409	1409	NA	NA	NA	NA	NA	NA
WRAP53	0.175693	0.168541	0.106984	0.0913201	-0.0402617	-0.440676	0.641336	0.203078	0.444408	0.00723398	0.866695	1	1	1	1_1410	1410	NA	NA	NA	NA	NA	NA
ADAMTSL4	0.12072	0.185307	0.173754	0.407035	-0.0404341	0.106979	0.290685	0.140737	0.179784	0.00723714	0.999713	1	1	1	1_1411	1411	NA	NA	NA	NA	NA	NA
RALA	0.260789	0.275784	0.459948	-0.048347	0.0512252	0.0846051	0.141234	0.180411	0.189674	0.00726221	0.999237	1	1	1	1_1412	1412	NA	NA	NA	NA	NA	NA
FES	0.19355	0.531083	0.189784	0.0565337	-0.0231841	0.0286204	0.215031	0.283695	0.118188	0.00726421	0.999147	1	1	1	1_1413	1413	NA	NA	NA	NA	NA	NA
KIAA0284	0.233724	0.338304	0.32622	0.298532	0.137141	0.0309049	0.0349747	0.119538	0.0802164	0.00727452	0.999889	1	1	1	1_1414	1414	NA	NA	NA	NA	NA	NA
MARK3	0.0331589	0.229534	0.308291	0.849082	0.039505	-0.0547366	0.134524	0.137941	0.144528	0.00730264	0.998594	1	1	1	1_1415	1415	NA	NA	NA	NA	NA	NA
SMURF2	0.231434	0.306928	0.29683	0.483488	0.181296	0.0494124	0.093209	0.015702	0.019927	0.00731008	0.999719	1	1	1	1_1416	1416	NA	NA	NA	NA	NA	NA
A4GALT	0.201905	0.0221899	-0.00178642	1.25798	-0.452461	0.341205	0.112002	0.0866007	0.0568797	0.0073208	0.776164	1	1	1	1_1417	1417	NA	NA	NA	NA	NA	NA
LOC401010	0.142507	0.301181	0.202438	-0.0209588	0.288669	0.0743672	0.10059	0.231718	0.151664	0.00732999	0.99977	1	1	1	1_1418	1418	NA	NA	NA	NA	NA	NA
GNAI3	0.201953	0.123655	0.259826	0.184889	0.178144	0.122222	0.123546	0.150264	0.143237	0.00736309	0.999984	1	1	1	1_1419	1419	NA	NA	NA	NA	NA	NA
ITGB1BP1	0.0698617	0.121109	0.434427	0.246848	0.135262	0.295328	0.00927429	0.192578	0.122672	0.00737469	0.999904	1	1	1	1_1420	1420	NA	NA	NA	NA	NA	NA
CXADRP2	0.329265	-0.0116765	0.495006	0.418278	0.227545	0.304601	-0.0213249	0.00721175	0.0302037	0.00738301	0.99648	1	1	1	1_1421	1421	NA	NA	NA	NA	NA	NA
NCBP2	0.162164	0.147911	0.386043	0.0809552	0.116747	0.125755	0.0191198	0.467108	0.169514	0.00739865	0.999864	1	1	1	1_1422	1422	NA	NA	NA	NA	NA	NA
C16orf42	0.162398	0.172521	0.168527	0.122134	0.107778	0.0590113	0.155988	0.193247	0.38446	0.00741201	0.999942	1	1	1	1_1423	1423	NA	NA	NA	NA	NA	NA
MSX1	0.171817	0.173752	0.0514369	0.118951	0.205726	0.14284	0.280902	0.181218	0.160082	0.00742941	0.999967	1	1	1	1_1424	1424	NA	NA	NA	NA	NA	NA
ADARB1	0.100985	0.361784	0.151103	0.439672	0.211	0.369609	-0.0400032	0.133575	-0.191754	0.00743585	0.983012	1	1	1	1_1425	1425	NA	NA	NA	NA	NA	NA
AGPAT5	0.0351244	0.208504	0.39344	0.0828589	0.31002	0.137097	-0.00392805	0.147365	0.312527	0.00744804	0.999646	1	1	1	1_1426	1426	NA	NA	NA	NA	NA	NA
RIPK1	0.124575	0.53567	0.429384	0.0711219	-0.0436444	-0.106336	0.116339	0.297075	0.187142	0.00751347	0.993842	1	1	1	1_1427	1427	NA	NA	NA	NA	NA	NA
ERLIN1	0.141544	0.150647	0.295352	0.149921	0.0977366	0.126947	0.119644	0.242244	0.222851	0.00751359	0.999972	1	1	1	1_1428	1428	NA	NA	NA	NA	NA	NA
OTUD5	0.154531	0.342926	0.155115	-0.0246346	0.114001	-0.113562	0.448164	0.189748	0.280329	0.0075618	0.995672	1	1	1	1_1429	1429	NA	NA	NA	NA	NA	NA
PPAN-P2RY11	0.173306	0.123671	0.113065	0.115791	0.019352	0.17444	0.357494	0.239846	0.218464	0.00761998	0.99989	1	1	1	1_1430	1430	NA	NA	NA	NA	NA	NA
OGFOD1	0.165375	0.226963	0.345488	0.176855	0.013259	0.0972148	0.0690862	0.212621	0.26183	0.00764464	0.999883	1	1	1	1_1431	1431	NA	NA	NA	NA	NA	NA
FMNL1	0.304883	0.259435	0.245893	0.299933	0.0660189	0.13609	0.121139	0.0923128	0.033619	0.00764464	0.999922	1	1	1	1_1432	1432	NA	NA	NA	NA	NA	NA
SLBP	0.0367933	0.141161	0.299951	0.0422679	0.127481	0.11194	0.118325	0.409802	0.36648	0.00768787	0.999787	1	1	1	1_1433	1433	NA	NA	NA	NA	NA	NA
HMGA2	0.472214	0.455377	0.924444	0.0319417	-0.0359754	-0.0268665	-0.00666589	0.0151315	0.144718	0.00771318	0.986744	1	1	1	1_1434	1434	NA	NA	NA	NA	NA	NA
TIMP1	0.364409	0.30722	0.155604	0.162003	0.086985	0.0342757	0.119767	0.157113	0.127349	0.00772665	0.999907	1	1	1	1_1435	1435	NA	NA	NA	NA	NA	NA
C16orf74	0.426112	-0.0652781	0.293173	0.432727	0.0222495	0.0384201	0.355879	0.0232829	0.206798	0.00772994	0.995357	1	1	1	1_1436	1436	NA	NA	NA	NA	NA	NA
TMEM164	0.112986	0.174459	0.326681	0.0635681	0.331321	0.168615	0.0457281	0.166012	0.102191	0.00773204	0.999936	1	1	1	1_1437	1437	NA	NA	NA	NA	NA	NA
SNX22	0.520259	0.609011	0.776921	-0.270613	-0.0390671	0.358244	-0.091432	0.0156781	-0.107646	0.00775899	0.705575	1	1	1	1_1438	1438	NA	NA	NA	NA	NA	NA
PHF5A	0.15099	0.173384	-0.100719	0.210796	0.126927	0.222871	0.0480895	0.362047	0.319043	0.0078	0.998875	1	1	1	1_1439	1439	NA	NA	NA	NA	NA	NA
STX6	0.349165	0.256092	0.277093	-0.477806	-0.48228	0.138154	0.404879	0.263789	0.123941	0.00780498	0.43209	1	1	1	1_1440	1440	NA	NA	NA	NA	NA	NA
C12orf52	0.166681	0.0707272	0.145096	0.604885	-0.240116	0.047068	0.463166	-0.0788896	0.443368	0.00782912	0.924799	1	1	1	1_1441	1441	NA	NA	NA	NA	NA	NA
NUDT16L1	0.0544674	0.173924	0.160714	0.0881319	0.115819	0.16738	0.136299	0.325057	0.338955	0.00787006	0.999929	1	1	1	1_1442	1442	NA	NA	NA	NA	NA	NA
FAM108B1	0.21477	0.149487	0.245874	0.209317	0.178316	0.12802	0.0202284	0.224945	0.158728	0.0078932	0.99996	1	1	1	1_1443	1443	NA	NA	NA	NA	NA	NA
ATG12	0.084057	-0.000889774	0.390398	0.0914513	0.0468934	0.463162	0.221053	0.0609059	0.271435	0.0078966	0.999235	1	1	1	1_1444	1444	NA	NA	NA	NA	NA	NA
NRAS	0.233839	0.213892	0.330454	-0.0647679	0.0907291	0.0167948	0.0711152	0.445309	0.261084	0.00789859	0.998333	1	1	1	1_1445	1445	NA	NA	NA	NA	NA	NA
ABL2	0.157901	0.526221	0.554936	-0.101414	0.241203	-0.103651	0.0921744	0.172387	0.0356393	0.00793474	0.987371	1	1	1	1_1446	1446	NA	NA	NA	NA	NA	NA
SPINK5L3	-0.292978	0.238723	0.429343	0.107352	0.219674	0.0746223	-0.17194	0.430456	0.443063	0.00794394	0.849718	1	1	1	1_1447	1447	NA	NA	NA	NA	NA	NA
PDZD2	0.399614	0.22013	0.283699	-0.0875223	0.36968	-0.0486798	0.160865	0.210746	-0.00967317	0.00794569	0.991929	1	1	1	1_1448	1448	NA	NA	NA	NA	NA	NA
ABCC1	0.406926	0.464467	0.271026	-0.328491	-0.109458	-0.0161819	0.243409	0.264852	0.134115	0.00795114	0.892727	1	1	1	1_1449	1449	NA	NA	NA	NA	NA	NA
NEK6	0.30177	0.173213	0.0944234	-0.0531178	0.161191	0.0861395	0.40194	0.282228	0.08966	0.0079768	0.999326	1	1	1	1_1450	1450	NA	NA	NA	NA	NA	NA
ZNF296	-0.0537007	0.17432	0.0556448	0.124778	0.0782958	0.0745695	0.31388	0.525184	0.399801	0.00798541	0.997535	1	1	1	1_1451	1451	NA	NA	NA	NA	NA	NA
UBE2I	0.297478	-0.0247571	0.0838939	0.358662	-0.0397484	0.158623	0.258318	0.20548	0.262841	0.00802876	0.998061	1	1	1	1_1452	1452	NA	NA	NA	NA	NA	NA
ZNRD1	0.29425	-0.0421609	0.134464	0.276303	-0.0924719	0.133778	0.314962	0.241863	0.27785	0.00803216	0.994753	1	1	1	1_1453	1453	NA	NA	NA	NA	NA	NA
C3orf54	0.17583	0.0702254	0.0839839	0.176452	0.0965026	-0.0273663	0.325252	0.208923	0.441733	0.00804874	0.999583	1	1	1	1_1454	1454	NA	NA	NA	NA	NA	NA
S100A3	0.203392	0.117618	0.155853	-0.0630553	0.0170039	-0.0864582	0.298982	0.433213	0.478321	0.00805015	0.990449	1	1	1	1_1455	1455	NA	NA	NA	NA	NA	NA
ERGIC1	0.235345	0.230463	0.176879	0.0833642	0.104913	-0.217499	0.22899	0.329079	0.251845	0.00808219	0.992119	1	1	1	1_1456	1456	NA	NA	NA	NA	NA	NA
IRX5	0.0238394	0.163828	0.15362	-0.030407	0.103264	0.288499	0.292689	0.317325	0.257142	0.00809678	0.999282	1	1	1	1_1457	1457	NA	NA	NA	NA	NA	NA
FKBP15	0.114025	0.205655	0.0955316	0.108167	0.278036	0.169375	0.248763	0.236173	0.0221386	0.00813327	0.999932	1	1	1	1_1458	1458	NA	NA	NA	NA	NA	NA
GDAP2	0.0227798	0.336971	0.384742	0.119128	0.152808	0.237296	-0.0448965	0.21439	0.234584	0.00819918	0.998908	1	1	1	1_1459	1459	NA	NA	NA	NA	NA	NA
NOL7	0.0776486	0.0916806	0.244176	0.145232	0.1617	0.220117	0.10498	0.129059	0.318512	0.00822689	0.999966	1	1	1	1_1460	1460	NA	NA	NA	NA	NA	NA
TMEFF1	0.162942	0.0277834	0.187727	0.498578	0.220452	0.376398	0.0445729	0.0917101	-0.00796414	0.00822923	0.999513	1	1	1	1_1461	1461	NA	NA	NA	NA	NA	NA
PDE12	0.0542714	0.135595	0.110562	0.157892	0.305715	0.184052	0.255896	0.229095	0.0454046	0.00823802	0.99994	1	1	1	1_1462	1462	NA	NA	NA	NA	NA	NA
ST3GAL6	0.102439	0.115654	0.277246	0.254566	0.0986277	0.244194	0.163504	0.129508	0.0998599	0.00825161	0.999972	1	1	1	1_1463	1463	NA	NA	NA	NA	NA	NA
SLC25A33	0.134605	0.0810258	0.349941	0.229357	0.115943	0.192329	0.0690717	0.110634	0.242188	0.00827938	0.999965	1	1	1	1_1464	1464	NA	NA	NA	NA	NA	NA
C7orf20	0.0678244	0.233572	0.164686	-0.0166607	0.235036	0.14809	0.154844	0.234422	0.24796	0.00828694	0.999805	1	1	1	1_1465	1465	NA	NA	NA	NA	NA	NA
PITPNA	0.086808	0.0866642	0.210737	0.270008	0.161428	0.149885	0.137328	0.0913142	0.302496	0.00828781	0.999968	1	1	1	1_1466	1466	NA	NA	NA	NA	NA	NA
E2F3	0.130308	-0.0493173	0.324215	0.259853	0.179832	0.0567928	0.326813	0.288113	0.0813731	0.00832888	0.999243	1	1	1	1_1467	1467	NA	NA	NA	NA	NA	NA
SIRT6	0.265604	0.293074	0.316575	0.16995	-0.0400654	0.165373	0.174348	0.0288739	0.156041	0.00838729	0.999537	1	1	1	1_1468	1468	NA	NA	NA	NA	NA	NA
SETD8	0.159495	0.206163	0.315146	0.28452	0.103257	0.223777	0.108209	-0.0252155	0.172888	0.00842039	0.999741	1	1	1	1_1469	1469	NA	NA	NA	NA	NA	NA
TRNP1	0.126889	0.322765	0.298461	0.00359568	-0.267488	-0.0309478	0.453709	0.265542	0.275014	0.0084372	0.946142	1	1	1	1_1470	1470	NA	NA	NA	NA	NA	NA
RAGE	0.167221	0.0603072	0.184508	0.279819	0.0783168	0.103629	0.350619	0.127043	0.180412	0.00844353	0.999932	1	1	1	1_1471	1471	NA	NA	NA	NA	NA	NA
OR10H1	0.0855439	0.00929546	0.0138228	0.136218	1.88861	-0.0849656	-0.00393305	0.0493172	0.136998	0.00847745	0.978737	1	1	1	1_1472	1472	NA	NA	NA	NA	NA	NA
RUSC2	0.189896	0.105261	0.187976	0.144847	0.0144019	0.0343424	0.251122	0.221439	0.3671	0.00855817	0.999732	1	1	1	1_1473	1473	NA	NA	NA	NA	NA	NA
NUFIP1	0.165597	0.179117	0.165712	0.302057	0.327515	-0.0165562	0.0517365	0.143545	0.0933374	0.0086109	0.999828	1	1	1	1_1474	1474	NA	NA	NA	NA	NA	NA
CTBP2	0.119265	0.237674	0.322968	-0.131057	0.326399	0.204707	0.0317575	0.122143	0.171001	0.00861271	0.997363	1	1	1	1_1475	1475	NA	NA	NA	NA	NA	NA
COL17A1	0.243729	0.0371181	0.127445	0.34958	0.449283	0.0669721	0.0944894	-0.0129352	0.120619	0.00862056	0.999264	1	1	1	1_1476	1476	NA	NA	NA	NA	NA	NA
THOC4	0.21601	-0.238217	0.314663	0.106309	0.134579	0.147058	0.160453	0.244168	0.315715	0.00866456	0.991118	1	1	1	1_1477	1477	NA	NA	NA	NA	NA	NA
ARNTL2	0.239808	0.170225	0.250139	0.270027	0.278663	0.217269	0.0380586	-0.114466	0.098523	0.00868893	0.997443	1	1	1	1_1478	1478	NA	NA	NA	NA	NA	NA
HOXA4	0.136973	0.184973	0.701952	-0.00967394	0.12759	0.149818	-0.00598675	0.209575	0.220413	0.00870041	0.999202	1	1	1	1_1479	1479	NA	NA	NA	NA	NA	NA
TMEM201	0.0973845	0.164307	0.357678	0.673368	-0.128728	0.178356	0.0964398	0.0795557	0.0858568	0.00874728	0.997268	1	1	1	1_1480	1480	NA	NA	NA	NA	NA	NA
ZNF792	0.183484	0.21009	0.138949	0.401818	-0.081158	0.413998	0.16046	0.00669026	0.0534157	0.00880592	0.997791	1	1	1	1_1481	1481	NA	NA	NA	NA	NA	NA
NR1D1	0.27362	0.618638	0.616801	0.174342	0.273837	0.0128911	-0.0603406	-0.0236637	-0.0646614	0.00881219	0.969841	1	1	1	1_1482	1482	NA	NA	NA	NA	NA	NA
NUS1	0.181907	0.065678	0.373057	0.204879	0.153815	0.203646	-0.0447618	0.126504	0.29325	0.00884558	0.999464	1	1	1	1_1483	1483	NA	NA	NA	NA	NA	NA
WDR35	0.430164	0.314836	0.258515	0.256015	-0.111861	0.124281	0.405405	0.0124514	-0.049052	0.00887698	0.987101	1	1	1	1_1484	1484	NA	NA	NA	NA	NA	NA
C20orf24	0.0990553	0.200432	0.241904	0.152981	0.122718	0.192154	0.124813	0.220506	0.112555	0.00887832	0.999977	1	1	1	1_1485	1485	NA	NA	NA	NA	NA	NA
TMEM41A	0.0785177	0.208606	0.107985	0.036453	0.114803	0.0794773	0.441609	0.3725	0.15504	0.00890738	0.999786	1	1	1	1_1486	1486	NA	NA	NA	NA	NA	NA
SFRS17A	-0.164122	0.163268	0.401978	-0.0434996	0.338916	0.224544	-0.0143994	0.473816	0.146179	0.00902642	0.968122	1	1	1	1_1487	1487	NA	NA	NA	NA	NA	NA
C10orf78	0.193218	-0.0779126	0.401774	0.152797	0.0732122	0.258076	0.203201	-0.0723436	0.457486	0.00903591	0.987554	1	1	1	1_1488	1488	NA	NA	NA	NA	NA	NA
SH3RF3	0.287105	0.379791	0.351254	0.317998	-0.0788638	0.080157	0.0446051	0.0935789	0.0697368	0.00903978	0.998537	1	1	1	1_1489	1489	NA	NA	NA	NA	NA	NA
SLC41A1	0.0598014	0.143937	0.211917	0.0556174	0.268976	0.181134	0.127031	0.218785	0.17755	0.00905682	0.999938	1	1	1	1_1490	1490	NA	NA	NA	NA	NA	NA
SGK1	0.35001	0.156829	0.243279	0.286942	0.0989107	0.277524	0.097258	0.0209305	0.015708	0.00910697	0.999784	1	1	1	1_1491	1491	NA	NA	NA	NA	NA	NA
ZNF165	0.0293873	0.139321	0.432868	0.0300311	0.177923	0.186765	0.00760624	0.340353	0.311656	0.00911219	0.999439	1	1	1	1_1492	1492	NA	NA	NA	NA	NA	NA
SNX9	0.49704	0.386361	0.513811	0.237624	0.169758	-0.0515664	0.00302162	0.00137434	0.00284962	0.00918196	0.99475	1	1	1	1_1493	1493	NA	NA	NA	NA	NA	NA
PRKCE	0.207308	0.238087	0.152462	-0.00472453	-0.534653	-0.131444	0.427787	0.464541	0.278702	0.00922572	0.583663	1	1	1	1_1494	1494	NA	NA	NA	NA	NA	NA
TRIM27	0.137377	0.355934	0.371193	0.0662915	0.14914	0.214658	0.0162528	0.100803	0.118364	0.00928412	0.999862	1	1	1	1_1495	1495	NA	NA	NA	NA	NA	NA
USP53	0.124346	0.373509	0.319931	0.0644354	0.165916	0.141874	-0.0440447	0.255944	0.177191	0.00930715	0.99926	1	1	1	1_1496	1496	NA	NA	NA	NA	NA	NA
TBL1X	0.212073	0.317594	-0.08165	0.460886	-0.0294937	-0.138003	0.529383	0.270571	0.0390881	0.00933433	0.969498	1	1	1	1_1497	1497	NA	NA	NA	NA	NA	NA
C13orf15	0.156666	0.0695915	0.00433968	0.40308	0.170696	0.223493	0.420424	0.0363788	0.0710082	0.00939883	0.999696	1	1	1	1_1498	1498	NA	NA	NA	NA	NA	NA
KEL	0.285414	0.135726	0.491714	0.154532	-0.184015	0.589713	-0.0451587	0.071926	0.0398237	0.00942771	0.97069	1	1	1	1_1499	1499	NA	NA	NA	NA	NA	NA
FOXG1	0.0991831	0.032949	0.0502847	0.189567	0.419346	-0.12006	0.136111	0.25527	0.303215	0.00944429	0.996646	1	1	1	1_1500	1500	NA	NA	NA	NA	NA	NA
WASF2	0.226886	0.359044	-0.156783	-0.169834	0.03699	0.266825	0.38699	0.383275	0.0561189	0.00947364	0.954161	1	1	1	1_1501	1501	NA	NA	NA	NA	NA	NA
TBX2	0.407618	0.292871	0.239242	0.068526	0.0384085	0.216253	0.109582	0.0676493	0.0627734	0.00947528	0.999784	1	1	1	1_1502	1502	NA	NA	NA	NA	NA	NA
CEP170	0.380322	0.284261	0.358691	0.208812	0.0369948	0.0519188	0.114519	0.0455721	0.0710326	0.00951939	0.999733	1	1	1	1_1503	1503	NA	NA	NA	NA	NA	NA
ARSJ	0.416345	0.149066	0.284551	0.23443	0.151238	0.157972	0.153135	0.0560168	-0.0430714	0.00952935	0.999471	1	1	1	1_1504	1504	NA	NA	NA	NA	NA	NA
PARP12	0.211548	0.235067	0.207805	0.0711821	0.0993042	0.189267	0.284178	0.1753	0.0224619	0.00961219	0.999886	1	1	1	1_1505	1505	NA	NA	NA	NA	NA	NA
ARHGEF3	0.19021	0.214623	0.225474	0.12883	0.0632563	-0.152574	0.417621	0.289629	0.0902703	0.00963902	0.996398	1	1	1	1_1506	1506	NA	NA	NA	NA	NA	NA
PIP4K2C	0.126851	0.184304	0.156672	0.114409	0.0457508	0.221376	0.140647	0.269947	0.170337	0.00969502	0.999935	1	1	1	1_1507	1507	NA	NA	NA	NA	NA	NA
CDKN2A	0.240813	0.0141154	0.231874	0.27092	0.0963823	0.29229	0.268724	-0.0667475	0.178974	0.00971242	0.997574	1	1	1	1_1508	1508	NA	NA	NA	NA	NA	NA
CHMP4C	0.196514	0.174379	0.236747	0.321364	0.181893	0.262222	0.0513552	0.00168009	0.0612074	0.00986403	0.999844	1	1	1	1_1509	1509	NA	NA	NA	NA	NA	NA
GDI1	0.313314	0.105387	0.1503	0.158705	0.0762805	0.0656945	0.188595	0.25872	0.141646	0.00987745	0.999914	1	1	1	1_1510	1510	NA	NA	NA	NA	NA	NA
CRLF3	0.164601	-0.11431	0.200734	0.243001	0.0453675	0.159773	0.310961	0.192826	0.261711	0.00988149	0.997467	1	1	1	1_1511	1511	NA	NA	NA	NA	NA	NA
FLNB	0.210686	0.230713	0.146423	0.0835908	0.0422284	0.00111781	0.422782	0.203337	0.158495	0.00988407	0.999615	1	1	1	1_1512	1512	NA	NA	NA	NA	NA	NA
CTTN	0.100809	0.295757	0.446739	0.0182801	0.165268	0.0125507	-0.00454103	0.387128	0.21924	0.00989408	0.99885	1	1	1	1_1513	1513	NA	NA	NA	NA	NA	NA
WDR37	0.0672984	0.23772	0.239557	0.468647	-0.089693	0.0352921	0.34533	0.140373	0.0975451	0.00990141	0.997944	1	1	1	1_1514	1514	NA	NA	NA	NA	NA	NA
LYSMD2	0.126367	0.0819881	0.163148	0.245765	0.118122	0.156434	0.372455	0.0486463	0.182624	0.00991189	0.999938	1	1	1	1_1515	1515	NA	NA	NA	NA	NA	NA
ZNF442	-0.0701194	0.173464	0.195022	1.5503	0.480858	-0.175814	-0.0387686	-0.0804132	0.0388585	0.0100277	0.817137	1	1	1	1_1516	1516	NA	NA	NA	NA	NA	NA
RAB5A	0.0893311	-0.0523748	0.493712	0.812975	0.0924227	0.156193	-0.0344728	0.181013	0.118534	0.0100513	0.994328	1	1	1	1_1517	1517	NA	NA	NA	NA	NA	NA
KRT16	0.201938	0.191903	0.598472	0.222333	0.122751	-0.200845	0.112069	0.102852	0.0925655	0.0100987	0.99413	1	1	1	1_1518	1518	NA	NA	NA	NA	NA	NA
MORG1	0.0079844	0.169804	0.243331	0.0582889	0.195744	0.138392	-0.00576406	0.42631	0.391614	0.0101348	0.998945	1	1	1	1_1519	1519	NA	NA	NA	NA	NA	NA
TPM1	0.202848	0.07842	0.170535	0.237785	0.142604	0.174194	0.193948	0.107282	0.0898785	0.0101662	0.999968	1	1	1	1_1520	1520	NA	NA	NA	NA	NA	NA
TUBB8	0.262207	0.202882	0.265192	-0.0280838	0.0087888	0.0388367	0.122733	0.170743	0.439189	0.0101685	0.99846	1	1	1	1_1521	1521	NA	NA	NA	NA	NA	NA
SGK493	0.0617752	0.529614	0.122405	-0.106196	0.259924	0.0767695	0.184116	0.494979	-0.0833234	0.0101814	0.981097	1	1	1	1_1522	1522	NA	NA	NA	NA	NA	NA
RUNX1	0.377027	0.483804	0.326938	-0.0244742	-0.0420464	0.182162	0.050706	0.131871	0.0492807	0.0101885	0.99704	1	1	1	1_1523	1523	NA	NA	NA	NA	NA	NA
SLC26A6	0.126577	0.281758	0.188935	0.0973434	0.000833671	0.0143663	0.43739	0.212317	0.162004	0.0102035	0.999462	1	1	1	1_1524	1524	NA	NA	NA	NA	NA	NA
GPRC5B	0.20634	0.162708	0.102622	0.29986	0.267191	0.166926	0.115304	0.035632	0.0419716	0.0102071	0.999922	1	1	1	1_1525	1525	NA	NA	NA	NA	NA	NA
JAK1	0.144865	0.209582	-0.0136218	0.276594	0.0432832	0.104431	0.368165	0.258105	0.107471	0.0102456	0.999564	1	1	1	1_1526	1526	NA	NA	NA	NA	NA	NA
HOMER2	0.187341	0.0692166	0.119032	0.345864	0.209953	0.0390589	0.357837	0.0673741	0.0745849	0.0103247	0.999862	1	1	1	1_1527	1527	NA	NA	NA	NA	NA	NA
PRKCD	0.188619	0.168002	0.163885	0.229106	0.0503558	0.0195226	0.26236	0.171589	0.181554	0.0103722	0.999849	1	1	1	1_1528	1528	NA	NA	NA	NA	NA	NA
IFIT5	0.220198	0.136916	0.280636	0.335262	0.185582	0.20522	0.106231	-0.0476906	0.0630405	0.0103777	0.999401	1	1	1	1_1529	1529	NA	NA	NA	NA	NA	NA
CDC42BPB	0.10656	-0.0116441	0.141545	-0.263277	0.0523908	0.543125	0.391485	0.252572	0.135578	0.0104507	0.959348	1	1	1	1_1530	1530	NA	NA	NA	NA	NA	NA
NDE1	0.368955	0.237347	0.0614761	-0.177558	0.136516	-0.0736731	0.377222	0.0938197	0.349592	0.0104636	0.977793	1	1	1	1_1531	1531	NA	NA	NA	NA	NA	NA
MIER2	0.181993	0.215277	0.345629	-0.0944451	0.106411	0.173418	0.128856	0.338413	0.0595598	0.0104917	0.998609	1	1	1	1_1532	1532	NA	NA	NA	NA	NA	NA
MTMR12	0.240633	0.21049	0.155289	0.220224	0.173003	-0.00773955	0.226255	0.14839	0.0490565	0.0104929	0.999851	1	1	1	1_1533	1533	NA	NA	NA	NA	NA	NA
AHSA1	0.0727885	0.179153	0.498781	0.0602173	0.0512212	0.12091	0.0472751	0.377579	0.212791	0.0105011	0.999693	1	1	1	1_1534	1534	NA	NA	NA	NA	NA	NA
ZNF556	-0.104859	0.391059	0.149387	-0.336314	0.181922	0.169018	0.225335	0.405228	0.173534	0.010528	0.90633	1	1	1	1_1535	1535	NA	NA	NA	NA	NA	NA
LOC652276	0.0374565	0.0717563	0.0982576	0.0782961	0.0603962	0.177271	0.358891	0.237305	0.419637	0.0105849	0.999612	1	1	1	1_1536	1536	NA	NA	NA	NA	NA	NA
MAPK14	0.0771364	0.10873	0.35438	0.288479	0.125189	0.105004	0.0407178	0.114924	0.310399	0.0105862	0.999907	1	1	1	1_1537	1537	NA	NA	NA	NA	NA	NA
PPM1F	0.119772	0.225338	0.275114	0.202316	-0.00265744	0.185422	0.313591	0.128914	0.036222	0.0106566	0.999781	1	1	1	1_1538	1538	NA	NA	NA	NA	NA	NA
BCL3	0.630736	0.236735	0.304093	0.568182	0.103275	0.152123	0.000262383	-0.102238	-0.3298	0.0106715	0.868171	1	1	1	1_1539	1539	NA	NA	NA	NA	NA	NA
QTRTD1	0.128136	0.0300593	0.321934	0.337706	-0.352217	0.184405	0.330353	0.160666	0.129968	0.0106869	0.938085	1	1	1	1_1540	1540	NA	NA	NA	NA	NA	NA
PIM2	0.0481514	0.291866	0.436788	0.0250189	0.0825929	0.0463554	0.003219	0.437989	0.304102	0.0107153	0.998529	1	1	1	1_1541	1541	NA	NA	NA	NA	NA	NA
ALAS1	0.0948166	0.238008	0.321572	0.069631	0.165796	0.299665	0.099877	0.0535499	0.0950264	0.0107391	0.999915	1	1	1	1_1542	1542	NA	NA	NA	NA	NA	NA
PGM2L1	0.263102	0.100375	0.0243699	0.352858	0.162765	0.122304	0.286531	0.0776727	0.069532	0.0107725	0.999866	1	1	1	1_1543	1543	NA	NA	NA	NA	NA	NA
LUZP6	0.0470185	0.315136	0.371923	0.135118	0.204456	0.23615	-0.260502	0.214927	0.10405	0.0107898	0.983699	1	1	1	1_1544	1544	NA	NA	NA	NA	NA	NA
SYCE1	0.166888	0.137845	0.155859	0.414645	0.264368	0.413009	-0.00346231	0.0189797	-0.0451979	0.0107968	0.997382	1	1	1	1_1545	1545	NA	NA	NA	NA	NA	NA
CRABP2	0.322672	0.0331713	0.116516	0.128582	0.134465	0.100463	0.388669	0.0787715	0.190742	0.0108077	0.999824	1	1	1	1_1546	1546	NA	NA	NA	NA	NA	NA
AK3L1	0.186689	0.20172	0.0888465	0.216056	0.143107	0.217803	0.0376691	0.0610977	0.254486	0.0108142	0.999933	1	1	1	1_1547	1547	NA	NA	NA	NA	NA	NA
UBE2N	0.280532	-0.00535052	0.302877	0.434393	0.0448798	0.265197	0.275642	-0.101719	0.0705899	0.0108472	0.991001	1	1	1	1_1548	1548	NA	NA	NA	NA	NA	NA
DOHH	0.11889	0.321507	0.231714	-0.625051	0.0563852	0.1044	0.292791	0.345643	0.130478	0.0109176	0.887773	1	1	1	1_1549	1549	NA	NA	NA	NA	NA	NA
ARFGAP1	0.127852	0.186775	0.103433	0.052648	0.121141	0.0654266	0.35519	0.191484	0.253078	0.0109245	0.999852	1	1	1	1_1550	1550	NA	NA	NA	NA	NA	NA
SIGIRR	0.326478	0.0851957	0.20623	0.17428	0.081382	0.13322	0.174211	0.0491864	0.219542	0.010928	0.999907	1	1	1	1_1551	1551	NA	NA	NA	NA	NA	NA
DBNDD1	0.147621	0.143413	0.246926	0.161866	0.234825	-0.0420462	0.129689	0.0885993	0.262353	0.0109398	0.999754	1	1	1	1_1552	1552	NA	NA	NA	NA	NA	NA
ZDBF2	0.437994	0.465169	0.281912	0.274969	-0.073564	0.106913	0.226774	-0.087991	-0.0435741	0.0109602	0.969107	1	1	1	1_1553	1553	NA	NA	NA	NA	NA	NA
C12orf44	0.199616	0.212096	0.137819	0.0975932	-0.0308924	0.0308164	0.148953	0.460516	0.195319	0.0109726	0.999207	1	1	1	1_1554	1554	NA	NA	NA	NA	NA	NA
SMYD5	0.142825	-6.85525e-05	0.081805	0.0256993	0.285565	0.777854	0.0745904	0.0148526	0.0868707	0.0109851	0.997509	1	1	1	1_1555	1555	NA	NA	NA	NA	NA	NA
RIPK2	0.0620994	0.151224	0.389586	0.232985	0.154605	-0.067112	0.0360103	0.332889	0.249237	0.0109859	0.999156	1	1	1	1_1556	1556	NA	NA	NA	NA	NA	NA
SRFBP1	0.112639	0.220212	0.277494	0.0815966	-0.0741502	0.19433	0.197316	0.11603	0.281076	0.0110379	0.999129	1	1	1	1_1557	1557	NA	NA	NA	NA	NA	NA
THOC5	-0.166238	0.227245	0.273648	0.143552	0.0593716	-0.0238097	0.173323	0.250338	0.558942	0.0110449	0.981409	1	1	1	1_1558	1558	NA	NA	NA	NA	NA	NA
NPAT	0.135919	0.478325	0.236136	-0.222026	0.167874	0.158597	0.113162	0.290019	0.00849261	0.0110502	0.986604	1	1	1	1_1559	1559	NA	NA	NA	NA	NA	NA
TMSB10	0.273777	0.203377	0.250353	0.192989	0.181451	0.20547	-0.0125027	-0.0970141	0.281692	0.0111139	0.9956	1	1	1	1_1560	1560	NA	NA	NA	NA	NA	NA
TMIE	0.0223863	0.305951	0.215626	0.0650666	0.325267	0.106606	0.190083	0.201943	0.0283895	0.0111253	0.999648	1	1	1	1_1561	1561	NA	NA	NA	NA	NA	NA
PTPN12	0.341141	0.258706	0.615606	0.00940703	-0.327843	-0.0201704	-0.0483717	0.460138	0.18499	0.0111297	0.8298	1	1	1	1_1562	1562	NA	NA	NA	NA	NA	NA
RAB5C	0.23239	0.242039	-0.101009	0.096296	0.11021	0.251974	0.241303	0.359049	0.0158581	0.0111535	0.997541	1	1	1	1_1563	1563	NA	NA	NA	NA	NA	NA
IL17RD	0.249584	0.166412	0.252717	0.215277	-0.00598002	0.00691499	0.218964	0.178594	0.137691	0.0111847	0.999583	1	1	1	1_1564	1564	NA	NA	NA	NA	NA	NA
PLEC1	0.0490906	0.0527623	0.0396728	0.535988	0.457358	0.385705	0.0150028	0.00325138	0.0237667	0.0111853	0.997123	1	1	1	1_1565	1565	NA	NA	NA	NA	NA	NA
EMP3	0.273359	0.144383	0.125824	0.206211	0.0131554	0.0566384	0.404543	0.062113	0.178683	0.0111865	0.999689	1	1	1	1_1566	1566	NA	NA	NA	NA	NA	NA
RCOR1	0.347204	0.373174	0.332394	-0.0670413	0.0390063	0.126442	0.0939633	0.149277	0.064373	0.011238	0.99824	1	1	1	1_1567	1567	NA	NA	NA	NA	NA	NA
MTMR15	0.227527	0.190141	0.315643	0.0635255	0.0260683	-0.0167198	0.189115	0.0800105	0.38698	0.0113064	0.999157	1	1	1	1_1568	1568	NA	NA	NA	NA	NA	NA
ATF4	0.157446	0.252446	0.218883	0.160983	0.0337329	0.118341	0.0375659	0.215121	0.260775	0.0113121	0.999855	1	1	1	1_1569	1569	NA	NA	NA	NA	NA	NA
ESYT1	0.194576	0.286468	0.24111	0.183663	0.181534	-0.0179431	0.0320423	0.275725	0.0705887	0.0113958	0.999724	1	1	1	1_1570	1570	NA	NA	NA	NA	NA	NA
CDYL2	0.132292	0.348955	0.337513	0.141814	0.121218	0.0199614	0.0520543	0.156792	0.158908	0.0114196	0.999842	1	1	1	1_1571	1571	NA	NA	NA	NA	NA	NA
DNAJC12	0.137986	0.359369	0.156809	0.209825	0.0189067	0.029971	0.0754973	0.286817	0.159333	0.0114872	0.999705	1	1	1	1_1572	1572	NA	NA	NA	NA	NA	NA
SLC39A9	0.0855236	0.161609	0.42867	0.21131	0.259619	0.0890543	-0.149465	0.271859	0.0935141	0.0114887	0.995145	1	1	1	1_1573	1573	NA	NA	NA	NA	NA	NA
C1orf144	0.241759	0.160647	0.245444	0.181184	0.117857	-0.000846863	0.203458	0.113344	0.137844	0.0115583	0.999869	1	1	1	1_1574	1574	NA	NA	NA	NA	NA	NA
PPP2R2A	0.220645	0.411279	0.226511	0.135455	0.199625	0.112822	0.00397663	0.273973	-0.065337	0.011628	0.997831	1	1	1	1_1575	1575	NA	NA	NA	NA	NA	NA
ANKRD13B	0.244964	0.311492	0.348566	0.0304961	0.0927586	-0.00228912	0.065241	0.201015	0.179941	0.011641	0.999489	1	1	1	1_1576	1576	NA	NA	NA	NA	NA	NA
CSF2RA	0.17849	0.125191	0.0761903	0.582169	-0.0315884	0.0626556	0.281165	0.142764	0.0809853	0.0116446	0.999287	1	1	1	1_1577	1577	NA	NA	NA	NA	NA	NA
JKAMP	0.133376	0.0793835	0.193366	0.255131	0.115832	0.274271	-0.012169	0.175716	0.222104	0.0116976	0.999778	1	1	1	1_1578	1578	NA	NA	NA	NA	NA	NA
SLC10A2	-0.104488	-0.0013805	1.11734	0.14276	0.494966	0.167462	0.0755092	0.0228763	-0.00566515	0.0117049	0.972885	1	1	1	1_1579	1579	NA	NA	NA	NA	NA	NA
MFSD2A	0.208078	-0.0432012	0.19765	0.408185	0.220539	-0.135769	0.237381	0.149013	0.128534	0.0117577	0.992193	1	1	1	1_1580	1580	NA	NA	NA	NA	NA	NA
FUBP1	0.158017	0.298752	0.29797	0.0665067	0.185902	-0.0148651	0.117742	0.166131	0.116593	0.0117663	0.999763	1	1	1	1_1581	1581	NA	NA	NA	NA	NA	NA
ZC3HAV1	0.0825013	0.360667	0.293228	0.0706651	0.135465	0.00735131	0.0819069	0.36149	0.110055	0.0118393	0.999688	1	1	1	1_1582	1582	NA	NA	NA	NA	NA	NA
OSBPL8	0.150795	0.279567	0.267543	0.163776	0.109783	0.0928228	-0.0180756	0.417163	0.0751515	0.0118435	0.999584	1	1	1	1_1583	1583	NA	NA	NA	NA	NA	NA
ARF4	0.0134755	0.0740932	0.353804	0.118343	0.199024	0.186837	0.111359	0.142555	0.266366	0.0118849	0.999819	1	1	1	1_1584	1584	NA	NA	NA	NA	NA	NA
RNF4	0.0842756	0.133624	0.217798	0.152395	0.0980257	0.130042	0.23462	0.156668	0.217288	0.01198	0.999949	1	1	1	1_1585	1585	NA	NA	NA	NA	NA	NA
BCS1L	0.2002	-0.00275675	0.140961	0.143162	0.0881247	0.0977811	0.183075	0.128639	0.467761	0.0119862	0.999528	1	1	1	1_1586	1586	NA	NA	NA	NA	NA	NA
CDR2	0.0168875	0.3916	0.302984	0.0524265	0.198124	0.0956542	-0.102801	0.42405	0.196874	0.0119906	0.992623	1	1	1	1_1587	1587	NA	NA	NA	NA	NA	NA
ZFAND3	0.168669	0.269769	0.147506	0.135401	-0.00121123	0.0785639	0.201096	0.263538	0.128438	0.0120069	0.999764	1	1	1	1_1588	1588	NA	NA	NA	NA	NA	NA
ZNF35	0.110402	0.164971	0.228965	0.267328	0.24953	-0.0363365	0.00688353	0.121545	0.294666	0.0120084	0.999427	1	1	1	1_1589	1589	NA	NA	NA	NA	NA	NA
HCCS	0.057024	-0.0762878	0.224616	0.167666	0.166467	0.225748	0.0966268	0.231033	0.338548	0.0120487	0.998663	1	1	1	1_1590	1590	NA	NA	NA	NA	NA	NA
GNPNAT1	0.283422	0.133888	0.385295	0.132993	-0.296461	0.190443	0.0924301	0.254185	0.0738488	0.0120742	0.969991	1	1	1	1_1591	1591	NA	NA	NA	NA	NA	NA
PRDM8	0.0376082	0.0589914	0.062496	0.436053	0.00522889	0.111925	0.374957	0.246127	0.213188	0.0120831	0.999279	1	1	1	1_1592	1592	NA	NA	NA	NA	NA	NA
SNX16	0.138227	0.0729252	0.218708	0.098025	0.161063	0.00540563	0.203578	0.246087	0.270933	0.012168	0.999807	1	1	1	1_1593	1593	NA	NA	NA	NA	NA	NA
KCTD9	0.130157	0.33285	0.451899	0.0742644	0.110534	0.229093	-0.0785337	0.365195	-0.0102788	0.0121774	0.994608	1	1	1	1_1594	1594	NA	NA	NA	NA	NA	NA
ZNF280A	0.0954187	0.208192	0.276922	0.123833	-0.062045	0.0914551	0.0718956	0.423132	0.243643	0.0121978	0.999009	1	1	1	1_1595	1595	NA	NA	NA	NA	NA	NA
IL12A	-0.0148973	0.120762	0.193128	0.883804	0.0691636	-0.033608	0.119511	0.14126	0.230267	0.0122413	0.997303	1	1	1	1_1596	1596	NA	NA	NA	NA	NA	NA
DCLK1	0.0113709	0.0043888	-0.0148148	0.181423	0.549824	0.334116	0.1297	0.0725361	0.122315	0.0122542	0.996833	1	1	1	1_1597	1597	NA	NA	NA	NA	NA	NA
ZBTB9	0.0735427	0.261211	0.266336	0.303942	0.165721	0.0898951	-0.0390407	0.20895	0.166445	0.0123017	0.999422	1	1	1	1_1598	1598	NA	NA	NA	NA	NA	NA
DGKE	0.149016	0.238699	0.37587	0.0453612	0.0163536	0.0521515	0.0921183	0.291695	0.203619	0.0123166	0.999541	1	1	1	1_1599	1599	NA	NA	NA	NA	NA	NA
ASGR1	0.261833	0.0304699	0.051782	-0.00929344	-0.00707597	0.07366	0.500191	0.337058	0.306188	0.0123386	0.99662	1	1	1	1_1600	1600	NA	NA	NA	NA	NA	NA
RAB7A	0.218213	0.321854	0.434348	0.161632	0.205904	0.115451	-0.0231167	0.0834536	0.0141848	0.0123848	0.999269	1	1	1	1_1601	1601	NA	NA	NA	NA	NA	NA
ERI1	0.130078	0.191203	0.482046	0.184612	0.197654	0.139722	0.00337839	0.0909193	0.0740904	0.0124243	0.999845	1	1	1	1_1602	1602	NA	NA	NA	NA	NA	NA
SNAPC4	0.0235191	0.17896	0.245258	0.00996681	0.12788	0.191722	0.387212	0.159486	0.153205	0.0124634	0.999608	1	1	1	1_1603	1603	NA	NA	NA	NA	NA	NA
NEDD4	0.33688	0.312026	0.235022	0.160276	0.0613048	0.209374	0.0478014	0.0163384	0.0758615	0.0126175	0.999705	1	1	1	1_1604	1604	NA	NA	NA	NA	NA	NA
NDUFAF4	0.0272635	0.0442185	0.163004	0.721887	-0.0653944	0.189299	0.08715	0.00991538	0.486924	0.0126358	0.994212	1	1	1	1_1605	1605	NA	NA	NA	NA	NA	NA
EIF3J	0.0568367	0.194448	0.295049	0.111329	0.113216	0.222835	0.066944	0.144015	0.219504	0.0127181	0.999919	1	1	1	1_1606	1606	NA	NA	NA	NA	NA	NA
CDGAP	0.209032	0.317761	0.320634	0.153409	0.20812	-0.23876	0.156923	0.154942	0.00285307	0.0127588	0.985245	1	1	1	1_1607	1607	NA	NA	NA	NA	NA	NA
PITRM1	0.0936759	0.219433	0.0726701	0.0685384	0.0954879	0.932399	0.0385339	0.0273419	0.0374898	0.0127978	0.998611	1	1	1	1_1608	1608	NA	NA	NA	NA	NA	NA
LETM1	0.161179	0.253217	0.243148	0.0270332	0.013663	0.028028	0.288681	0.204813	0.20353	0.0128323	0.999321	1	1	1	1_1609	1609	NA	NA	NA	NA	NA	NA
SLC26A11	0.0168506	0.161521	0.389069	0.176097	0.138699	0.189038	0.151006	0.0266004	0.246012	0.0128871	0.999747	1	1	1	1_1610	1610	NA	NA	NA	NA	NA	NA
EXOC8	0.109985	0.362437	0.514487	-0.180057	-0.0525579	0.0287453	0.00542557	0.457595	0.261579	0.0129329	0.960599	1	1	1	1_1611	1611	NA	NA	NA	NA	NA	NA
GRB2	0.172426	0.156887	0.1783	0.0557399	-0.0740692	-0.116479	0.319196	0.457102	0.248363	0.0129559	0.988351	1	1	1	1_1612	1612	NA	NA	NA	NA	NA	NA
BASE	0.0475146	0.070005	0.0789259	0.296466	0.221144	0.410288	0.0519359	0.0423592	0.168899	0.012983	0.99975	1	1	1	1_1613	1613	NA	NA	NA	NA	NA	NA
IFIT3	0.196267	0.206412	0.0728295	0.291629	0.0395727	0.0836302	0.115277	0.19738	0.149418	0.0130204	0.999862	1	1	1	1_1614	1614	NA	NA	NA	NA	NA	NA
SNRPB2	0.102059	0.130464	0.178106	0.176413	0.101222	0.102449	0.129596	0.161256	0.291487	0.0130315	0.99994	1	1	1	1_1615	1615	NA	NA	NA	NA	NA	NA
PASD1	0.138536	0.250786	0.234706	0.144448	0.179072	0.00648672	0.150294	0.0968999	0.145626	0.0131037	0.999884	1	1	1	1_1616	1616	NA	NA	NA	NA	NA	NA
LAYN	0.0144424	0.02262	0.879909	0.508125	0.319843	0.179449	-0.0217547	0.033597	-0.0498371	0.013132	0.984967	1	1	1	1_1617	1617	NA	NA	NA	NA	NA	NA
ELK1	0.0632878	0.306257	0.163574	0.220659	0.046205	-0.0959789	0.278092	0.181557	0.2231	0.0131651	0.998216	1	1	1	1_1618	1618	NA	NA	NA	NA	NA	NA
POP1	0.173871	-0.00709	0.135838	0.295702	0.0257021	0.13637	0.228772	0.284121	0.147843	0.0131828	0.999414	1	1	1	1_1619	1619	NA	NA	NA	NA	NA	NA
MYB	0.388275	-0.0101189	0.327527	0.0961909	0.0469178	0.0842861	0.431924	0.105627	0.0772695	0.0131912	0.998766	1	1	1	1_1620	1620	NA	NA	NA	NA	NA	NA
C18orf8	0.086203	0.248384	0.308837	0.05631	0.191079	0.114649	0.0508122	0.256791	0.111537	0.0132583	0.99988	1	1	1	1_1621	1621	NA	NA	NA	NA	NA	NA
GPR56	0.321315	0.338875	0.372543	-0.0655495	0.0300311	0.084817	0.193913	0.0473046	0.109871	0.013272	0.997503	1	1	1	1_1622	1622	NA	NA	NA	NA	NA	NA
DYRK2	0.0793231	0.153286	0.225314	0.375846	0.366905	0.0757466	0.0814056	0.0123852	0.0486	0.0132772	0.999673	1	1	1	1_1623	1623	NA	NA	NA	NA	NA	NA
OCIAD2	0.124969	0.0701667	0.14841	0.370407	0.0324164	0.134404	0.0599679	0.245112	0.237833	0.0133376	0.999816	1	1	1	1_1624	1624	NA	NA	NA	NA	NA	NA
DCLRE1C	0.160824	0.286919	0.464009	0.157887	0.0173401	0.0940822	0.0981048	0.0208596	0.178242	0.0134147	0.999586	1	1	1	1_1625	1625	NA	NA	NA	NA	NA	NA
AP3D1	0.0334771	0.371442	0.117919	0.204458	0.133466	0.0946313	0.180552	0.152506	0.107358	0.0134175	0.999867	1	1	1	1_1626	1626	NA	NA	NA	NA	NA	NA
DCAF4	0.107027	0.180501	0.212898	0.187592	-0.110709	0.0468065	0.122752	0.388027	0.240188	0.0134699	0.997596	1	1	1	1_1627	1627	NA	NA	NA	NA	NA	NA
MCOLN2	0.205339	0.245508	0.190568	0.0772794	0.00043057	0.0114464	0.0611225	0.170827	0.442029	0.0134955	0.999054	1	1	1	1_1628	1628	NA	NA	NA	NA	NA	NA
HOXB8	0.165606	0.202655	0.111512	-0.281688	0.00714319	0.117251	0.209464	0.325577	0.343794	0.0134979	0.971057	1	1	1	1_1629	1629	NA	NA	NA	NA	NA	NA
HNRNPU	0.171755	0.212393	0.167167	0.282535	0.284631	0.228091	0.0288241	0.0814651	-0.168483	0.0135193	0.994405	1	1	1	1_1630	1630	NA	NA	NA	NA	NA	NA
TIPRL	0.0868435	0.160025	0.290667	0.11294	0.0725982	0.359645	-0.00371557	0.118823	0.238255	0.0135273	0.999628	1	1	1	1_1631	1631	NA	NA	NA	NA	NA	NA
SEC61G	0.243688	0.345862	0.489666	-0.0693227	0.3248	0.205757	-0.0347315	0.00302923	0.00508849	0.013546	0.986843	1	1	1	1_1632	1632	NA	NA	NA	NA	NA	NA
TBX3	0.106447	0.189317	0.213732	-0.204357	0.10158	0.305714	0.122564	0.204493	0.182163	0.013647	0.992334	1	1	1	1_1633	1633	NA	NA	NA	NA	NA	NA
XPO5	0.185381	0.378334	0.47081	-0.361406	-0.248088	0.0531308	0.227967	0.138377	0.193679	0.0136992	0.769982	1	1	1	1_1634	1634	NA	NA	NA	NA	NA	NA
SRF	0.149972	0.113295	0.161773	0.12616	0.193748	0.00961807	0.474136	0.240801	0.00026675	0.0137005	0.999474	1	1	1	1_1635	1635	NA	NA	NA	NA	NA	NA
HSD3B7	0.119351	0.0625956	0.166109	0.238327	-0.104711	0.0338278	0.410646	0.262417	0.208561	0.0137499	0.996933	1	1	1	1_1636	1636	NA	NA	NA	NA	NA	NA
RERE	0.264569	0.228996	0.180891	-0.10526	0.131621	0.215578	0.309332	0.261322	-0.258077	0.013763	0.952623	1	1	1	1_1637	1637	NA	NA	NA	NA	NA	NA
CARD9	0.0834415	0.260382	0.123674	0.0244333	0.248615	0.0280055	0.307334	0.12096	0.148345	0.0138032	0.99966	1	1	1	1_1638	1638	NA	NA	NA	NA	NA	NA
ANP32D	0.0853422	0.276298	0.447989	-0.0366465	0.079169	1.05135	-0.00487197	-0.0641779	-0.078604	0.0138121	0.932717	1	1	1	1_1639	1639	NA	NA	NA	NA	NA	NA
PDE4D	0.19794	0.139978	0.149278	-0.0986663	-0.011108	0.0421702	0.32766	0.266724	0.349367	0.0138221	0.993812	1	1	1	1_1640	1640	NA	NA	NA	NA	NA	NA
B4GALNT4	0.0772904	0.32881	0.269836	0.0487065	-0.0410439	0.167848	0.0963099	0.253916	0.20262	0.0138327	0.999153	1	1	1	1_1641	1641	NA	NA	NA	NA	NA	NA
NPR3	0.148298	0.086093	0.192109	0.162003	0.428601	0.115234	-0.000564568	0.0971976	0.0861042	0.0138514	0.999704	1	1	1	1_1642	1642	NA	NA	NA	NA	NA	NA
SLC33A1	-0.0572711	0.219687	0.679047	-0.0484557	0.17061	0.293739	-0.102667	0.0611084	0.375492	0.0138643	0.95851	1	1	1	1_1643	1643	NA	NA	NA	NA	NA	NA
SRRD	0.146205	0.119347	0.241785	0.170857	0.0496088	0.0947694	0.105196	0.142636	0.292586	0.0139312	0.99989	1	1	1	1_1644	1644	NA	NA	NA	NA	NA	NA
ANKRD22	0.303502	0.36508	0.267606	0.131639	0.120129	-0.0692628	0.0931541	0.111119	0.0553235	0.0139991	0.999093	1	1	1	1_1645	1645	NA	NA	NA	NA	NA	NA
PPP4R2	0.0653173	-0.0425658	0.287212	0.1572	0.217206	0.273326	-0.0881198	0.188223	0.38879	0.0140808	0.990442	1	1	1	1_1646	1646	NA	NA	NA	NA	NA	NA
ANKS1A	0.163795	0.267516	0.262993	-0.0586583	0.0463082	0.00996361	0.12005	0.333462	0.24192	0.0141448	0.997723	1	1	1	1_1647	1647	NA	NA	NA	NA	NA	NA
TGFB1I1	0.239342	0.0636308	0.0458398	0.615233	0.0185457	0.172409	0.33387	-0.0674213	0.114299	0.0142121	0.9949	1	1	1	1_1648	1648	NA	NA	NA	NA	NA	NA
WDR74	0.143244	0.174573	0.221544	0.153795	0.094788	0.0248442	0.152624	0.0992416	0.288047	0.014263	0.999856	1	1	1	1_1649	1649	NA	NA	NA	NA	NA	NA
ITSN1	0.0431891	0.284365	0.315935	0.100233	0.399016	-0.103933	0.162508	0.0552827	0.0701584	0.0142812	0.99707	1	1	1	1_1650	1650	NA	NA	NA	NA	NA	NA
FAM47A	0.0249297	0.0454339	0.0264912	0.649034	0.557202	0.485636	-0.0639454	-0.0380595	-0.0377547	0.0142976	0.946272	1	1	1	1_1651	1651	NA	NA	NA	NA	NA	NA
KIAA1199	0.150263	0.256529	0.168562	-0.1978	0.164772	0.0350874	0.240264	0.271209	0.151607	0.0143204	0.991033	1	1	1	1_1652	1652	NA	NA	NA	NA	NA	NA
GJC2	0.0826463	0.186816	0.209185	0.103396	0.0223548	0.184097	0.211589	0.214793	0.149253	0.0144342	0.99984	1	1	1	1_1653	1653	NA	NA	NA	NA	NA	NA
OSTbeta	0.0495589	0.034086	-0.0850521	0.445516	0.227093	1.06252	0.0281969	-0.00374549	-0.0593254	0.0144379	0.958032	1	1	1	1_1654	1654	NA	NA	NA	NA	NA	NA
LAMB1	0.217385	0.157706	0.0697041	0.322861	0.165442	0.0387252	0.212533	0.32716	-0.175507	0.0145004	0.992326	1	1	1	1_1655	1655	NA	NA	NA	NA	NA	NA
SCFD2	0.282923	0.335574	0.134268	0.0126043	0.0646969	0.0786136	0.128211	0.0698216	0.252416	0.0145397	0.999507	1	1	1	1_1656	1656	NA	NA	NA	NA	NA	NA
NPTX1	0.0664475	0.296839	0.210027	0.136925	0.140216	-0.147089	0.183811	0.285106	0.154658	0.0145583	0.997025	1	1	1	1_1657	1657	NA	NA	NA	NA	NA	NA
POM121	0.0914745	0.366461	0.204233	0.145841	0.0808957	-0.133734	0.319589	0.292456	0.0352932	0.0145623	0.996064	1	1	1	1_1658	1658	NA	NA	NA	NA	NA	NA
NPPC	0.10162	0.017108	0.255289	-0.0570791	0.309688	0.0992728	0.123958	0.25573	0.229743	0.0146055	0.998348	1	1	1	1_1659	1659	NA	NA	NA	NA	NA	NA
C1orf61	0.208607	0.0333197	0.129722	0.171835	0.0565701	0.204347	0.241179	0.094518	0.197466	0.0146208	0.999817	1	1	1	1_1660	1660	NA	NA	NA	NA	NA	NA
STIL	0.0721169	0.297985	0.261487	0.319991	0.00277951	-0.0522581	-0.00370023	0.240781	0.326284	0.0147288	0.99658	1	1	1	1_1661	1661	NA	NA	NA	NA	NA	NA
CLEC2B	0.286363	0.435561	0.629861	0.0457866	-0.0890297	0.153431	-0.0495443	0.127899	0.0299888	0.014931	0.98477	1	1	1	1_1662	1662	NA	NA	NA	NA	NA	NA
NOL12	0.37563	0.0427252	0.172525	0.161053	-0.0350354	-0.0662893	0.443018	0.0112891	0.367589	0.0149572	0.991732	1	1	1	1_1663	1663	NA	NA	NA	NA	NA	NA
MAGOH	0.350762	-0.0295013	-0.145727	0.207032	0.0131428	0.0144166	0.178547	0.421104	0.390799	0.0149817	0.975533	1	1	1	1_1664	1664	NA	NA	NA	NA	NA	NA
TMEM184B	0.188359	0.218844	0.211793	0.147668	0.01869	-0.125709	0.412945	0.371887	-0.00736712	0.0150551	0.991963	1	1	1	1_1665	1665	NA	NA	NA	NA	NA	NA
FKBP14	0.181671	0.358306	0.145237	-0.1615	0.0912466	0.0259674	0.127878	0.308571	0.196991	0.0150628	0.992075	1	1	1	1_1666	1666	NA	NA	NA	NA	NA	NA
DKC1	0.207072	0.21082	0.313021	0.192313	0.0981656	0.219392	-0.0117311	0.284808	-0.0447408	0.0151915	0.998093	1	1	1	1_1667	1667	NA	NA	NA	NA	NA	NA
SSBP1	0.0759235	-0.0241052	-0.00934743	0.16053	-0.145962	-0.0214044	-0.0013828	0.0300382	5.80746	0.0152472	0.875514	1	1	1	1_1668	1668	NA	NA	NA	NA	NA	NA
UHMK1	0.0140176	-0.0519331	0.194727	-0.108251	0.252922	0.341824	0.288084	0.254498	0.145879	0.0152966	0.984744	1	1	1	1_1669	1669	NA	NA	NA	NA	NA	NA
SOCS7	0.171179	0.3294	0.244795	0.155919	0.0141097	-0.220034	0.0735237	0.265687	0.213194	0.0153594	0.986087	1	1	1	1_1670	1670	NA	NA	NA	NA	NA	NA
UBE2C	0.191178	-0.00443773	0.358535	0.219483	0.070257	0.0546901	0.17953	0.0930047	0.250318	0.015434	0.999379	1	1	1	1_1671	1671	NA	NA	NA	NA	NA	NA
CD63	0.0391688	0.194336	0.0581012	-0.0842336	0.156218	0.110785	0.342259	0.345236	0.234781	0.0154535	0.997384	1	1	1	1_1672	1672	NA	NA	NA	NA	NA	NA
CENPA	0.150355	-0.015845	0.239621	0.250792	-0.0175624	0.204334	0.173393	0.190664	0.174337	0.0154882	0.99887	1	1	1	1_1673	1673	NA	NA	NA	NA	NA	NA
NPAS1	0.207589	0.147471	0.15883	-0.771914	-0.0454767	0.0633128	0.37684	0.137875	0.420286	0.0155646	0.751776	1	1	1	1_1674	1674	NA	NA	NA	NA	NA	NA
EXOSC4	0.11111	0.122272	0.356975	-0.0709094	0.0270903	0.0811931	0.0870462	0.347182	0.344658	0.01557	0.99728	1	1	1	1_1675	1675	NA	NA	NA	NA	NA	NA
COMP	0.228412	0.141295	0.161165	0.0857304	0.574497	0.243835	-0.000414429	0.00850616	-0.0722527	0.0156174	0.992014	1	1	1	1_1676	1676	NA	NA	NA	NA	NA	NA
LPAR3	0.00154884	0.0252221	0.066376	0.915645	0.125047	0.170012	0.118711	0.122938	0.107747	0.0156185	0.998783	1	1	1	1_1677	1677	NA	NA	NA	NA	NA	NA
HYOU1	0.000679315	0.166851	0.19009	0.0338959	0.131449	0.217504	0.111398	0.420778	0.136041	0.0156467	0.999401	1	1	1	1_1678	1678	NA	NA	NA	NA	NA	NA
C11orf48	0.118719	0.047155	0.19757	0.136696	0.120883	-0.000868382	0.144819	0.184522	0.411963	0.0156668	0.999603	1	1	1	1_1679	1679	NA	NA	NA	NA	NA	NA
MUS81	0.340866	0.168679	0.186196	0.256934	-0.0517895	0.125411	0.261372	0.0179485	0.0645998	0.0157452	0.998696	1	1	1	1_1680	1680	NA	NA	NA	NA	NA	NA
ANO6	0.0500764	0.0375547	0.236662	0.251641	0.0519044	0.0468718	0.343073	0.391995	0.0837712	0.0158148	0.999383	1	1	1	1_1681	1681	NA	NA	NA	NA	NA	NA
CRIM1	0.0906046	0.0638814	0.163352	0.0468751	0.208538	0.0672715	0.0974084	0.291893	0.311244	0.0158397	0.999745	1	1	1	1_1682	1682	NA	NA	NA	NA	NA	NA
ZC3H18	0.0168125	0.332753	0.196233	0.0915282	0.0115377	0.134564	0.148082	0.124241	0.332628	0.0158651	0.999263	1	1	1	1_1683	1683	NA	NA	NA	NA	NA	NA
RNF25	0.192568	0.122202	0.202432	0.0821645	-0.0190246	-0.278863	0.308056	0.186758	0.389284	0.0159173	0.959167	1	1	1	1_1684	1684	NA	NA	NA	NA	NA	NA
RAD51C	0.0570001	0.280828	0.3168	0.0608162	0.12639	0.206834	-0.0135263	0.266146	0.140956	0.0159323	0.999413	1	1	1	1_1685	1685	NA	NA	NA	NA	NA	NA
PLS3	0.21908	0.16971	0.322396	0.0923313	0.183448	0.146151	-0.123394	0.153147	0.170045	0.0159519	0.996526	1	1	1	1_1686	1686	NA	NA	NA	NA	NA	NA
LBH	0.206146	0.161866	0.13417	0.00144328	0.195968	0.0479904	0.0784934	0.2668	0.201995	0.0159702	0.999647	1	1	1	1_1687	1687	NA	NA	NA	NA	NA	NA
POLG2	0.0908974	0.169232	0.295812	0.219196	0.317784	-0.0787334	-0.120317	0.205382	0.195282	0.0159919	0.987526	1	1	1	1_1688	1688	NA	NA	NA	NA	NA	NA
RARG	0.550433	0.563361	-0.00549954	0.205415	0.0388393	-0.0522627	0.0573768	0.0976521	0.0318278	0.0160035	0.994041	1	1	1	1_1689	1689	NA	NA	NA	NA	NA	NA
TERF2IP	-0.0470431	0.198241	0.293459	0.0531126	0.0682396	0.24653	-0.115059	0.440891	0.348315	0.0160882	0.976676	1	1	1	1_1690	1690	NA	NA	NA	NA	NA	NA
PLP2	0.0990763	0.144023	0.0789977	0.0342906	0.100461	0.134848	0.0921204	0.20669	0.453619	0.0161856	0.999686	1	1	1	1_1691	1691	NA	NA	NA	NA	NA	NA
RNF160	0.145148	0.144655	0.319641	0.146462	0.163813	0.154687	-0.0577379	0.321053	0.0774727	0.0161966	0.998994	1	1	1	1_1692	1692	NA	NA	NA	NA	NA	NA
PVR	0.162653	0.283863	0.222029	0.0607542	0.129933	-0.00790607	0.313893	0.302452	-0.0329317	0.0161981	0.998035	1	1	1	1_1693	1693	NA	NA	NA	NA	NA	NA
HIRA	0.167703	0.0693333	0.392997	-0.0836319	0.254364	0.575034	0.0662296	-0.0507997	0.00380756	0.0162228	0.982117	1	1	1	1_1694	1694	NA	NA	NA	NA	NA	NA
GNG5	0.274184	0.0743761	0.369209	0.0222726	0.106255	0.173262	0.0223618	0.154535	0.200839	0.0162281	0.999568	1	1	1	1_1695	1695	NA	NA	NA	NA	NA	NA
C19orf52	-0.0022644	0.202438	0.299177	-0.0134918	0.169889	0.216068	0.0490347	0.232507	0.250965	0.0162696	0.998802	1	1	1	1_1696	1696	NA	NA	NA	NA	NA	NA
FAM125A	0.0943429	0.217683	0.160923	-0.0244329	0.222006	0.209734	0.0654923	0.135729	0.176546	0.0162757	0.999653	1	1	1	1_1697	1697	NA	NA	NA	NA	NA	NA
ZBTB7B	0.128093	0.146602	0.262258	0.0491704	0.330846	-0.100549	0.0731371	0.123568	0.22228	0.0163028	0.998008	1	1	1	1_1698	1698	NA	NA	NA	NA	NA	NA
C12orf5	-0.0100279	-0.0148651	0.168143	0.178412	0.0236228	0.264147	0.160024	0.195676	0.448727	0.0163694	0.996545	1	1	1	1_1699	1699	NA	NA	NA	NA	NA	NA
ZAK	0.170118	-0.0711465	0.399307	0.322133	0.0481468	0.286773	0.0935154	-0.00375567	0.171011	0.0163742	0.995524	1	1	1	1_1700	1700	NA	NA	NA	NA	NA	NA
PLEKHF1	0.0987259	0.073013	0.0533092	-0.0208299	0.0856026	0.112694	0.303995	0.249456	0.421105	0.0164192	0.998869	1	1	1	1_1701	1701	NA	NA	NA	NA	NA	NA
SHISA3	0.0758503	0.0230075	0.11556	0.471717	0.276333	0.338983	0.0516528	0.117792	-0.114256	0.0164448	0.993546	1	1	1	1_1702	1702	NA	NA	NA	NA	NA	NA
ARPC2	0.161959	0.157573	0.313858	0.157234	0.141023	0.244211	0.00422411	0.0436217	0.146551	0.016477	0.999787	1	1	1	1_1703	1703	NA	NA	NA	NA	NA	NA
IRAK2	0.0029101	0.00489615	0.0719445	0.0781724	0.18079	-0.0641354	0.834876	0.265439	0.259367	0.0165065	0.991598	1	1	1	1_1704	1704	NA	NA	NA	NA	NA	NA
LMBR1L	0.151017	0.164073	0.18755	-0.0620265	-0.0979049	0.192739	0.180119	0.330326	0.210931	0.0166602	0.993241	1	1	1	1_1705	1705	NA	NA	NA	NA	NA	NA
KRT83	0.327855	0.549118	0.448819	0.254448	-0.183198	0.18683	0.0186069	-0.040233	-0.0965635	0.0167266	0.902199	1	1	1	1_1706	1706	NA	NA	NA	NA	NA	NA
RAD18	0.0604616	0.114757	0.093777	0.265449	0.276846	0.20601	0.0818008	0.0301813	0.145078	0.0167434	0.999842	1	1	1	1_1707	1707	NA	NA	NA	NA	NA	NA
ZNF576	0.0785905	0.115625	0.201942	0.114053	0.201642	-0.0539857	0.247125	0.123248	0.270516	0.0167562	0.999407	1	1	1	1_1708	1708	NA	NA	NA	NA	NA	NA
TBC1D24	0.235044	0.261156	0.470285	0.624326	0.0366617	0.124975	0.00893245	-0.0188807	-0.0745856	0.0167618	0.986516	1	1	1	1_1709	1709	NA	NA	NA	NA	NA	NA
FYTTD1	0.212353	0.0887268	0.190667	0.1509	0.191829	0.613008	-0.0543526	0.0377515	-0.0130756	0.0168627	0.994783	1	1	1	1_1710	1710	NA	NA	NA	NA	NA	NA
SLC5A3	0.0566977	0.926105	0.102855	-0.107373	0.199062	-0.285283	0.0889984	0.237894	0.0815718	0.0168829	0.900512	1	1	1	1_1711	1711	NA	NA	NA	NA	NA	NA
ZCCHC24	0.1463	0.138468	0.0210269	0.161702	0.236278	0.126254	0.248578	0.109968	0.0732133	0.0168831	0.999861	1	1	1	1_1712	1712	NA	NA	NA	NA	NA	NA
FAM83D	0.0733654	0.163444	0.355293	-0.141746	0.0546301	0.216228	0.240584	0.104781	0.22199	0.0168854	0.994914	1	1	1	1_1713	1713	NA	NA	NA	NA	NA	NA
SRRT	0.104454	0.196976	0.177729	0.0944534	0.194422	0.0806322	0.068573	0.405136	0.0447839	0.0168994	0.999833	1	1	1	1_1714	1714	NA	NA	NA	NA	NA	NA
CCDC112	0.107907	0.122248	0.380841	0.00865545	-0.0420749	0.121044	0.243475	0.244703	0.179172	0.0169745	0.998534	1	1	1	1_1715	1715	NA	NA	NA	NA	NA	NA
MAGEA12	0.0353317	0.104881	0.199654	0.109652	0.0199169	0.214362	0.325871	0.119375	0.23446	0.0169854	0.999594	1	1	1	1_1716	1716	NA	NA	NA	NA	NA	NA
RNPS1	0.0974135	0.254822	0.240923	0.0978857	0.0571382	0.173087	0.153901	0.229461	0.0386705	0.0170305	0.999821	1	1	1	1_1717	1717	NA	NA	NA	NA	NA	NA
SRXN1	0.088278	0.194145	0.256627	0.0878826	0.0417209	0.0667099	0.136432	0.260461	0.216905	0.0170489	0.999754	1	1	1	1_1718	1718	NA	NA	NA	NA	NA	NA
C1orf174	-0.022958	-0.0574962	0.116219	0.604921	0.0360518	0.191342	0.206608	0.298466	0.133903	0.0170508	0.992565	1	1	1	1_1719	1719	NA	NA	NA	NA	NA	NA
ISG15	0.116358	0.140274	0.0458931	0.0695743	0.0708331	0.0172889	0.448145	0.28993	0.201752	0.0170649	0.999313	1	1	1	1_1720	1720	NA	NA	NA	NA	NA	NA
BTD	0.619684	0.33858	0.131718	0.071368	0.0916472	-0.0739468	0.0795769	0.244782	-0.0551559	0.0171685	0.989971	1	1	1	1_1721	1721	NA	NA	NA	NA	NA	NA
YWHAG	0.0810078	0.242234	0.0864499	0.0796519	0.0461104	0.202061	-0.0115482	0.42627	0.258988	0.0171774	0.999001	1	1	1	1_1722	1722	NA	NA	NA	NA	NA	NA
LOC284441	0.1745	0.543098	0.24261	0.312324	0.253967	-0.0382832	-0.0445223	0.0382873	-0.0200036	0.0172266	0.990044	1	1	1	1_1723	1723	NA	NA	NA	NA	NA	NA
LMTK2	-0.0041537	0.284749	0.0479558	-0.0247251	0.0943269	0.167654	0.241356	0.638978	0.0578481	0.0172341	0.99641	1	1	1	1_1724	1724	NA	NA	NA	NA	NA	NA
TIPIN	0.149202	0.112251	0.207858	0.232758	-0.000775322	0.222469	0.0946764	0.0976402	0.139512	0.017254	0.999789	1	1	1	1_1725	1725	NA	NA	NA	NA	NA	NA
EIF1AD	0.263918	0.263952	0.275463	0.349094	0.246547	0.0722732	0.00197909	0.013006	-0.0311515	0.0173558	0.99747	1	1	1	1_1726	1726	NA	NA	NA	NA	NA	NA
RMND5A	0.0562035	0.196828	0.128051	0.0265838	0.292005	0.20724	0.142475	0.318453	-0.0474442	0.0174088	0.998161	1	1	1	1_1727	1727	NA	NA	NA	NA	NA	NA
SP110	0.288153	0.246711	0.307593	0.418853	-0.028072	0.0560961	0.0613887	0.0334283	0.0429661	0.0174315	0.998536	1	1	1	1_1728	1728	NA	NA	NA	NA	NA	NA
ELP2	-0.017387	0.262178	0.312488	0.00152222	0.194699	0.121738	0.0303929	0.245863	0.27024	0.0175402	0.998133	1	1	1	1_1729	1729	NA	NA	NA	NA	NA	NA
CDC42	0.257659	0.0629877	0.209799	0.234281	0.122478	0.131083	0.0965886	0.120572	0.0597005	0.0176518	0.999902	1	1	1	1_1730	1730	NA	NA	NA	NA	NA	NA
HMOX2	0.211305	0.203481	0.207731	0.233928	0.026348	0.0972988	0.117436	0.0621412	0.122146	0.01767	0.999809	1	1	1	1_1731	1731	NA	NA	NA	NA	NA	NA
TGM2	0.358179	0.121448	0.198818	0.292177	-0.0640493	-0.0568625	0.131232	0.104478	0.173871	0.0177309	0.996269	1	1	1	1_1732	1732	NA	NA	NA	NA	NA	NA
CDC20	0.105365	0.0970108	0.146207	0.23055	0.0112984	0.133873	0.231483	0.0248776	0.351714	0.0178675	0.99951	1	1	1	1_1733	1733	NA	NA	NA	NA	NA	NA
ETS2	-0.0395416	0.253167	0.342968	-0.11465	0.214939	0.110183	-0.101508	0.429582	0.320953	0.0179497	0.945439	1	1	1	1_1734	1734	NA	NA	NA	NA	NA	NA
NAB2	0.352218	0.313819	0.340885	-0.001321	-0.0539494	-0.218408	0.181676	0.144892	0.139914	0.0179653	0.959955	1	1	1	1_1735	1735	NA	NA	NA	NA	NA	NA
EIF5B	0.115682	0.223605	0.247223	0.0368137	0.110123	0.0374802	0.0510749	0.218202	0.303665	0.0180321	0.99959	1	1	1	1_1736	1736	NA	NA	NA	NA	NA	NA
LRP10	0.163067	0.144187	0.11694	0.1253	0.109152	0.0817409	0.276156	0.105327	0.148923	0.0180678	0.999895	1	1	1	1_1737	1737	NA	NA	NA	NA	NA	NA
C1GALT1C1	0.199866	0.217152	0.411638	0.129731	0.0286224	0.0929062	0.0471788	0.168285	0.066403	0.0181181	0.999688	1	1	1	1_1738	1738	NA	NA	NA	NA	NA	NA
TBC1D8	0.293834	-0.158221	0.327586	0.215119	0.113845	0.00671144	0.23342	0.192575	0.0684428	0.0181494	0.991907	1	1	1	1_1739	1739	NA	NA	NA	NA	NA	NA
FAM58A	0.0979202	0.0819498	0.325521	0.187544	0.00050797	0.231406	0.103593	0.0472257	0.245028	0.0181784	0.999612	1	1	1	1_1740	1740	NA	NA	NA	NA	NA	NA
ESPNL	0.147493	0.344947	0.135819	0.214758	0.30097	0.0209513	0.0324064	0.0716325	0.0219485	0.0182209	0.99947	1	1	1	1_1741	1741	NA	NA	NA	NA	NA	NA
CASP3	0.259829	0.187044	0.125668	0.189978	0.00392726	0.0662443	0.157127	0.119958	0.134826	0.0182243	0.999697	1	1	1	1_1742	1742	NA	NA	NA	NA	NA	NA
PLDN	0.0948181	0.0668522	0.209613	0.123373	0.0992062	0.00173371	0.274993	0.213759	0.255023	0.0182541	0.999627	1	1	1	1_1743	1743	NA	NA	NA	NA	NA	NA
EPB41L4B	0.202586	0.219789	0.325448	0.40618	0.0908095	0.0187074	0.0685916	0.0915875	-0.0130406	0.0183057	0.999077	1	1	1	1_1744	1744	NA	NA	NA	NA	NA	NA
RELB	0.548892	0.063122	-0.0664263	0.205856	0.168579	-0.0801604	0.40946	0.124795	0.0208133	0.0184221	0.989106	1	1	1	1_1745	1745	NA	NA	NA	NA	NA	NA
PSD4	0.489139	0.276013	0.236919	-0.0350217	0.0859978	-0.0566582	0.107755	0.0947401	0.112605	0.0186316	0.996132	1	1	1	1_1746	1746	NA	NA	NA	NA	NA	NA
C10orf27	0.0180119	0.0428402	0.0457261	0.679218	0.10281	0.464507	0.143153	-0.0125809	0.051224	0.0188149	0.996134	1	1	1	1_1747	1747	NA	NA	NA	NA	NA	NA
MPHOSPH6	0.330748	-0.0366795	0.19566	0.331822	-0.0487797	0.141203	0.25599	0.0233701	0.169645	0.018849	0.994569	1	1	1	1_1748	1748	NA	NA	NA	NA	NA	NA
POLR1C	0.0490174	0.136301	0.287295	0.0768434	0.0859425	0.198478	-0.00654805	0.294618	0.28985	0.0189228	0.999292	1	1	1	1_1749	1749	NA	NA	NA	NA	NA	NA
PIK3C3	0.000683739	0.191002	0.272662	0.0780266	0.25673	0.148342	-0.119694	0.254585	0.269903	0.0189535	0.991052	1	1	1	1_1750	1750	NA	NA	NA	NA	NA	NA
NAV2	0.197928	0.194667	0.137302	0.0017667	0.106549	-0.0240858	0.225969	0.242238	0.180271	0.0190282	0.998985	1	1	1	1_1751	1751	NA	NA	NA	NA	NA	NA
KLF7	0.320273	0.453097	0.733885	-0.0255699	0.00217304	0.0938048	-0.00368789	0.0525804	0.00364119	0.0190818	0.989538	1	1	1	1_1752	1752	NA	NA	NA	NA	NA	NA
POLD4	0.174654	0.0268726	0.10748	0.258708	0.0129917	0.0825158	0.145891	0.234654	0.240886	0.0190912	0.999463	1	1	1	1_1753	1753	NA	NA	NA	NA	NA	NA
FKBP2	0.0277182	0.239901	0.302506	-0.133696	0.0657746	0.0913152	0.149672	0.261874	0.30853	0.0191722	0.992686	1	1	1	1_1754	1754	NA	NA	NA	NA	NA	NA
BOLA2	0.207097	0.0312023	0.181495	0.083144	-0.0305804	0.0202952	0.224413	0.231577	0.365556	0.0192438	0.997789	1	1	1	1_1755	1755	NA	NA	NA	NA	NA	NA
DHRSX	0.146454	0.161787	0.12148	0.259554	0.228334	0.166818	0.0527806	0.178144	-0.0402953	0.0192503	0.9994	1	1	1	1_1756	1756	NA	NA	NA	NA	NA	NA
MRPL14	0.101569	0.0503853	0.163298	-0.00113911	0.0881621	0.365495	0.0435716	0.0955603	0.387307	0.0193037	0.998962	1	1	1	1_1757	1757	NA	NA	NA	NA	NA	NA
ZNF513	0.116577	0.267408	0.19076	0.125622	0.123883	0.0655699	0.0819428	0.123952	0.169662	0.0193146	0.99989	1	1	1	1_1758	1758	NA	NA	NA	NA	NA	NA
TMEM20	0.212209	0.0129524	0.100648	-0.134155	0.121725	0.261343	0.149264	0.236769	0.228245	0.0193196	0.993673	1	1	1	1_1759	1759	NA	NA	NA	NA	NA	NA
TSR1	0.20195	0.191124	0.272831	0.0715034	0.176106	0.0347696	0.0596087	0.377788	-0.00409187	0.0193293	0.999273	1	1	1	1_1760	1760	NA	NA	NA	NA	NA	NA
ALKBH2	0.111004	0.0558293	0.231918	0.182189	-0.0367303	-0.0647625	0.2548	0.261971	0.302785	0.0193299	0.996355	1	1	1	1_1761	1761	NA	NA	NA	NA	NA	NA
SGOL1	0.113983	0.0670872	0.187176	0.151837	0.00878083	0.0397384	0.109583	0.243821	0.382618	0.0193667	0.999375	1	1	1	1_1762	1762	NA	NA	NA	NA	NA	NA
TGOLN2	0.157696	0.283458	-0.0258745	0.125319	-0.263995	0.0253111	0.198324	0.467207	0.20439	0.0194387	0.943361	1	1	1	1_1763	1763	NA	NA	NA	NA	NA	NA
ATP6V1C1	0.0646309	0.141904	0.34135	0.343488	0.296722	0.376888	-0.0617438	0.00165982	-0.116273	0.0194395	0.972226	1	1	1	1_1764	1764	NA	NA	NA	NA	NA	NA
THBD	0.515983	0.508822	0.455602	-0.195689	0.191616	0.0976317	-0.00535344	-0.104817	-0.01661	0.0194719	0.880603	1	1	1	1_1765	1765	NA	NA	NA	NA	NA	NA
CD97	0.177072	0.230177	0.274672	0.201347	0.176764	0.0624963	0.223049	0.00232231	0.00912585	0.0195375	0.999419	1	1	1	1_1766	1766	NA	NA	NA	NA	NA	NA
C20orf27	0.0855736	0.0900843	0.0242277	-0.0183871	-0.0497534	0.666249	0.164526	0.0452951	0.293622	0.019548	0.991962	1	1	1	1_1767	1767	NA	NA	NA	NA	NA	NA
SGCA	0.405434	0.267725	0.511465	-0.0299047	-0.0185852	0.0526759	0.0473917	0.0993449	0.0728435	0.019656	0.995871	1	1	1	1_1768	1768	NA	NA	NA	NA	NA	NA
ALG11	-0.0368992	0.260908	0.353963	-0.26372	0.190933	-0.0923238	0.156448	0.322259	0.285481	0.019675	0.90842	1	1	1	1_1769	1769	NA	NA	NA	NA	NA	NA
QSOX1	0.184005	0.316458	0.365263	0.118016	0.140661	0.0517375	0.0351717	0.261993	-0.0793807	0.0196874	0.99669	1	1	1	1_1770	1770	NA	NA	NA	NA	NA	NA
TMOD3	0.128441	-0.439452	0.218532	0.190989	0.218817	0.162413	0.15861	0.148272	0.11514	0.0197168	0.948902	1	1	1	1_1771	1771	NA	NA	NA	NA	NA	NA
CDYL	0.168617	0.0679064	0.224924	0.242834	0.123612	0.310908	0.0572504	0.0296105	0.0598647	0.0197813	0.999768	1	1	1	1_1772	1772	NA	NA	NA	NA	NA	NA
MOBKL1A	0.360306	0.162531	0.226114	0.120675	-0.0243645	0.248745	-0.0331376	0.110969	0.128198	0.0198618	0.997545	1	1	1	1_1773	1773	NA	NA	NA	NA	NA	NA
MTMR6	0.160529	0.0851694	0.128052	0.360551	0.11521	0.184535	0.0125858	0.0986788	0.143539	0.0198779	0.999799	1	1	1	1_1774	1774	NA	NA	NA	NA	NA	NA
RPS6KC1	0.0241466	0.229018	0.16734	0.071828	0.279938	0.123285	0.0859546	0.241557	0.0537401	0.0199293	0.999664	1	1	1	1_1775	1775	NA	NA	NA	NA	NA	NA
U2AF1	0.00219446	0.0725217	0.331861	-0.013819	0.112539	0.167169	0.0569661	0.414759	0.288127	0.0199341	0.997916	1	1	1	1_1776	1776	NA	NA	NA	NA	NA	NA
KCNK3	0.0795873	0.141368	0.0648792	-0.113933	0.251042	0.271131	0.0771624	0.163322	0.209249	0.0199351	0.997071	1	1	1	1_1777	1777	NA	NA	NA	NA	NA	NA
SNRPA1	0.0838579	0.161255	0.357326	0.17535	0.14268	0.157831	0.0204341	0.249405	0.0340293	0.0199644	0.999775	1	1	1	1_1778	1778	NA	NA	NA	NA	NA	NA
KDM3A	-0.0655194	0.204685	0.351928	-0.0119425	0.314786	0.290835	-0.0513681	0.103596	0.176774	0.0199738	0.983475	1	1	1	1_1779	1779	NA	NA	NA	NA	NA	NA
MAP3K7	0.134161	0.260158	0.270113	0.037345	0.167775	0.121873	0.0144993	0.163346	0.132786	0.0199819	0.999695	1	1	1	1_1780	1780	NA	NA	NA	NA	NA	NA
ALKBH5	0.00706009	0.384758	0.200897	0.358026	0.213396	0.0565534	0.0136946	0.209115	-0.00168302	0.0199886	0.99805	1	1	1	1_1781	1781	NA	NA	NA	NA	NA	NA
CLDN19	0.0414274	0.0715053	0.0853879	0.546828	-0.120663	1.05047	-0.0952979	-0.0221436	0.0502009	0.0200612	0.909665	1	1	1	1_1782	1782	NA	NA	NA	NA	NA	NA
PAX9	0.101249	-0.0137682	0.0893597	0.120496	-0.0207589	0.513441	0.157564	0.0813685	0.233602	0.0200617	0.997002	1	1	1	1_1783	1783	NA	NA	NA	NA	NA	NA
TCF7L2	0.453562	0.254343	0.19576	-0.114564	0.160148	0.0816069	0.164894	0.122624	-0.0304043	0.0201716	0.990911	1	1	1	1_1784	1784	NA	NA	NA	NA	NA	NA
SLMO2	0.167982	0.050443	0.474106	0.171401	0.199326	0.240625	-0.126257	0.0618169	0.0809005	0.020195	0.994188	1	1	1	1_1785	1785	NA	NA	NA	NA	NA	NA
RABIF	0.248382	0.181877	0.38459	0.132375	0.169917	-0.0232095	0.0674475	0.00596271	0.165801	0.0202135	0.999071	1	1	1	1_1786	1786	NA	NA	NA	NA	NA	NA
CISD2	0.22095	0.103014	0.479331	0.206858	-0.0530124	0.0117277	0.118473	0.162639	0.0611985	0.0202162	0.998184	1	1	1	1_1787	1787	NA	NA	NA	NA	NA	NA
TNIK	0.295453	0.197695	0.293574	0.128095	-0.0118299	0.0875824	0.0343472	0.156899	0.121651	0.0202736	0.999373	1	1	1	1_1788	1788	NA	NA	NA	NA	NA	NA
RRP1B	0.236193	0.244831	0.251555	0.138283	0.0497861	0.132289	0.0936104	0.250637	-0.0807766	0.0202756	0.997414	1	1	1	1_1789	1789	NA	NA	NA	NA	NA	NA
ALG2	0.126489	0.127581	0.422538	0.163751	0.198423	0.0125298	0.0057596	0.0598545	0.243437	0.0202769	0.99941	1	1	1	1_1790	1790	NA	NA	NA	NA	NA	NA
UBAP1	0.146506	0.214081	0.183666	0.0902595	-0.101638	0.0886393	0.162587	0.118932	0.298232	0.0203156	0.997642	1	1	1	1_1791	1791	NA	NA	NA	NA	NA	NA
DSE	0.137999	0.256852	0.144443	0.147329	-0.0179484	0.177656	0.176978	0.281282	-0.013729	0.020392	0.99882	1	1	1	1_1792	1792	NA	NA	NA	NA	NA	NA
GAD2	0.495615	0.10089	0.793002	0.130437	0.0557495	-0.124105	0.0177769	0.0494667	0.050879	0.0204084	0.989105	1	1	1	1_1793	1793	NA	NA	NA	NA	NA	NA
KRT12	0.0473613	-0.0051356	-0.0659995	0.681861	0.494519	0.438222	0.00998925	-0.0299692	-0.0290954	0.0204161	0.947103	1	1	1	1_1794	1794	NA	NA	NA	NA	NA	NA
NOC2L	0.129687	0.209752	0.109568	0.233806	0.104522	-0.0332405	0.310755	0.0456894	0.1597	0.0204621	0.999397	1	1	1	1_1795	1795	NA	NA	NA	NA	NA	NA
HIST2H3D	0.283694	0.180273	0.602556	0.264775	0.0788517	0.177766	-0.0732516	0.0516879	-0.0633344	0.0204874	0.985962	1	1	1	1_1796	1796	NA	NA	NA	NA	NA	NA
ZNF702P	0.132987	0.105602	0.0468159	-0.0668677	0.293351	0.288379	0.131515	0.116955	0.0714902	0.0205163	0.998469	1	1	1	1_1797	1797	NA	NA	NA	NA	NA	NA
SECISBP2L	0.173245	0.0740652	0.0319831	-0.0680102	0.221426	0.264938	0.173377	0.163657	0.111365	0.0205913	0.998405	1	1	1	1_1798	1798	NA	NA	NA	NA	NA	NA
MST1R	0.179164	0.276912	0.100134	0.181896	0.019791	0.100679	0.263871	0.00403635	0.155202	0.0206835	0.99931	1	1	1	1_1799	1799	NA	NA	NA	NA	NA	NA
DMRTA1	0.134835	0.183117	0.0798108	0.247395	-0.032468	0.16002	0.0583496	0.177636	0.213247	0.020726	0.999458	1	1	1	1_1800	1800	NA	NA	NA	NA	NA	NA
ULBP3	0.0947679	0.114082	0.109147	0.0651087	0.170572	0.762311	0.00907543	-0.0134477	0.0807115	0.0207307	0.997316	1	1	1	1_1801	1801	NA	NA	NA	NA	NA	NA
HAUS6	0.169088	0.308765	0.426146	0.270734	0.0268049	0.100987	0.111377	0.00244094	-0.00683439	0.0208261	0.998207	1	1	1	1_1802	1802	NA	NA	NA	NA	NA	NA
YES1	0.0156952	0.0724937	0.164692	0.203522	0.172556	0.0919993	0.153451	0.17917	0.226097	0.0208826	0.999736	1	1	1	1_1803	1803	NA	NA	NA	NA	NA	NA
CDC14B	0.130587	0.15376	0.0651782	0.0151225	0.167427	-0.0486719	0.342674	0.314437	0.12384	0.0208835	0.998429	1	1	1	1_1804	1804	NA	NA	NA	NA	NA	NA
PRELID1	0.1254	0.207364	0.0997324	0.0654618	0.024162	0.281666	0.170664	-0.0222303	0.31515	0.0209028	0.998258	1	1	1	1_1805	1805	NA	NA	NA	NA	NA	NA
ZNF2	0.12626	0.256277	0.0607694	0.409751	0.074722	0.186066	-0.0485959	0.101703	0.140909	0.020929	0.998454	1	1	1	1_1806	1806	NA	NA	NA	NA	NA	NA
RRAS	0.136425	0.0974972	0.200122	0.168506	0.0578805	0.0964385	0.121976	0.0713038	0.299602	0.0209346	0.999809	1	1	1	1_1807	1807	NA	NA	NA	NA	NA	NA
LPGAT1	0.254918	0.116969	0.110284	0.401074	0.144828	-0.0621927	0.364424	0.0201166	0.00953815	0.0209407	0.997254	1	1	1	1_1808	1808	NA	NA	NA	NA	NA	NA
GLUD1	0.146658	0.154344	0.439659	0.254489	0.199722	-0.0826474	-0.0316614	0.226896	0.042477	0.0209507	0.995556	1	1	1	1_1809	1809	NA	NA	NA	NA	NA	NA
BMI1	0.242922	0.142997	0.316847	-0.463988	-0.132082	-0.433918	0.178476	0.321539	0.408415	0.0209638	0.38399	1	1	1	1_1810	1810	NA	NA	NA	NA	NA	NA
HLX	0.11896	0.405006	0.242993	0.162581	-0.287467	0.138327	0.145119	-0.00841292	0.205764	0.0209698	0.950568	1	1	1	1_1811	1811	NA	NA	NA	NA	NA	NA
CCDC82	0.197796	0.079279	0.399543	0.374097	0.238042	0.197919	0.000987795	-0.0241017	-0.0319491	0.0209866	0.994973	1	1	1	1_1812	1812	NA	NA	NA	NA	NA	NA
MEX3D	0.114578	0.0792478	0.000380188	-0.0782298	0.129845	0.171288	0.257683	0.292157	0.287697	0.0209903	0.996555	1	1	1	1_1813	1813	NA	NA	NA	NA	NA	NA
SELPLG	0.0571096	0.0889333	0.000320244	0.998692	0.115732	-0.209576	0.0863387	0.162425	0.185043	0.0210207	0.97584	1	1	1	1_1814	1814	NA	NA	NA	NA	NA	NA
EPB41L2	0.215767	0.235523	0.232345	0.186942	0.0798051	0.0259326	0.131389	0.232455	-0.0337548	0.02108	0.998793	1	1	1	1_1815	1815	NA	NA	NA	NA	NA	NA
C1orf101	-0.0626018	0.0980221	0.213655	0.041559	-0.238706	0.678259	0.00600616	0.30484	0.221318	0.0211167	0.900374	1	1	1	1_1816	1816	NA	NA	NA	NA	NA	NA
LCE1A	0.326572	0.268773	0.390866	0.566534	-0.232188	0.100522	0.036571	-0.0110771	-0.0346631	0.021118	0.928777	1	1	1	1_1817	1817	NA	NA	NA	NA	NA	NA
RAB9A	0.0451893	-0.0190073	0.643362	0.0534466	0.0356011	0.298935	0.0844671	0.0306968	0.335408	0.0211226	0.995347	1	1	1	1_1818	1818	NA	NA	NA	NA	NA	NA
SRP19	-0.0519881	0.128301	0.444329	0.15862	0.0585713	0.246446	-0.0729973	0.400571	0.135932	0.0211435	0.98667	1	1	1	1_1819	1819	NA	NA	NA	NA	NA	NA
TMEM120A	-0.0181084	0.265116	0.122978	-0.0593548	0.191229	0.182455	-0.113426	0.333857	0.425569	0.0211453	0.968451	1	1	1	1_1820	1820	NA	NA	NA	NA	NA	NA
ZDHHC11	-0.0783008	0.66531	0.465868	-0.0633364	0.312729	0.149588	0.0234257	0.0561105	-0.0394701	0.0211492	0.956188	1	1	1	1_1821	1821	NA	NA	NA	NA	NA	NA
C2orf18	0.13235	0.0698176	0.133467	0.0633144	-0.142633	0.304758	0.351048	-0.0905512	0.41059	0.0211579	0.961823	1	1	1	1_1822	1822	NA	NA	NA	NA	NA	NA
PMPCA	0.227316	0.181898	0.081112	0.104586	0.113649	-0.0722461	0.285817	0.139215	0.140749	0.0211925	0.998882	1	1	1	1_1823	1823	NA	NA	NA	NA	NA	NA
COL13A1	0.175047	0.0609855	0.076708	0.281913	0.117885	0.425692	-0.0120016	0.031658	0.127937	0.0212364	0.998963	1	1	1	1_1824	1824	NA	NA	NA	NA	NA	NA
CTDP1	0.136942	0.235136	0.185926	0.0793596	0.066022	0.00851385	0.159794	0.22525	0.142611	0.0212402	0.999606	1	1	1	1_1825	1825	NA	NA	NA	NA	NA	NA
MAPKAPK2	0.176337	0.233648	0.15708	0.127385	-0.00645986	0.1282	0.186313	0.152958	0.0621256	0.021272	0.99964	1	1	1	1_1826	1826	NA	NA	NA	NA	NA	NA
OVGP1	0.0909107	0.348725	0.130061	-0.16218	0.0545327	0.158116	0.0410934	0.371545	0.201315	0.0212814	0.990273	1	1	1	1_1827	1827	NA	NA	NA	NA	NA	NA
BCAS4	0.148593	0.0802601	0.00358087	0.377988	-0.0222015	-0.113378	0.579	0.101932	0.191307	0.0213068	0.988116	1	1	1	1_1828	1828	NA	NA	NA	NA	NA	NA
GPR3	0.019997	0.000571953	-0.0144851	0.6027	0.203399	-0.0309677	0.432855	0.148913	0.123771	0.0213376	0.992364	1	1	1	1_1829	1829	NA	NA	NA	NA	NA	NA
FAM195B	0.161108	0.112576	0.285142	0.0432744	-0.0434872	0.0659471	0.14614	0.271058	0.219183	0.0213865	0.99861	1	1	1	1_1830	1830	NA	NA	NA	NA	NA	NA
TPST1	0.109282	0.0825412	0.133965	0.260294	0.147853	-0.103058	0.109414	0.213506	0.239412	0.0214252	0.998496	1	1	1	1_1831	1831	NA	NA	NA	NA	NA	NA
AKT1S1	0.0206739	0.462424	0.191222	-0.126428	0.0991409	0.00854797	0.15307	0.0338732	0.49791	0.0214799	0.983103	1	1	1	1_1832	1832	NA	NA	NA	NA	NA	NA
TRIML2	0.418887	0.0589225	-0.125331	0.530695	-0.0227933	-0.264532	0.549005	0.304771	-0.21728	0.0215042	0.658138	1	1	1	1_1833	1833	NA	NA	NA	NA	NA	NA
IGF2R	0.0720765	0.312651	0.177942	0.0891072	0.0934871	0.0557066	0.25214	0.141677	0.0827879	0.0215406	0.99973	1	1	1	1_1834	1834	NA	NA	NA	NA	NA	NA
BNIP1	0.158653	0.150243	0.0401463	0.204277	0.255516	0.118099	0.052712	0.0782207	0.123737	0.0215547	0.999842	1	1	1	1_1835	1835	NA	NA	NA	NA	NA	NA
TP53BP2	0.166024	0.278041	0.10253	-0.0729227	-0.234069	0.061573	0.3432	0.202373	0.251553	0.021569	0.947869	1	1	1	1_1836	1836	NA	NA	NA	NA	NA	NA
TNPO3	0.124313	0.425034	0.303707	0.0207271	0.161522	-0.0182048	0.110784	0.184523	0.00849256	0.0215731	0.998355	1	1	1	1_1837	1837	NA	NA	NA	NA	NA	NA
FKBP4	0.0763253	0.206268	0.110134	0.120039	0.0789174	0.0540177	0.313974	0.0598726	0.274701	0.0215915	0.999656	1	1	1	1_1838	1838	NA	NA	NA	NA	NA	NA
RCL1	0.0551083	0.0330371	0.277745	0.131096	-0.0382462	0.121703	0.103443	0.289751	0.361174	0.0216232	0.998345	1	1	1	1_1839	1839	NA	NA	NA	NA	NA	NA
METTL2A	0.125374	0.242842	0.385909	0.194757	0.152679	0.254687	-0.0265577	0.131584	-0.225623	0.0216538	0.97801	1	1	1	1_1840	1840	NA	NA	NA	NA	NA	NA
C1orf27	-0.0783675	0.220685	0.424446	0.214717	0.215576	0.514174	-0.0990207	-0.00383272	0.00777339	0.0218346	0.953498	1	1	1	1_1841	1841	NA	NA	NA	NA	NA	NA
UBE2K	0.0212234	0.131281	0.261386	0.0347446	0.178515	0.200838	-0.0317485	0.340595	0.239878	0.0219334	0.997807	1	1	1	1_1842	1842	NA	NA	NA	NA	NA	NA
RPS6KA5	0.108906	0.0839945	0.147835	0.306786	0.240287	0.0392876	0.0716042	0.0877241	0.111424	0.0219971	0.999815	1	1	1	1_1843	1843	NA	NA	NA	NA	NA	NA
TOMM34	0.202199	0.0887998	0.227467	0.215622	0.0749882	-0.0249239	0.409523	0.0365326	0.0765313	0.0220408	0.999039	1	1	1	1_1844	1844	NA	NA	NA	NA	NA	NA
TBRG4	0.171184	0.296807	0.107882	0.0926881	0.148439	0.0638508	0.169535	0.0468275	0.116328	0.0220966	0.999786	1	1	1	1_1845	1845	NA	NA	NA	NA	NA	NA
FUT11	0.072586	0.102495	0.194297	0.0638146	0.296809	0.200606	0.0757024	0.114101	0.0624889	0.022209	0.9998	1	1	1	1_1846	1846	NA	NA	NA	NA	NA	NA
ABLIM3	0.212262	0.0988569	0.139895	0.458739	0.244637	-0.0180506	-0.0269566	0.0449274	0.135057	0.0223632	0.997751	1	1	1	1_1847	1847	NA	NA	NA	NA	NA	NA
SLC44A3	0.167117	0.0808812	-0.0467719	0.813733	0.167624	0.113356	-0.0320062	0.224289	0.0370274	0.0225695	0.99394	1	1	1	1_1848	1848	NA	NA	NA	NA	NA	NA
CPOX	0.127957	-0.0594558	0.198775	0.147257	0.110694	0.213723	0.083484	0.232055	0.181057	0.0225944	0.998761	1	1	1	1_1849	1849	NA	NA	NA	NA	NA	NA
CABLES1	0.0267726	0.199111	0.198381	-0.110336	0.161669	0.174128	0.0845384	0.587261	0.0302484	0.0226289	0.993904	1	1	1	1_1850	1850	NA	NA	NA	NA	NA	NA
OAS3	0.243	0.107898	0.237219	-0.102059	0.0679877	0.0648209	0.381025	0.150302	0.0851995	0.0227122	0.996109	1	1	1	1_1851	1851	NA	NA	NA	NA	NA	NA
SMCR7L	0.103817	0.301128	0.223878	0.108049	0.0157904	0.0728838	0.135324	0.095909	0.178147	0.0227175	0.999619	1	1	1	1_1852	1852	NA	NA	NA	NA	NA	NA
PGM2	0.174308	0.079121	0.239103	0.157078	-0.0337985	0.101749	0.258579	0.0957365	0.148393	0.0227753	0.999332	1	1	1	1_1853	1853	NA	NA	NA	NA	NA	NA
HSPA1L	-0.15715	0.293323	0.314225	0.665826	0.304963	-0.194811	-0.35216	0.190788	0.0179856	0.0228089	0.604445	1	1	1	1_1854	1854	NA	NA	NA	NA	NA	NA
MYPOP	0.0541202	0.0941267	0.0768934	0.392967	0.225843	0.0632392	0.129037	0.00809598	0.234149	0.0228299	0.999425	1	1	1	1_1855	1855	NA	NA	NA	NA	NA	NA
PTPRE	0.483986	0.357625	0.0998257	-0.0171012	0.121845	0.189897	0.0338954	0.0824691	-0.0145972	0.0228363	0.996928	1	1	1	1_1856	1856	NA	NA	NA	NA	NA	NA
PA2G4	0.13524	0.113801	0.117578	0.132965	0.10152	0.104149	0.151382	0.240005	0.10157	0.0228394	0.999883	1	1	1	1_1857	1857	NA	NA	NA	NA	NA	NA
WDR46	0.122584	0.199203	0.106565	0.252651	-0.0257749	0.118084	0.0776811	0.217864	0.129444	0.022844	0.999516	1	1	1	1_1858	1858	NA	NA	NA	NA	NA	NA
NFE2L3	0.23915	-0.0155334	0.140545	0.154028	0.158165	-0.0961725	0.343519	0.279537	0.0618483	0.0228484	0.994808	1	1	1	1_1859	1859	NA	NA	NA	NA	NA	NA
UTP6	0.0705086	0.182066	0.27171	0.211861	-0.013879	0.166262	0.0462674	0.149506	0.177927	0.0228845	0.999531	1	1	1	1_1860	1860	NA	NA	NA	NA	NA	NA
TIMP3	0.281414	0.313556	0.307488	0.0740236	-0.130482	0.352911	0.0129628	0.0827099	-0.0180449	0.0229336	0.984205	1	1	1	1_1861	1861	NA	NA	NA	NA	NA	NA
ZBTB2	0.0850158	0.22015	0.244791	0.137146	0.18374	0.0181837	0.0426752	0.170641	0.142746	0.0229436	0.999747	1	1	1	1_1862	1862	NA	NA	NA	NA	NA	NA
CLDND1	0.132698	0.0367181	0.00326729	0.431484	0.204326	0.0790719	0.513053	0.0665294	-0.0366307	0.0229488	0.996076	1	1	1	1_1863	1863	NA	NA	NA	NA	NA	NA
LANCL3	0.428474	0.343757	0.485265	0.0235686	0.116417	-0.0992104	0.0723825	-0.00714113	0.0382984	0.0230654	0.98888	1	1	1	1_1864	1864	NA	NA	NA	NA	NA	NA
CDCA4	0.141482	0.152079	0.0980836	-0.00645753	-0.0266162	0.0545609	0.372038	0.125045	0.329055	0.0230687	0.997309	1	1	1	1_1865	1865	NA	NA	NA	NA	NA	NA
SF3A3	0.210686	0.198711	0.210466	0.201996	0.113319	0.0606128	0.125294	-0.0886921	0.200337	0.0231042	0.996892	1	1	1	1_1866	1866	NA	NA	NA	NA	NA	NA
NOP10	0.212088	0.0572253	0.207031	0.130837	-0.00341391	0.148047	0.18658	0.0717685	0.210174	0.0232213	0.999511	1	1	1	1_1867	1867	NA	NA	NA	NA	NA	NA
HES1	0.256502	0.11626	0.295647	0.101064	-0.0151233	0.0741703	0.137437	0.168964	0.0914669	0.0232411	0.999376	1	1	1	1_1868	1868	NA	NA	NA	NA	NA	NA
LOX	0.11812	0.0563275	0.187486	0.41363	0.00684367	0.0930092	0.179701	0.13028	0.0770986	0.0232699	0.999514	1	1	1	1_1869	1869	NA	NA	NA	NA	NA	NA
FAM96B	0.155442	0.0854013	0.129332	0.219778	0.0719815	0.0633052	0.215043	-0.00394468	0.328424	0.0232805	0.999241	1	1	1	1_1870	1870	NA	NA	NA	NA	NA	NA
CD46	0.0331667	-0.145534	0.344458	0.064395	0.303167	0.365975	-0.00157093	0.140963	0.122143	0.0232825	0.98573	1	1	1	1_1871	1871	NA	NA	NA	NA	NA	NA
PARD3	0.24635	0.472881	0.342442	0.105715	0.143939	-0.110258	0.0116357	0.107101	0.00695695	0.023355	0.993075	1	1	1	1_1872	1872	NA	NA	NA	NA	NA	NA
ZNF175	0.111907	0.155028	0.161934	0.1299	0.0455478	0.193496	0.0561251	0.190525	0.161613	0.0233876	0.999821	1	1	1	1_1873	1873	NA	NA	NA	NA	NA	NA
HM13	0.116714	0.307372	0.11945	0.0926536	0.072587	0.311276	0.0282366	0.161921	0.0308827	0.0234885	0.99952	1	1	1	1_1874	1874	NA	NA	NA	NA	NA	NA
LRRC3	0.0638172	0.0824225	0.0943915	0.141328	-0.0808835	-0.130707	0.374854	0.309484	0.378822	0.0235172	0.980321	1	1	1	1_1875	1875	NA	NA	NA	NA	NA	NA
SIGLEC12	0.0682695	0.0075943	0.0259313	0.516508	0.119698	0.777249	0.0206576	0.00697676	0.00355036	0.023519	0.991025	1	1	1	1_1876	1876	NA	NA	NA	NA	NA	NA
CTH	-0.104066	0.307425	0.190979	-0.133043	0.225536	0.209811	-0.072761	0.350563	0.243919	0.0235224	0.922193	1	1	1	1_1877	1877	NA	NA	NA	NA	NA	NA
TWSG1	0.0909558	0.00427704	0.289904	0.157015	0.0623256	0.1539	0.125893	0.300362	0.11196	0.0235398	0.99949	1	1	1	1_1878	1878	NA	NA	NA	NA	NA	NA
ZNF800	0.0318878	0.462782	0.229715	-0.143603	-0.208314	0.2115	0.13885	0.210127	0.148091	0.0235527	0.925975	1	1	1	1_1879	1879	NA	NA	NA	NA	NA	NA
OPTC	0.0405989	0.11974	0.0726657	0.022544	0.375064	0.573956	-0.0317974	0.0353889	0.0532994	0.0235649	0.993852	1	1	1	1_1880	1880	NA	NA	NA	NA	NA	NA
ARHGAP8	0.215353	0.170443	0.160255	0.127286	0.304686	0.170438	0.077164	-0.0469087	0.0276491	0.0236487	0.9983	1	1	1	1_1881	1881	NA	NA	NA	NA	NA	NA
ZMYND19	0.0289533	0.250437	0.158313	-0.0532733	0.105398	0.161335	0.0502157	0.204027	0.361804	0.0236654	0.997779	1	1	1	1_1882	1882	NA	NA	NA	NA	NA	NA
PLK3	0.487483	-0.0338335	0.397384	0.242292	0.0392305	0.15926	-0.00931478	0.0690496	0.0697619	0.0237459	0.994957	1	1	1	1_1883	1883	NA	NA	NA	NA	NA	NA
STRAP	0.0384882	0.192545	0.252159	0.210021	0.154502	0.187919	-0.0648545	0.143205	0.172123	0.0238168	0.998197	1	1	1	1_1884	1884	NA	NA	NA	NA	NA	NA
KRT7	0.0273547	0.170839	0.113503	0.838294	0.00967309	0.12828	0.0270298	0.0876839	0.09887	0.0238249	0.998378	1	1	1	1_1885	1885	NA	NA	NA	NA	NA	NA
TRIM36	0.12132	0.230512	0.345585	0.315492	0.155548	0.264846	0.011789	-0.114411	0.00124842	0.0239145	0.990193	1	1	1	1_1886	1886	NA	NA	NA	NA	NA	NA
ZNF267	0.166255	-0.123843	0.22793	0.349804	0.190191	0.296632	0.048596	0.0924892	-0.0142271	0.0239369	0.992186	1	1	1	1_1887	1887	NA	NA	NA	NA	NA	NA
RAB3IP	0.012602	0.333937	0.0590383	0.0973818	0.12879	0.222915	-0.137979	0.225954	0.320105	0.0239377	0.987149	1	1	1	1_1888	1888	NA	NA	NA	NA	NA	NA
TMEM33	0.18489	0.152883	0.140937	0.146765	0.168177	0.147172	0.0242062	0.119783	0.102472	0.0240831	0.999864	1	1	1	1_1889	1889	NA	NA	NA	NA	NA	NA
MOCS3	0.11265	0.0290325	0.110474	0.0547912	0.20137	0.258181	0.175309	0.0997429	0.114072	0.0241948	0.999688	1	1	1	1_1890	1890	NA	NA	NA	NA	NA	NA
CHCHD2	0.132499	0.0381079	0.142451	-0.0947807	0.288828	0.409797	0.0709287	0.00193319	0.156406	0.0242664	0.993358	1	1	1	1_1891	1891	NA	NA	NA	NA	NA	NA
SOCS4	0.0867021	0.053624	0.0942896	0.148494	0.269602	0.236574	0.044852	0.141108	0.0798489	0.0242776	0.99979	1	1	1	1_1892	1892	NA	NA	NA	NA	NA	NA
TAP1	0.177066	0.143732	0.122549	0.185193	0.0529177	0.0076986	0.290616	0.17129	0.0610015	0.0243093	0.999533	1	1	1	1_1893	1893	NA	NA	NA	NA	NA	NA
CPSF4	0.00839615	0.229629	0.353844	0.0831286	-0.068566	0.023435	0.0945181	0.265529	0.325803	0.024322	0.994307	1	1	1	1_1894	1894	NA	NA	NA	NA	NA	NA
HLA-E	0.0425088	0.183575	-0.0399088	0.303845	0.0190141	0.037464	0.310891	0.123657	0.310027	0.0243257	0.996585	1	1	1	1_1895	1895	NA	NA	NA	NA	NA	NA
MED26	-0.00854294	0.215117	0.188689	0.0925505	-0.0348449	-0.136068	0.317419	0.291051	0.340353	0.0243547	0.97829	1	1	1	1_1896	1896	NA	NA	NA	NA	NA	NA
GPN1	0.150951	-0.0228842	0.170384	0.300335	0.0428057	0.129237	0.317994	0.0687364	0.108674	0.0244115	0.998709	1	1	1	1_1897	1897	NA	NA	NA	NA	NA	NA
RHBDF2	0.147081	0.0480301	0.238852	0.0759158	0.0650797	0.139848	0.281945	0.0617923	0.199924	0.0244997	0.999622	1	1	1	1_1898	1898	NA	NA	NA	NA	NA	NA
DLK2	0.262692	0.098394	0.0994245	0.206037	0.293618	0.00882966	0.0545656	0.0290515	0.108121	0.0245079	0.999413	1	1	1	1_1899	1899	NA	NA	NA	NA	NA	NA
BCL2L11	0.0942155	0.14538	0.171046	0.134061	0.312252	0.065252	0.0367116	0.158184	0.0604448	0.0245901	0.999753	1	1	1	1_1900	1900	NA	NA	NA	NA	NA	NA
B4GALT1	0.132675	0.278614	0.0591673	0.116245	0.2312	-0.0336518	-0.0453433	0.576154	0.0289978	0.0246489	0.993487	1	1	1	1_1901	1901	NA	NA	NA	NA	NA	NA
DNAJA2	0.16641	0.0987996	0.343332	0.26153	0.197978	0.260996	-0.275503	0.15227	-0.155599	0.0246509	0.906801	1	1	1	1_1902	1902	NA	NA	NA	NA	NA	NA
TUBA4B	0.391395	0.223592	0.332565	-0.135344	0.528597	-0.271549	0.0014804	-0.025915	0.0489346	0.0246977	0.805874	1	1	1	1_1903	1903	NA	NA	NA	NA	NA	NA
FAM105B	0.0527368	0.0443404	0.221826	-0.0645398	0.046112	0.165744	0.0762493	0.365888	0.394525	0.0247221	0.996006	1	1	1	1_1904	1904	NA	NA	NA	NA	NA	NA
SPATA2L	0.155507	0.049604	0.110991	1.20406	-0.177778	0.0364527	0.168318	-0.199563	0.115036	0.0247518	0.878851	1	1	1	1_1905	1905	NA	NA	NA	NA	NA	NA
CMIP	0.375101	0.288421	0.245613	0.113035	-0.158717	-0.0098153	0.143739	0.0608288	0.093389	0.0248021	0.987314	1	1	1	1_1906	1906	NA	NA	NA	NA	NA	NA
ACOT7	0.340703	0.259689	0.306808	0.199446	0.0542638	0.252603	-0.00173257	-0.0120583	-0.0185214	0.0248379	0.995206	1	1	1	1_1907	1907	NA	NA	NA	NA	NA	NA
PIGL	0.0730043	0.00907172	0.0789524	0.3387	0.187321	0.501257	0.0285494	-0.0844238	0.151605	0.0248773	0.990314	1	1	1	1_1908	1908	NA	NA	NA	NA	NA	NA
CCNF	0.09404	0.202703	0.147454	0.162208	0.0805497	0.10488	0.270113	0.302087	-0.0962506	0.0249422	0.996574	1	1	1	1_1909	1909	NA	NA	NA	NA	NA	NA
HOXD4	0.0652989	0.139626	1.13173	-0.104376	0.438762	0.074842	0.021726	-0.0421491	-0.0406693	0.0249677	0.941795	1	1	1	1_1910	1910	NA	NA	NA	NA	NA	NA
SRPR	0.0571893	0.0873849	0.127421	0.380282	0.0912837	0.109032	0.22062	0.0984979	0.0783141	0.0249719	0.999765	1	1	1	1_1911	1911	NA	NA	NA	NA	NA	NA
TSPAN14	0.170918	0.137755	0.174381	0.169028	0.0233167	-0.0416677	0.220802	0.215099	0.109654	0.0249803	0.998982	1	1	1	1_1912	1912	NA	NA	NA	NA	NA	NA
KRI1	0.167979	0.213862	0.0569769	0.0472673	0.329325	0.0923707	0.153673	0.109011	-0.0170316	0.0250731	0.998878	1	1	1	1_1913	1913	NA	NA	NA	NA	NA	NA
DNAJC7	0.178411	0.117706	-0.0258558	-0.0376011	0.173233	0.562013	0.0123739	0.253449	0.0151058	0.0250943	0.991892	1	1	1	1_1914	1914	NA	NA	NA	NA	NA	NA
FBLIM1	0.130544	0.281989	0.0551075	0.330631	-0.0110787	0.268138	0.171765	0.0197547	0.00316478	0.0251116	0.997968	1	1	1	1_1915	1915	NA	NA	NA	NA	NA	NA
HARS	0.157591	0.166108	0.0965526	0.0861625	-0.0534295	0.0431176	0.355175	0.0536267	0.31641	0.0251196	0.997579	1	1	1	1_1916	1916	NA	NA	NA	NA	NA	NA
LIN37	0.0370892	0.126791	0.256514	0.132978	-0.0276954	0.0782641	0.197778	0.218273	0.239441	0.0251422	0.998916	1	1	1	1_1917	1917	NA	NA	NA	NA	NA	NA
KCTD6	0.388987	0.216652	0.147564	0.0480244	0.0309717	-0.0149026	0.248216	0.0858176	0.0742178	0.0253246	0.998411	1	1	1	1_1918	1918	NA	NA	NA	NA	NA	NA
KCNG4	-0.000951751	0.138997	-0.0652365	0.278719	0.365469	0.502556	0.0469088	-0.0242707	0.0274215	0.0253439	0.982899	1	1	1	1_1919	1919	NA	NA	NA	NA	NA	NA
AGAP3	0.100587	0.139445	0.053607	0.124954	0.0262348	0.128927	0.180346	0.335592	0.122127	0.0253441	0.999618	1	1	1	1_1920	1920	NA	NA	NA	NA	NA	NA
KIAA0513	0.0510947	0.196784	0.218056	-0.168236	0.00598182	-0.10893	0.360734	0.430949	0.219095	0.0254626	0.949647	1	1	1	1_1921	1921	NA	NA	NA	NA	NA	NA
EMD	0.23858	0.16509	-1.2571	0.137598	0.0687253	0.170313	0.266302	0.0262173	0.272393	0.0254721	0.571136	1	1	1	1_1922	1922	NA	NA	NA	NA	NA	NA
NEB	0.209351	0.406314	0.304577	-0.0276316	0.142887	0.041128	0.0273982	0.149581	0.0307154	0.0254791	0.997819	1	1	1	1_1923	1923	NA	NA	NA	NA	NA	NA
ZNF823	0.0544938	0.297934	0.373287	0.135511	-0.018298	-0.0155774	0.0130481	0.203677	0.280651	0.0255251	0.99667	1	1	1	1_1924	1924	NA	NA	NA	NA	NA	NA
SPRED1	0.227089	0.0729314	0.0209694	0.338522	-0.025575	0.123908	0.368704	0.229205	-0.0549529	0.02566	0.99285	1	1	1	1_1925	1925	NA	NA	NA	NA	NA	NA
EAF1	0.156706	0.155801	0.18945	0.0485684	0.111939	0.0688623	-0.212699	0.392562	0.275316	0.025728	0.97999	1	1	1	1_1926	1926	NA	NA	NA	NA	NA	NA
UTP23	0.0789802	0.0619634	0.181819	0.0324628	0.0924858	0.246839	-0.0943598	0.3197	0.35989	0.0257663	0.992374	1	1	1	1_1927	1927	NA	NA	NA	NA	NA	NA
MDN1	0.146368	0.302348	0.237856	0.120369	0.110322	-0.0165508	0.145982	0.227242	-0.024618	0.0259968	0.99829	1	1	1	1_1928	1928	NA	NA	NA	NA	NA	NA
NOMO1	0.0449709	0.510166	0.244852	-0.0764403	0.177874	-0.127162	0.163727	0.428151	-0.0916156	0.026044	0.934673	1	1	1	1_1929	1929	NA	NA	NA	NA	NA	NA
PRSS50	-0.0237324	0.6665	0.112688	0.379073	0.207355	0.00439231	-0.00312948	0.107285	-0.00754966	0.0261584	0.989953	1	1	1	1_1930	1930	NA	NA	NA	NA	NA	NA
USP11	0.0835486	0.173691	0.0786573	0.0265986	0.103515	0.0903279	0.212247	0.191714	0.237173	0.0261692	0.99958	1	1	1	1_1931	1931	NA	NA	NA	NA	NA	NA
STK40	0.151054	0.134176	0.309244	0.027717	0.405692	0.150596	0.03988	0.0106488	0.00468433	0.0262588	0.998052	1	1	1	1_1932	1932	NA	NA	NA	NA	NA	NA
GTF2E1	0.0503093	0.160756	0.200029	0.107157	0.0308435	0.094499	0.192724	0.30945	0.0987387	0.0262592	0.99956	1	1	1	1_1933	1933	NA	NA	NA	NA	NA	NA
KIAA0427	0.263719	0.18228	0.0210534	0.199771	0.23802	-0.250769	0.188902	0.194187	-0.000395095	0.0263441	0.970651	1	1	1	1_1934	1934	NA	NA	NA	NA	NA	NA
DUSP11	0.0497063	0.0228248	0.351971	0.26246	0.182049	0.178045	-0.120017	0.123373	0.228212	0.02635	0.992366	1	1	1	1_1935	1935	NA	NA	NA	NA	NA	NA
SLC25A28	0.0484615	0.119872	0.126263	0.414439	-0.0117246	0.0255923	0.283012	0.0275529	0.266649	0.0263599	0.997843	1	1	1	1_1936	1936	NA	NA	NA	NA	NA	NA
ADAM9	0.0291168	0.0407509	0.26407	-0.0214293	0.188342	0.335612	-0.194039	0.323488	0.24445	0.0263858	0.965566	1	1	1	1_1937	1937	NA	NA	NA	NA	NA	NA
LPAR5	0.266389	0.111917	0.15004	0.221926	0.104194	-0.161981	0.217684	0.130959	0.0562365	0.0264333	0.994726	1	1	1	1_1938	1938	NA	NA	NA	NA	NA	NA
TRMU	0.19461	0.0636705	0.227616	0.0214126	0.0799335	0.191508	0.0591043	0.0223662	0.383334	0.0264541	0.998934	1	1	1	1_1939	1939	NA	NA	NA	NA	NA	NA
GNA12	0.276204	0.252311	0.143302	0.15065	-0.171399	-0.0761493	0.192109	0.0992042	0.17971	0.0264649	0.979186	1	1	1	1_1940	1940	NA	NA	NA	NA	NA	NA
LOC646999	0.0819167	0.123671	0.116063	0.827593	0.187438	0.170334	-0.0398773	-0.0768841	0.0831013	0.0264797	0.987567	1	1	1	1_1941	1941	NA	NA	NA	NA	NA	NA
PTPRF	0.216487	0.203353	0.277268	-0.0968748	-0.264525	0.114108	0.229174	0.100649	0.206762	0.0264811	0.927133	1	1	1	1_1942	1942	NA	NA	NA	NA	NA	NA
MAST4	0.158103	0.157872	0.208763	0.0367526	0.0557271	-0.170401	0.23635	0.1649	0.26407	0.0264912	0.99061	1	1	1	1_1943	1943	NA	NA	NA	NA	NA	NA
LENG1	0.078112	0.0621172	0.188483	-0.149627	0.173572	0.250256	0.252092	0.0583896	0.201716	0.0265098	0.993591	1	1	1	1_1944	1944	NA	NA	NA	NA	NA	NA
SLC25A44	0.15188	0.33445	0.183538	0.00627097	0.0190666	-0.0490025	0.260209	0.235132	0.0603906	0.0266025	0.996407	1	1	1	1_1945	1945	NA	NA	NA	NA	NA	NA
C15orf63	0.158675	0.0679918	0.224485	0.0270262	0.0435665	0.133813	0.146143	0.239251	0.145481	0.026704	0.999497	1	1	1	1_1946	1946	NA	NA	NA	NA	NA	NA
PWP1	0.0663603	0.0498232	0.317182	0.155826	0.118341	0.219312	0.0546077	0.121505	0.125699	0.026764	0.999775	1	1	1	1_1947	1947	NA	NA	NA	NA	NA	NA
INSIG1	0.152514	0.0592577	0.318943	0.358458	0.0867923	0.0234401	0.132076	0.132728	0.0119023	0.0268426	0.999282	1	1	1	1_1948	1948	NA	NA	NA	NA	NA	NA
C1orf103	0.344513	0.160878	0.412977	0.180192	0.11578	-0.0911723	0.0462076	0.0779943	0.0216768	0.027091	0.996822	1	1	1	1_1949	1949	NA	NA	NA	NA	NA	NA
B3GNT3	0.332788	0.143091	0.247141	0.0701809	0.0326414	0.264353	0.0098689	0.0514155	0.0803479	0.0273533	0.998971	1	1	1	1_1950	1950	NA	NA	NA	NA	NA	NA
C16orf70	0.073042	0.262975	0.190271	0.0583702	0.0706371	0.0149225	0.182515	0.100742	0.250101	0.0273951	0.999315	1	1	1	1_1951	1951	NA	NA	NA	NA	NA	NA
ACD	0.19511	0.121376	0.140288	0.0794063	0.120907	0.225574	-0.0671325	0.11473	0.242983	0.0273985	0.997763	1	1	1	1_1952	1952	NA	NA	NA	NA	NA	NA
CNO	0.0209577	-0.0267926	0.239234	0.160111	0.0366951	0.123467	0.301855	0.147942	0.298146	0.0276312	0.997082	1	1	1	1_1953	1953	NA	NA	NA	NA	NA	NA
NOL6	0.000996324	0.230417	0.300548	0.0973697	-0.0447786	-0.0724054	0.345776	0.266299	0.149595	0.0276855	0.989687	1	1	1	1_1954	1954	NA	NA	NA	NA	NA	NA
SOCS6	0.438605	0.103252	0.14826	0.269938	0.0143577	0.0640236	0.0820488	0.0532777	0.0527595	0.0277272	0.999132	1	1	1	1_1955	1955	NA	NA	NA	NA	NA	NA
SF3B4	0.29392	0.226549	0.140923	0.0831213	0.0331176	0.148574	0.198602	0.0996052	-0.0166869	0.0277527	0.998808	1	1	1	1_1956	1956	NA	NA	NA	NA	NA	NA
FXC1	0.0890284	0.0965556	0.435714	0.188921	0.0198777	0.0417149	-0.0340148	0.201093	0.288376	0.0278908	0.996997	1	1	1	1_1957	1957	NA	NA	NA	NA	NA	NA
C3orf45	0.314966	0.515645	0.226229	-0.0395655	0.0839334	-0.0501674	0.0872172	0.107823	0.00383729	0.0278971	0.991508	1	1	1	1_1958	1958	NA	NA	NA	NA	NA	NA
ZNF57	-0.084446	0.219963	0.240212	0.149404	0.164593	0.195077	0.0652963	0.125664	0.10064	0.0279496	0.997451	1	1	1	1_1959	1959	NA	NA	NA	NA	NA	NA
UBE3C	0.0959381	0.0350155	0.153822	0.432335	0.0921001	-0.0892946	0.151698	0.235488	0.0959263	0.0279511	0.997343	1	1	1	1_1960	1960	NA	NA	NA	NA	NA	NA
LIFR	0.208127	0.191248	0.155628	0.56485	0.362702	0.0516269	-0.199726	0.00517545	-0.349229	0.028003	0.773117	1	1	1	1_1961	1961	NA	NA	NA	NA	NA	NA
PHRF1	-0.0508549	0.164559	0.284579	-0.0261596	0.200964	-0.15832	0.200743	0.25874	0.286455	0.0280409	0.96608	1	1	1	1_1962	1962	NA	NA	NA	NA	NA	NA
TULP4	0.299338	0.108866	-0.00632178	0.0423476	0.100524	-0.00912464	0.237097	0.44428	0.0472996	0.0280841	0.996773	1	1	1	1_1963	1963	NA	NA	NA	NA	NA	NA
PANX2	0.105648	0.137843	0.0760252	0.0689868	0.0142372	-0.015553	0.213861	0.210141	0.365855	0.0281344	0.998241	1	1	1	1_1964	1964	NA	NA	NA	NA	NA	NA
MOCS2	0.0122323	0.160368	0.224788	0.129095	0.0673444	0.259179	0.0419063	0.146812	0.18158	0.0281975	0.999407	1	1	1	1_1965	1965	NA	NA	NA	NA	NA	NA
MICAL1	0.294456	0.140045	0.103324	0.16225	0.101639	0.0667549	0.17087	0.0893804	0.0372581	0.0283053	0.999704	1	1	1	1_1966	1966	NA	NA	NA	NA	NA	NA
MRPS30	-0.0179532	0.332278	0.601894	0.179807	-0.280947	-0.00276376	-0.0364587	0.345444	0.162165	0.0285335	0.859538	1	1	1	1_1967	1967	NA	NA	NA	NA	NA	NA
SMARCD2	-0.0407937	0.360623	0.555055	0.120859	-0.193035	-0.198492	0.196678	0.0715596	0.278397	0.0285645	0.848581	1	1	1	1_1968	1968	NA	NA	NA	NA	NA	NA
CARD10	0.363082	-0.0750742	0.0764612	0.113482	0.00838898	0.0503788	0.664217	0.109354	0.0369522	0.0287779	0.988934	1	1	1	1_1969	1969	NA	NA	NA	NA	NA	NA
GMFB	0.375825	0.0459929	0.315523	0.170463	0.00692712	0.118154	0.0398691	0.163203	0.0369449	0.0289299	0.998878	1	1	1	1_1970	1970	NA	NA	NA	NA	NA	NA
POLR2H	0.0798684	0.245634	0.400342	0.0655464	0.140037	0.248758	-0.0548498	0.19762	-0.00755206	0.0289931	0.995365	1	1	1	1_1971	1971	NA	NA	NA	NA	NA	NA
SBNO2	0.214744	0.146317	0.142873	-0.622974	0.165505	0.0675084	0.268533	0.124438	0.0957824	0.0289975	0.882654	1	1	1	1_1972	1972	NA	NA	NA	NA	NA	NA
CARD16	0.163084	0.0965732	0.190995	0.833691	-0.0824682	0.167592	-0.0123132	0.0228576	0.056822	0.0290339	0.99091	1	1	1	1_1973	1973	NA	NA	NA	NA	NA	NA
MYL9	0.184653	0.14861	0.110572	0.0693315	0.0932005	0.0862999	0.21526	0.0996468	0.115531	0.0290486	0.999747	1	1	1	1_1974	1974	NA	NA	NA	NA	NA	NA
TFIP11	-0.00678827	0.288288	0.251703	0.0763863	-0.00347815	0.139535	0.100098	0.222467	0.165447	0.0291296	0.998079	1	1	1	1_1975	1975	NA	NA	NA	NA	NA	NA
SFPQ	0.201033	0.14904	0.111089	-0.202643	0.192291	0.0887527	0.249247	0.101823	0.0927376	0.029152	0.989186	1	1	1	1_1976	1976	NA	NA	NA	NA	NA	NA
PPP1CA	0.090819	0.198219	0.110182	0.183541	0.000195592	0.106251	0.143994	0.120034	0.171233	0.0291597	0.999592	1	1	1	1_1977	1977	NA	NA	NA	NA	NA	NA
ZNF202	-0.00927845	0.196609	0.183275	0.089565	0.0834189	0.24288	0.0417758	0.253219	0.146132	0.0291863	0.998969	1	1	1	1_1978	1978	NA	NA	NA	NA	NA	NA
RNF125	0.111172	0.143295	0.264213	0.00974615	0.00747552	0.00873318	0.0940143	0.26085	0.297165	0.029246	0.997946	1	1	1	1_1979	1979	NA	NA	NA	NA	NA	NA
GTF2H1	0.133429	0.103999	0.288039	0.064939	0.190844	0.21566	-0.127261	0.115376	0.151268	0.0293173	0.994228	1	1	1	1_1980	1980	NA	NA	NA	NA	NA	NA
RUVBL1	0.124329	0.120872	0.184882	0.204132	0.0339489	0.121436	0.0310513	0.126598	0.222283	0.029454	0.99965	1	1	1	1_1981	1981	NA	NA	NA	NA	NA	NA
SUPT5H	0.132444	0.233122	0.0863209	0.0760759	0.0872593	-0.0434153	0.110252	0.410483	0.0777563	0.0295082	0.998626	1	1	1	1_1982	1982	NA	NA	NA	NA	NA	NA
SPTY2D1	0.149355	0.245872	0.201676	-0.0565924	0.0804485	-0.178807	0.161697	0.598695	0.00291836	0.0295315	0.964632	1	1	1	1_1983	1983	NA	NA	NA	NA	NA	NA
VWA3A	-0.0438054	-0.027224	-0.0328955	0.138195	1.01665	-0.051259	-0.0243015	0.15259	0.293352	0.0295492	0.918101	1	1	1	1_1984	1984	NA	NA	NA	NA	NA	NA
IL17RA	0.0631212	0.128567	-0.0166473	1.55522	-0.207986	0.141814	0.0417323	0.110825	-0.0856722	0.0295517	0.880922	1	1	1	1_1985	1985	NA	NA	NA	NA	NA	NA
SUGT1	-0.0330701	0.176033	0.353726	-0.0100901	0.207085	0.278956	-0.164041	0.162396	0.206284	0.0296077	0.964324	1	1	1	1_1986	1986	NA	NA	NA	NA	NA	NA
ABHD5	0.024568	0.137137	0.226304	0.150299	0.17483	0.193155	-0.194499	0.282353	0.15111	0.029654	0.98612	1	1	1	1_1987	1987	NA	NA	NA	NA	NA	NA
CYP2S1	0.104317	0.141269	0.175908	0.112811	0.0141847	-0.0720316	0.235489	0.265745	0.172012	0.0296779	0.997637	1	1	1	1_1988	1988	NA	NA	NA	NA	NA	NA
VEGFA	0.0202732	0.202811	0.26246	0.0760449	0.300613	0.134969	0.0668926	0.00519782	0.137556	0.0297389	0.998939	1	1	1	1_1989	1989	NA	NA	NA	NA	NA	NA
DDX58	0.191018	-0.0248169	0.455266	0.219687	-0.0498862	0.269171	0.0120675	0.0819332	0.0939465	0.0297391	0.993471	1	1	1	1_1990	1990	NA	NA	NA	NA	NA	NA
HABP4	0.0926456	0.193928	0.117564	0.121895	0.151959	-0.153035	0.193156	0.11339	0.226187	0.029786	0.995626	1	1	1	1_1991	1991	NA	NA	NA	NA	NA	NA
KANK1	0.197554	0.295526	0.630768	-0.150919	0.126366	-0.0713218	0.0350086	0.123001	0.0494261	0.0298025	0.974429	1	1	1	1_1992	1992	NA	NA	NA	NA	NA	NA
SP2	0.101532	0.202413	0.181062	-0.139351	0.153035	-0.0340726	0.143408	0.313341	0.160753	0.0299183	0.990122	1	1	1	1_1993	1993	NA	NA	NA	NA	NA	NA
RDBP	0.118979	-0.0154953	0.124969	0.134017	0.031435	0.0951101	0.376869	0.0868113	0.273493	0.0300036	0.998146	1	1	1	1_1994	1994	NA	NA	NA	NA	NA	NA
RP2	-0.00625492	-0.151222	0.349344	-0.0363293	0.104922	0.151137	0.153184	0.315219	0.35544	0.0300406	0.969568	1	1	1	1_1995	1995	NA	NA	NA	NA	NA	NA
FAM127A	0.088232	0.162805	0.212488	0.0949566	0.137079	0.114686	0.0318887	0.465105	-0.00293239	0.0300484	0.999109	1	1	1	1_1996	1996	NA	NA	NA	NA	NA	NA
HJURP	0.0694866	0.183219	0.243365	0.119801	0.0750573	0.020944	0.217769	0.0505929	0.228303	0.0301067	0.999432	1	1	1	1_1997	1997	NA	NA	NA	NA	NA	NA
WNT10B	0.325643	0.13955	0.236243	-0.0352474	0.10225	-0.0244095	0.233755	0.0712094	0.107322	0.0301749	0.997109	1	1	1	1_1998	1998	NA	NA	NA	NA	NA	NA
KIF3C	0.222697	0.225362	0.246585	-0.032331	0.0147612	0.411077	0.131569	0.0257246	-0.0556207	0.0302435	0.988023	1	1	1	1_1999	1999	NA	NA	NA	NA	NA	NA
[truncated: 18,193 more rows]
