# Supplementary material for: Multiple platform assessment of the EGF dependent transcriptome by microarray and deep tag sequencing analysis
Source: BMC Genomics. 2011 Jun 23;12:326. doi: 10.1186/1471-2164-12-326 (PMC3141672; doi:10.1186/1471-2164-12-326)
Supplement: Additional file 6 — Table S5. Table of 20322 RefSeq genes analyzed by RankProd analysis of microarrays and DGE (provided as excel file). [file 1471-2164-12-326-S6.XLS]

## Sheet: EGF_combined_data_6h_RankProdOr
	Agilent	Agilent	Agilent	Operon	Operon	Operon	Illumina	Illumina	Illumina	Solexa	Solexa	Solexa	p.value.up	p.value.down	adjusted.p.value.up	adjusted.p.value.down	Index	Index_Rank	RPrank 1	RPrank 2	RPrank 3	RPrank 4	RPrank 5	RPrank 6	RPrank 7	RPrank 8	RPrank 9	RPrank 10	RPrank 11	RPrank 12	RPrank 13	RPrank 14	RPrank 15
EMP1	2.82877	2.37712	2.76972	1.78485	1.36816	0.940306	3.29424	2.71846	1.95369	3.32506	5.07533	2.43463	0	1	0	1	1	1_1	1	NA	NA	NA	NA	NA	NA	NA	NA	NA	NA	NA	NA	NA	NA
IL8	1.6421	1.44865	1.9632	2.37753	1.97997	2.34258	1.6503	1.64821	1.86889	7.15593	2.29361	3.23844	0	1	0	1	1	1_2	2	NA	NA	NA	NA	NA	NA	NA	NA	NA	NA	NA	NA	NA	NA
IL11	1.5333	1.11257	1.67643	1.83436	1.30788	1.38213	3.27312	2.38736	2.12364	3.16213	3.66401	3.0975	0	1	0	1	1	1_3	3	NA	NA	NA	NA	NA	NA	NA	NA	NA	NA	NA	NA	NA	NA
AREG	2.60221	2.83623	3.72378	2.20783	2.03576	1.8626	0.0563988	0.00184392	0.0358185	3.03762	5.19983	5.24031	0	1	0	1	1	1_4	4	NA	NA	NA	NA	NA	NA	NA	NA	NA	NA	NA	NA	NA	NA
LYPD3	1.33803	1.47351	2.33012	1.10911	1.3248	1.31105	2.15859	2.31161	2.30126	2.43249	4.12882	2.08406	0	1	0	1	1	1_5	5	NA	NA	NA	NA	NA	NA	NA	NA	NA	NA	NA	NA	NA	NA
PHLDA1	2.01455	1.27763	1.802	1.40823	0.826718	1.11547	2.59538	1.68125	1.88861	3.04813	4.73527	2.10194	0	1	0	1	1	1_6	6	NA	NA	NA	NA	NA	NA	NA	NA	NA	NA	NA	NA	NA	NA
PTGS2	1.50706	1.63676	2.00006	1.6133	1.3857	1.24142	1.62217	1.7568	1.35514	3.07656	3.72568	1.54533	0	1	0	1	1	1_7	7	NA	NA	NA	NA	NA	NA	NA	NA	NA	NA	NA	NA	NA	NA
MT2A	1.74807	1.41422	2.46628	1.09466	0.869279	0.928413	2.29349	1.96016	2.43428	3.13582	1.68607	1.91428	0	1	0	1	1	1_8	8	NA	NA	NA	NA	NA	NA	NA	NA	NA	NA	NA	NA	NA	NA
EREG	1.59622	1.82428	2.42272	1.68732	1.57662	1.56205	1.06682	1.37335	1.36654	3.51207	1.47418	1.52185	0	1	0	1	1	1_9	9	NA	NA	NA	NA	NA	NA	NA	NA	NA	NA	NA	NA	NA	NA
ISG20	1.36042	1.35422	1.97957	1.51336	1.31162	1.34672	1.89583	1.95259	1.95794	3.20395	2.30391	1.3607	0	1	0	1	1	1_10	10	NA	NA	NA	NA	NA	NA	NA	NA	NA	NA	NA	NA	NA	NA
IER3	1.62953	1.09342	1.60743	1.11976	0.761366	0.939282	1.98922	1.41128	1.39286	2.48811	5.38037	2.15856	0	1	0	1	1	1_11	11	NA	NA	NA	NA	NA	NA	NA	NA	NA	NA	NA	NA	NA	NA
F3	1.4134	1.34965	2.09274	1.18058	1.15145	1.20195	1.8315	1.93176	2.08314	3.834	1.0185	1.97165	0	1	0	1	1	1_12	12	NA	NA	NA	NA	NA	NA	NA	NA	NA	NA	NA	NA	NA	NA
SERPINE2	0.912286	0.816476	1.47787	1.21807	0.968225	1.00476	1.48149	1.24149	1.57319	2.87285	5.32749	2.56842	0	1	0	1	1	1_13	13	NA	NA	NA	NA	NA	NA	NA	NA	NA	NA	NA	NA	NA	NA
MT1X	1.98925	1.64204	2.90327	1.03123	0.465085	0.61649	1.90574	1.07542	1.53369	1.87852	3.25189	1.77163	0	1	0	1	1	1_14	14	NA	NA	NA	NA	NA	NA	NA	NA	NA	NA	NA	NA	NA	NA
IGFBP4	1.38425	1.08457	1.63788	0.966617	0.51761	0.663724	1.84519	1.08489	1.45166	2.46801	5.85538	1.75614	0	1	0	1	1	1_15	15	NA	NA	NA	NA	NA	NA	NA	NA	NA	NA	NA	NA	NA	NA
RGS2	1.55873	1.16728	2.03393	1.43661	0.918363	0.956392	1.35242	1.19376	1.33193	0.803414	4.59312	2.27212	0	1	0	1	1	1_16	16	NA	NA	NA	NA	NA	NA	NA	NA	NA	NA	NA	NA	NA	NA
SERPINB1	1.19036	1.17765	2.03987	1.06487	0.831706	1.10616	1.34554	1.40451	1.75924	2.69294	2.5467	1.44446	0	1	0	1	1	1_17	17	NA	NA	NA	NA	NA	NA	NA	NA	NA	NA	NA	NA	NA	NA
EPHA2	1.33231	1.50564	1.71259	1.30556	0.98399	0.745879	1.89388	1.43759	1.43281	3.01346	1.58261	0.996437	0	1	0	1	1	1_18	18	NA	NA	NA	NA	NA	NA	NA	NA	NA	NA	NA	NA	NA	NA
GLIPR1	1.38982	1.15143	1.48717	1.40167	1.1047	1.1642	1.54058	1.36615	1.64107	0.326208	3.84051	1.63462	0	1	0	1	1	1_19	19	NA	NA	NA	NA	NA	NA	NA	NA	NA	NA	NA	NA	NA	NA
FST	1.23844	1.55059	1.83985	1.05615	1.06601	0.880348	1.14593	1.32261	1.11028	1.79307	3.38107	1.33815	0	1	0	1	1	1_20	20	NA	NA	NA	NA	NA	NA	NA	NA	NA	NA	NA	NA	NA	NA
ANGPTL4	1.84312	1.21882	1.15057	1.84464	1.02946	0.790617	1.46658	1.00243	0.761509	2.5362	1.40909	1.99474	0	1	0	1	1	1_21	21	NA	NA	NA	NA	NA	NA	NA	NA	NA	NA	NA	NA	NA	NA
BIRC2	1.1121	1.05666	1.0716	1.16799	0.99454	0.790625	0.954615	1.11902	0.761444	2.33575	5.06913	1.33867	0	1	0	1	1	1_22	22	NA	NA	NA	NA	NA	NA	NA	NA	NA	NA	NA	NA	NA	NA
WARS	0.967871	1.14796	1.80801	0.925338	0.968645	0.973962	1.34393	1.47872	1.43841	2.66064	0.664816	1.45919	0	1	0	1	1	1_23	23	NA	NA	NA	NA	NA	NA	NA	NA	NA	NA	NA	NA	NA	NA
ITGA2	1.752	1.80493	2.17954	0.159845	0.354008	0.245564	2.51818	2.62588	2.14131	-0.351864	1.40277	2.40097	0	1	0	1	1	1_24	24	NA	NA	NA	NA	NA	NA	NA	NA	NA	NA	NA	NA	NA	NA
GLRX	1.11498	1.0165	1.56357	1.1672	0.995716	1.01266	1.2844	1.29185	1.14485	2.1128	0.796111	1.84202	0	1	0	1	1	1_25	25	NA	NA	NA	NA	NA	NA	NA	NA	NA	NA	NA	NA	NA	NA
LRRC8C	1.27949	0.962969	1.25452	1.08908	0.685956	0.560986	1.69815	1.56673	1.29342	2.00803	2.34821	1.99003	0	1	0	1	1	1_26	26	NA	NA	NA	NA	NA	NA	NA	NA	NA	NA	NA	NA	NA	NA
FAM83A	1.19697	1.29033	1.70466	0.80867	0.60728	0.608761	1.88605	1.94215	1.85355	1.52842	0.22745	1.64003	0	1	0	1	1	1_27	27	NA	NA	NA	NA	NA	NA	NA	NA	NA	NA	NA	NA	NA	NA
AGPAT9	1.1434	1.0895	1.24449	0.844518	0.631366	0.56148	1.43386	1.53963	0.994398	1.27443	4.51232	1.27252	0	1	0	1	1	1_28	28	NA	NA	NA	NA	NA	NA	NA	NA	NA	NA	NA	NA	NA	NA
ADM	0.923459	1.51909	1.70688	0.828355	1.01458	0.558768	1.26224	1.66617	1.07651	2.57367	-0.322942	1.16019	0	1	0	1	1	1_29	29	NA	NA	NA	NA	NA	NA	NA	NA	NA	NA	NA	NA	NA	NA
CGA	0.752781	1.21365	1.33862	0.823267	1.06103	0.829163	0.763249	1.58465	1.1175	2.84781	0.533077	2.14158	0	1	0	1	1	1_30	30	NA	NA	NA	NA	NA	NA	NA	NA	NA	NA	NA	NA	NA	NA
VIP	0.447689	0.576992	0.790292	0.367913	1.65351	1.59993	0.924814	1.72959	1.15912	-0.866437	NA	3.29358	0	1	0	1	1	1_31	31	NA	NA	NA	NA	NA	NA	NA	NA	NA	NA	NA	NA	NA	NA
PKIA	0.853472	0.882864	1.87803	1.58602	1.20311	1.40977	0.91964	1.12575	1.33225	-1.14162	0.398776	2.63297	0	0.999996	0	1	1	1_32	32	NA	NA	NA	NA	NA	NA	NA	NA	NA	NA	NA	NA	NA	NA
CAPN2	0.900607	0.820552	1.53998	1.04114	0.660877	0.616236	0.962342	0.817328	0.945037	1.99673	4.07377	1.90583	0	1	0	1	1	1_33	33	NA	NA	NA	NA	NA	NA	NA	NA	NA	NA	NA	NA	NA	NA
ANXA2P3	0.612095	0.754393	1.41198	0.71632	0.627392	0.770101	0.734886	0.884736	1.03237	1.67788	2.73471	4.47415	0	1	0	1	1	1_34	34	NA	NA	NA	NA	NA	NA	NA	NA	NA	NA	NA	NA	NA	NA
UPP1	1.12873	1.2843	1.65695	1.28685	0.981531	1.07452	0.353297	0.430167	0.513432	2.74171	1.30175	2.29358	0	1	0	1	1	1_35	35	NA	NA	NA	NA	NA	NA	NA	NA	NA	NA	NA	NA	NA	NA
PITPNC1	0.92801	0.5806	0.975406	0.967786	0.902674	0.992508	0.945705	1.0341	0.831712	3.14872	0.929594	1.44341	0	1	0	1	1	1_36	36	NA	NA	NA	NA	NA	NA	NA	NA	NA	NA	NA	NA	NA	NA
ANXA10	0.931415	1.1031	1.92566	0.821508	0.863701	1.10818	0.9016	1.27177	1.38304	0.718525	-0.203889	0.971653	0	1	0	1	1	1_37	37	NA	NA	NA	NA	NA	NA	NA	NA	NA	NA	NA	NA	NA	NA
SLCO4A1	1.28312	1.16854	1.51502	0.760396	0.420909	0.380294	1.36687	1.06355	1.09593	2.30687	0.787859	1.61502	0	1	0	1	1	1_38	38	NA	NA	NA	NA	NA	NA	NA	NA	NA	NA	NA	NA	NA	NA
FEZ2	1.11327	0.949337	1.63913	1.20629	0.860444	1.05972	0.791719	0.827463	0.619081	-1.35337	2.58752	2.02939	0	0.999999	0	1	1	1_39	39	NA	NA	NA	NA	NA	NA	NA	NA	NA	NA	NA	NA	NA	NA
FAM107B	0.78906	0.864064	1.33861	1.02669	0.834725	0.714834	1.22623	1.18463	0.85367	1.20835	2.09867	1.22443	0	1	0	1	1	1_40	40	NA	NA	NA	NA	NA	NA	NA	NA	NA	NA	NA	NA	NA	NA
PHLDA2	0.703041	0.525787	0.835892	1.24491	0.851925	0.878777	1.54798	1.00622	1.30037	2.33146	0.228697	0.88067	0	1	0	1	1	1_41	41	NA	NA	NA	NA	NA	NA	NA	NA	NA	NA	NA	NA	NA	NA
KCNK1	0.850465	1.27519	1.52614	0.988027	0.927967	1.0124	0.564974	1.33226	0.888452	-1.60777	2.62799	1.14858	0	0.999998	0	1	1	1_42	42	NA	NA	NA	NA	NA	NA	NA	NA	NA	NA	NA	NA	NA	NA
ANTXR2	0.430613	0.40994	0.607564	0.325626	-0.0033576	0.123728	1.64113	1.53031	1.56244	3.73302	5.23352	2.77327	0	1	0	1	1	1_43	43	NA	NA	NA	NA	NA	NA	NA	NA	NA	NA	NA	NA	NA	NA
ANXA2P1	0.643865	0.869654	1.59542	0.821243	0.707717	0.842735	0.602322	0.851984	1.16087	1.45549	2.703	1.43109	0	1	0	1	1	1_44	44	NA	NA	NA	NA	NA	NA	NA	NA	NA	NA	NA	NA	NA	NA
CNIH	1.13363	0.924496	1.22289	1.05023	0.718808	0.513844	0.866379	0.812497	0.776323	-3.62132	2.11804	4.16367	0	0.999337	0	1	1	1_45	45	NA	NA	NA	NA	NA	NA	NA	NA	NA	NA	NA	NA	NA	NA
BMP6	0.850618	1.02853	1.25879	0.765902	0.589032	0.508423	0.89291	1.04415	0.859475	1.72732	3.32297	0.793655	0	1	0	1	1	1_46	46	NA	NA	NA	NA	NA	NA	NA	NA	NA	NA	NA	NA	NA	NA
PLAUR	1.00377	1.01474	1.3681	0.931123	0.680269	0.592739	1.02439	1.2016	1.08684	2.34271	0.382692	0.181212	0	1	0	1	1	1_47	47	NA	NA	NA	NA	NA	NA	NA	NA	NA	NA	NA	NA	NA	NA
STC2	0.504164	1.27293	1.39262	0.471841	0.952822	0.870411	0.630512	1.75491	1.15058	1.59299	1.90714	0.0625997	0	1	0	1	1	1_48	48	NA	NA	NA	NA	NA	NA	NA	NA	NA	NA	NA	NA	NA	NA
S100P	0.665095	0.860982	0.981949	0.628223	0.689525	0.629935	0.633509	1.1173	0.88873	0.372465	3.84922	2.52707	0	1	0	1	1	1_49	49	NA	NA	NA	NA	NA	NA	NA	NA	NA	NA	NA	NA	NA	NA
CSNK1E	0.804499	0.756932	0.84185	1.13305	0.874542	0.785672	1.22003	1.14999	0.87869	1.93141	1.22962	0.298725	0	1	0	1	1	1_50	50	NA	NA	NA	NA	NA	NA	NA	NA	NA	NA	NA	NA	NA	NA
SLC20A1	0.89812	0.625771	1.19559	0.955865	0.675649	0.55493	1.25791	0.866668	0.613071	0.863796	3.63386	1.47415	0	1	0	1	1	1_51	51	NA	NA	NA	NA	NA	NA	NA	NA	NA	NA	NA	NA	NA	NA
MTAP	0.663578	0.569358	0.978987	0.973337	0.746794	0.848833	0.846577	0.89448	0.760338	1.3429	3.02279	1.05402	0	1	0	1	1	1_52	52	NA	NA	NA	NA	NA	NA	NA	NA	NA	NA	NA	NA	NA	NA
MUC13	0.883145	1.11568	1.23134	1.02596	0.430807	0.0855987	1.29691	1.38651	1.04674	0.933576	3.51556	0.626305	0	1	0	1	1	1_53	53	NA	NA	NA	NA	NA	NA	NA	NA	NA	NA	NA	NA	NA	NA
ID1	0.903477	0.58	1.04609	1.2349	0.58195	0.826686	1.01607	0.565672	0.877146	-0.656018	3.55766	1.84711	0	1	0	1	1	1_54	54	NA	NA	NA	NA	NA	NA	NA	NA	NA	NA	NA	NA	NA	NA
TPM4	0.90876	0.945002	1.37549	0.62879	0.492724	0.589557	1.12866	1.13435	1.0169	0.562731	2.67343	1.25853	0	1	0	1	1	1_55	55	NA	NA	NA	NA	NA	NA	NA	NA	NA	NA	NA	NA	NA	NA
ERCC1	1.26598	0.922018	1.47931	0.787528	0.586809	0.437929	1.01145	0.857654	1.02636	2.18667	0.377559	0.582658	0	1	0	1	1	1_56	56	NA	NA	NA	NA	NA	NA	NA	NA	NA	NA	NA	NA	NA	NA
IGFBP1	1.69318	1.3642	1.84743	-0.0434817	-0.0479018	0.151829	0.887295	0.889303	0.92026	3.75805	1.38107	3.01605	0	0.999988	0	1	1	1_57	57	NA	NA	NA	NA	NA	NA	NA	NA	NA	NA	NA	NA	NA	NA
FOSL1	1.07041	0.861631	1.10751	-0.330327	0.334133	0.0402251	1.62073	1.12669	1.32877	2.34046	4.73534	1.26557	0	0.999659	0	1	1	1_58	58	NA	NA	NA	NA	NA	NA	NA	NA	NA	NA	NA	NA	NA	NA
STAMBPL1	0.921452	0.783205	0.893628	0.859254	0.592929	0.515503	0.96	1.00075	0.586578	-0.903912	4.7619	1.08522	0	1	0	1	1	1_59	59	NA	NA	NA	NA	NA	NA	NA	NA	NA	NA	NA	NA	NA	NA
SOD2	0.406591	0.488244	0.83336	0.649936	0.612051	0.794058	0.637784	0.960683	0.951256	1.42552	4.32183	1.16945	0	1	0	1	1	1_60	60	NA	NA	NA	NA	NA	NA	NA	NA	NA	NA	NA	NA	NA	NA
SDC4	0.327453	0.180224	0.17932	1.28527	0.586585	0.651665	1.96886	1.44613	1.21339	0.976021	3.3525	1.64836	0	1	0	1	1	1_61	61	NA	NA	NA	NA	NA	NA	NA	NA	NA	NA	NA	NA	NA	NA
CLCF1	0.824733	0.83515	0.926126	0.818324	0.393394	0.523584	1.38735	1.29115	0.985783	2.29137	0.386998	0.666799	0	1	0	1	1	1_62	62	NA	NA	NA	NA	NA	NA	NA	NA	NA	NA	NA	NA	NA	NA
SERPINB5	1.00647	0.595305	0.631208	1.4041	0.560085	0.611295	1.53825	1.18347	0.750972	0.889637	2.13491	0.556616	0	1	0	1	1	1_63	63	NA	NA	NA	NA	NA	NA	NA	NA	NA	NA	NA	NA	NA	NA
GPRC5A	1.09293	1.22935	1.45035	0.517647	0.520012	0.331113	1.37448	1.24188	1.31451	-0.243979	-0.0307646	1.71826	0	0.999999	0	1	1	1_64	64	NA	NA	NA	NA	NA	NA	NA	NA	NA	NA	NA	NA	NA	NA
EIF2C2	0.858173	0.921992	1.11738	0.623886	0.516	0.545888	1.72737	0.969317	0.794042	1.77099	0.368017	0.678606	0	1	0	1	1	1_65	65	NA	NA	NA	NA	NA	NA	NA	NA	NA	NA	NA	NA	NA	NA
ANXA2	0.242216	0.458801	0.780616	0.678255	0.609908	0.795555	1.07811	1.11451	1.2815	1.92314	2.61923	0.899504	0	1	0	1	1	1_66	66	NA	NA	NA	NA	NA	NA	NA	NA	NA	NA	NA	NA	NA	NA
KCNC4	0.426549	0.434243	0.568986	1.1872	0.883614	1.02495	0.223182	0.205394	0.253634	3.98983	2.10544	2.92943	0	1	0	1	1	1_67	67	NA	NA	NA	NA	NA	NA	NA	NA	NA	NA	NA	NA	NA	NA
OSMR	0.848586	0.645778	0.831516	0.682536	0.366994	0.522275	1.00976	0.913986	0.969076	1.15105	2.8622	1.47415	0	1	0	1	1	1_68	68	NA	NA	NA	NA	NA	NA	NA	NA	NA	NA	NA	NA	NA	NA
AXL	0.769188	0.730612	0.968005	0.685693	0.686453	0.670498	1.16749	0.988639	1.12327	1.55983	0.0607583	0.165425	0	1	0	1	1	1_69	69	NA	NA	NA	NA	NA	NA	NA	NA	NA	NA	NA	NA	NA	NA
DUSP1	0.525771	0.550502	0.803953	0.687742	0.664144	0.638208	0.681099	0.778592	0.561696	1.40338	4.8142	0.00618115	0	1	0	1	1	1_70	70	NA	NA	NA	NA	NA	NA	NA	NA	NA	NA	NA	NA	NA	NA
ANKRD57	0.73124	0.769256	0.91167	0.860176	0.785567	0.69012	1.18476	1.38539	1.05612	0.844056	-0.00359033	-0.220992	0	1	0	1	1	1_71	71	NA	NA	NA	NA	NA	NA	NA	NA	NA	NA	NA	NA	NA	NA
TMEM158	0.727464	0.132657	0.595262	0.562457	0.433965	0.514482	1.90149	0.925308	0.950677	2.26601	2.75874	1.13281	0	1	0	1	1	1_72	72	NA	NA	NA	NA	NA	NA	NA	NA	NA	NA	NA	NA	NA	NA
CXCL1	1.28421	0.723952	1.96336	0.493264	-0.00997206	0.159079	0.24479	0.226494	0.574356	3.92612	3.8622	2.29358	0	1	0	1	1	1_73	73	NA	NA	NA	NA	NA	NA	NA	NA	NA	NA	NA	NA	NA	NA
PMEPA1	0.889878	0.921819	1.21774	0.64229	0.565202	0.437683	0.847017	1.06208	0.913984	-2.51029	2.11804	2.25706	0	0.999953	0	1	1	1_74	74	NA	NA	NA	NA	NA	NA	NA	NA	NA	NA	NA	NA	NA	NA
SFN	0.647217	0.74937	0.779113	0.463013	0.671453	0.414659	0.755868	1.20619	0.669164	0.834824	2.86826	2.1054	0	1	0	1	1	1_75	75	NA	NA	NA	NA	NA	NA	NA	NA	NA	NA	NA	NA	NA	NA
TUBB3	0.543359	0.461239	0.575983	0.81697	0.439688	0.599317	1.15584	0.625142	1.15677	1.63211	3.44905	0.616205	0	1	0	1	1	1_76	76	NA	NA	NA	NA	NA	NA	NA	NA	NA	NA	NA	NA	NA	NA
MBOAT2	0.67852	0.788509	1.05323	0.744631	0.678369	0.877005	0.58223	0.78527	0.663296	1.67178	-0.0590153	1.31561	0	1	0	1	1	1_77	77	NA	NA	NA	NA	NA	NA	NA	NA	NA	NA	NA	NA	NA	NA
SPHK1	1.00356	1.1027	1.27552	1.10482	0.719819	0.686071	0.488331	0.419284	0.345595	2.36304	-0.164361	0.659709	0	1	0	1	1	1_78	78	NA	NA	NA	NA	NA	NA	NA	NA	NA	NA	NA	NA	NA	NA
TNFRSF1A	0.883066	0.644643	0.803125	0.96559	0.59301	0.670008	1.10703	0.751905	0.773169	1.48652	1.11897	0.481209	0	1	0	1	1	1_79	79	NA	NA	NA	NA	NA	NA	NA	NA	NA	NA	NA	NA	NA	NA
MCL1	0.983324	0.632744	1.34126	0.863075	0.502624	0.640316	0.734	0.639388	0.723276	-1.61019	2.1311	2.38271	0	0.999997	0	1	1	1_80	80	NA	NA	NA	NA	NA	NA	NA	NA	NA	NA	NA	NA	NA	NA
OLR1	0.783019	0.805117	1.26102	0.651215	0.602103	0.5423	0.68312	0.88319	0.597913	2.07927	1.52481	0.436996	0	1	0	1	1	1_81	81	NA	NA	NA	NA	NA	NA	NA	NA	NA	NA	NA	NA	NA	NA
PFKP	0.624981	0.68401	0.947898	0.721728	0.479067	0.57394	0.755975	0.713841	0.66437	1.21095	3.17226	0.963132	0	1	0	1	1	1_82	82	NA	NA	NA	NA	NA	NA	NA	NA	NA	NA	NA	NA	NA	NA
ANKRD13C	0.73222	1.11908	1.14436	0.655703	0.867194	0.761109	0.508612	1.07033	0.697476	-0.129472	2.08369	0.50954	0	1	0	1	1	1_83	83	NA	NA	NA	NA	NA	NA	NA	NA	NA	NA	NA	NA	NA	NA
GPR87	1.01055	1.16487	1.30942	1.24569	0.975594	0.900322	0.203117	0.253113	0.205147	0.0631734	2.98054	1.18316	0	1	0	1	1	1_84	84	NA	NA	NA	NA	NA	NA	NA	NA	NA	NA	NA	NA	NA	NA
WDR69	0.998985	0.875259	1.06865	0.415109	0.36708	0.432089	0.571555	0.798597	0.656649	1.45549	1.11804	2.97165	0	1	0	1	1	1_85	85	NA	NA	NA	NA	NA	NA	NA	NA	NA	NA	NA	NA	NA	NA
NHEDC2	0.534998	0.838347	0.942096	1.33546	0.577718	0.748309	0.24282	0.476839	0.442002	1.40819	2.67058	1.4982	0	1	0	1	1	1_86	86	NA	NA	NA	NA	NA	NA	NA	NA	NA	NA	NA	NA	NA	NA
SOCS2	0.886121	0.541864	0.834142	0.686333	0.642613	0.471591	0.971506	0.841939	0.819402	1.52842	2.18843	0.251761	0	1	0	1	1	1_87	87	NA	NA	NA	NA	NA	NA	NA	NA	NA	NA	NA	NA	NA	NA
SERPINB8	0.865048	0.696578	0.888681	0.745585	0.409131	0.419553	1.08225	0.809232	0.901922	1.2989	1.83245	0.650798	0	1	0	1	1	1_88	88	NA	NA	NA	NA	NA	NA	NA	NA	NA	NA	NA	NA	NA	NA
PLIN3	0.577985	0.779888	0.894687	0.559325	0.790382	0.678426	0.806207	0.852991	0.868685	1.69253	-0.611547	0.514796	0	1	0	1	1	1_89	89	NA	NA	NA	NA	NA	NA	NA	NA	NA	NA	NA	NA	NA	NA
IER5	0.591794	0.517156	0.662986	0.927486	0.512738	0.638648	1.14055	0.924345	0.963679	1.27107	0.236684	0.92585	0	1	0	1	1	1_90	90	NA	NA	NA	NA	NA	NA	NA	NA	NA	NA	NA	NA	NA	NA
EZR	0.850406	1.00932	1.02343	0.198331	0.85067	0.631208	0.787506	0.773238	0.500789	-0.896322	0.331707	3.00651	0	0.999994	0	1	1	1_91	91	NA	NA	NA	NA	NA	NA	NA	NA	NA	NA	NA	NA	NA	NA
CXCL2	0.91834	0.757772	1.64488	0.601911	0.142957	0.34705	0.262528	0.254929	0.710923	2.94488	2.39401	2.16513	0	1	0	1	1	1_92	92	NA	NA	NA	NA	NA	NA	NA	NA	NA	NA	NA	NA	NA	NA
IL4R	1.10128	0.843882	1.1907	0.266525	0.293039	-0.0733601	0.954074	0.685175	0.623141	2.7326	0.99405	2.69412	0	1	0	1	1	1_93	93	NA	NA	NA	NA	NA	NA	NA	NA	NA	NA	NA	NA	NA	NA
NP	0.485477	0.511474	0.626458	0.667073	0.541762	0.569161	0.883098	0.732781	0.815278	1.40254	3.35377	0.188047	0	1	0	1	1	1_94	94	NA	NA	NA	NA	NA	NA	NA	NA	NA	NA	NA	NA	NA	NA
DUSP5	0.929036	0.713546	0.831594	0.578696	0.365742	0.289341	1.21838	0.917057	0.612032	-1.30053	2.62054	2.04543	0	0.999999	0	1	1	1_95	95	NA	NA	NA	NA	NA	NA	NA	NA	NA	NA	NA	NA	NA	NA
IER2	0.646678	0.466666	0.827847	0.495675	0.635537	0.769688	0.912912	0.846375	0.77656	-2.76174	2.16348	1.65143	0	0.999905	0	1	1	1_96	96	NA	NA	NA	NA	NA	NA	NA	NA	NA	NA	NA	NA	NA	NA
TAGLN	0.365566	0.472258	0.391897	0.356711	0.539336	0.384503	0.947411	1.20124	0.91862	2.61161	-0.724721	2.27908	0	0.999999	0	1	1	1_97	97	NA	NA	NA	NA	NA	NA	NA	NA	NA	NA	NA	NA	NA	NA
FLNC	0.687179	1.36205	1.36801	0.04266	0.405364	0.229678	0.984765	1.13913	0.798276	2.24753	-0.839166	0.409523	0	0.999979	0	1	1	1_98	98	NA	NA	NA	NA	NA	NA	NA	NA	NA	NA	NA	NA	NA	NA
B3GNT5	1.2788	1.24346	1.52161	0.553234	0.299082	0.464515	0.232299	0.283099	0.0615335	1.85672	2.87703	1.65898	0	1	0	1	1	1_99	99	NA	NA	NA	NA	NA	NA	NA	NA	NA	NA	NA	NA	NA	NA
ENC1	0.570137	0.764065	0.786673	0.404045	0.269221	0.510295	0.428756	0.659444	0.444655	1.75023	3.629	1.39486	0	1	0	1	1	1_100	100	NA	NA	NA	NA	NA	NA	NA	NA	NA	NA	NA	NA	NA	NA
SAT1	0.623196	0.737208	1.59816	0.289264	-0.0184213	0.307965	0.696888	0.961738	0.807288	1.62166	3.4444	0.793316	0	1	0	1	1	1_101	101	NA	NA	NA	NA	NA	NA	NA	NA	NA	NA	NA	NA	NA	NA
GFPT2	0.558983	0.624479	0.739339	0.934113	0.56879	0.496256	0.784751	0.698999	0.702124	1.41987	1.43083	0.435934	0	1	0	1	1	1_102	102	NA	NA	NA	NA	NA	NA	NA	NA	NA	NA	NA	NA	NA	NA
OBFC2A	0.643238	0.683548	0.990436	0.56292	0.464663	0.336597	0.851441	0.970497	0.791496	0.5486	1.72211	1.41526	0	1	0	1	1	1_103	103	NA	NA	NA	NA	NA	NA	NA	NA	NA	NA	NA	NA	NA	NA
DRAP1	0.557416	0.803887	1.07457	0.39918	0.39712	0.498679	0.646847	0.735182	0.697376	1.6336	0.394444	1.56529	0	1	0	1	1	1_104	104	NA	NA	NA	NA	NA	NA	NA	NA	NA	NA	NA	NA	NA	NA
PICALM	0.515555	0.341111	0.794853	0.852814	0.350128	0.481853	0.555831	0.602368	0.627914	0.68105	4.0741	1.51597	0	1	0	1	1	1_105	105	NA	NA	NA	NA	NA	NA	NA	NA	NA	NA	NA	NA	NA	NA
SMTN	0.943155	0.818673	1.33827	0.48112	0.140502	-0.00146744	0.965281	0.927538	0.90184	1.97669	0.755697	1.72489	0	1	0	1	1	1_106	106	NA	NA	NA	NA	NA	NA	NA	NA	NA	NA	NA	NA	NA	NA
PLIN2	0.62676	0.715672	1.02712	0.508681	0.369776	0.502337	0.629434	0.840636	0.818288	1.12664	2.62717	0.153594	0	1	0	1	1	1_107	107	NA	NA	NA	NA	NA	NA	NA	NA	NA	NA	NA	NA	NA	NA
CLDN1	0.663594	0.755658	0.685801	0.754896	0.685208	0.548689	0.767669	0.839867	0.408396	0.101854	2.15868	1.11072	0	1	0	1	1	1_108	108	NA	NA	NA	NA	NA	NA	NA	NA	NA	NA	NA	NA	NA	NA
PANX1	0.633614	0.552532	0.488899	1.06948	0.723063	0.631347	0.464751	0.523028	0.321805	1.45967	2.22238	1.00528	0	1	0	1	1	1_109	109	NA	NA	NA	NA	NA	NA	NA	NA	NA	NA	NA	NA	NA	NA
PPAP2B	1.24902	0.773146	1.00856	0.324271	0.452089	0.128404	0.650511	0.272836	0.272932	1.74267	3.80157	1.06019	0	1	0	1	1	1_110	110	NA	NA	NA	NA	NA	NA	NA	NA	NA	NA	NA	NA	NA	NA
HOXA5	0.619844	0.621013	0.672336	0.77662	0.500668	0.456904	1.09722	0.881126	0.732296	0.303488	1.93361	0.744243	0	1	0	1	1	1_111	111	NA	NA	NA	NA	NA	NA	NA	NA	NA	NA	NA	NA	NA	NA
2010-09-01	0.525953	0.364413	0.816072	0.759333	0.505478	0.759583	0.542171	0.621974	0.955222	-0.803702	2.94179	1.27227	0	1	0	1	1	1_112	112	NA	NA	NA	NA	NA	NA	NA	NA	NA	NA	NA	NA	NA	NA
IL23A	1.40915	1.30803	1.24851	1.30485	0.400622	0.193079	0.377689	0.473318	0.216291	NA	-0.033964	0.556616	0	1	0	1	1	1_113	113	NA	NA	NA	NA	NA	NA	NA	NA	NA	NA	NA	NA	NA	NA
ANKRD13A	0.545129	0.631248	0.914304	0.664572	0.674591	0.637115	0.586458	0.888748	0.68084	0.68105	1.98054	-0.0283465	0	1	0	1	1	1_114	114	NA	NA	NA	NA	NA	NA	NA	NA	NA	NA	NA	NA	NA	NA
UBASH3B	0.528664	0.229779	0.401676	1.17705	0.840056	0.760132	0.996501	0.560244	0.520282	1.32858	1.96604	0.173287	0	1	0	1	1	1_115	115	NA	NA	NA	NA	NA	NA	NA	NA	NA	NA	NA	NA	NA	NA
GADD45A	0.379591	0.614202	1.00322	0.395248	0.535913	0.52212	0.564478	0.800192	0.933961	0.273611	3.11804	0.686149	0	1	0	1	1	1_116	116	NA	NA	NA	NA	NA	NA	NA	NA	NA	NA	NA	NA	NA	NA
CREM	1.24447	1.05089	1.73642	0.943912	0.504725	0.658157	0.0583319	-0.00701066	0.105047	-1.82231	2.91159	2.59831	0	0.999807	0	1	1	1_117	117	NA	NA	NA	NA	NA	NA	NA	NA	NA	NA	NA	NA	NA	NA
GPR161	0.77088	1.10183	1.01094	0.501903	0.4	0.189733	0.489118	0.831248	0.514429	2.48149	-0.881961	0.690472	0	0.999997	0	1	1	1_118	118	NA	NA	NA	NA	NA	NA	NA	NA	NA	NA	NA	NA	NA	NA
PDLIM5	0.719004	0.771407	0.876663	0.699602	0.567598	0.496952	0.488593	0.60061	0.6505	-1.12947	1.79611	1.55662	0	0.999999	0	1	1	1_119	119	NA	NA	NA	NA	NA	NA	NA	NA	NA	NA	NA	NA	NA	NA
ARHGEF2	0.599121	0.72312	1.05348	-0.0268728	0.0241564	-0.0683361	1.1577	0.927648	0.987772	1.91783	3.74364	1.37847	0	0.999978	0	1	1	1_120	120	NA	NA	NA	NA	NA	NA	NA	NA	NA	NA	NA	NA	NA	NA
CIB1	0.566819	0.433295	0.782714	0.508157	0.403411	0.433379	0.952376	0.654917	0.557066	0.954062	3.01938	0.620746	0	1	0	1	1	1_121	121	NA	NA	NA	NA	NA	NA	NA	NA	NA	NA	NA	NA	NA	NA
ODC1	0.645501	0.2759	0.535275	0.781044	0.378568	0.388954	1.11663	0.599857	0.642167	-0.127202	2.98414	1.89548	0	1	0	1	1	1_122	122	NA	NA	NA	NA	NA	NA	NA	NA	NA	NA	NA	NA	NA	NA
YOD1	0.650041	0.735312	0.954192	0.363636	0.417652	0.433725	0.891538	1.29063	0.92737	0.284122	-0.330801	0.712566	0	0.999999	0	1	1	1_123	123	NA	NA	NA	NA	NA	NA	NA	NA	NA	NA	NA	NA	NA	NA
S100A16	0.755577	0.393701	0.777849	-0.0374961	0.412196	0.247548	0.946822	0.573189	0.824392	1.95741	3.29117	1.00092	0	1	0	1	1	1_124	124	NA	NA	NA	NA	NA	NA	NA	NA	NA	NA	NA	NA	NA	NA
PEA15	0.813647	0.803321	1.02324	0.433941	0.272649	0.266338	0.884711	0.844786	0.903068	1.33752	0.759585	0.465468	0	1	0	1	1	1_125	125	NA	NA	NA	NA	NA	NA	NA	NA	NA	NA	NA	NA	NA	NA
FGFBP1	0.849952	0.587355	0.84384	0.50154	0.338397	0.453606	0.973449	0.660721	0.538151	0.893892	1.30445	1.29358	0	1	0	1	1	1_126	126	NA	NA	NA	NA	NA	NA	NA	NA	NA	NA	NA	NA	NA	NA
RND3	0.442827	0.672887	1.03602	0.488855	0.661124	0.639155	0.440132	0.847832	0.706163	-2.36894	2.33216	0.857786	0	0.99995	0	1	1	1_127	127	NA	NA	NA	NA	NA	NA	NA	NA	NA	NA	NA	NA	NA	NA
HSPA5	0.268503	0.741808	1.47273	0.0883629	0.587699	0.65579	0.271331	1.15132	1.06216	-0.64449	2.35012	1.11128	0	0.999999	0	1	1	1_128	128	NA	NA	NA	NA	NA	NA	NA	NA	NA	NA	NA	NA	NA	NA
BCAR3	0.737467	0.54169	0.880169	0.95155	0.340363	0.420797	0.921742	0.678356	0.660818	-3.60701	1.60347	1.48834	0	0.998957	0	1	1	1_129	129	NA	NA	NA	NA	NA	NA	NA	NA	NA	NA	NA	NA	NA	NA
TNFRSF21	0.756196	0.494093	0.689382	0.0540023	0.108319	0.0613319	1.34763	0.712304	0.815402	2.42902	NA	1.6668	0	1	0	1	1	1_130	130	NA	NA	NA	NA	NA	NA	NA	NA	NA	NA	NA	NA	NA	NA
CDKN1C	0.492684	0.659093	0.473438	0.425081	0.378176	0.438885	0.772932	1.02518	0.857868	2.14266	-0.937553	0.480184	0	0.999996	0	1	1	1_131	131	NA	NA	NA	NA	NA	NA	NA	NA	NA	NA	NA	NA	NA	NA
CXCL3	0.587409	0.527	1.03146	0.710269	0.511304	0.395484	0.00458295	-0.00783954	0.110618	2.83882	4.09989	1.77901	0	1	0	1	1	1_132	132	NA	NA	NA	NA	NA	NA	NA	NA	NA	NA	NA	NA	NA	NA
WDR1	0.568536	0.709624	0.827556	0.521945	0.440088	0.397889	0.679137	0.771973	0.548937	1.48406	1.4572	0.236645	0	1	0	1	1	1_133	133	NA	NA	NA	NA	NA	NA	NA	NA	NA	NA	NA	NA	NA	NA
LY6K	0.468981	0.506125	0.792016	0.2543	0.733498	0.493683	0.605802	0.873662	0.728529	1.54111	0.603466	0.469394	0	1	0	1	1	1_134	134	NA	NA	NA	NA	NA	NA	NA	NA	NA	NA	NA	NA	NA	NA
RAB31	0.616248	0.629295	0.873909	0.635316	0.351983	0.440495	0.875519	0.66575	0.721688	1.5021	0.529172	-0.0875857	0	1	0	1	1	1_135	135	NA	NA	NA	NA	NA	NA	NA	NA	NA	NA	NA	NA	NA	NA
KRT15	0.494317	0.291706	0.546075	0.840425	0.56228	0.731147	0.318371	0.237606	0.393449	2.02109	1.0799	2.21958	0	1	0	1	1	1_136	136	NA	NA	NA	NA	NA	NA	NA	NA	NA	NA	NA	NA	NA	NA
PPP1R15A	0.324323	0.490933	0.464365	0.342579	0.875634	0.3504	0.676787	1.1147	0.800317	1.7539	-1.30751	0.681652	0	0.999936	0	1	1	1_137	137	NA	NA	NA	NA	NA	NA	NA	NA	NA	NA	NA	NA	NA	NA
MAT2A	0.593209	0.280869	0.594126	0.561458	0.365469	0.386329	0.745668	0.421433	0.399027	-1.18627	3.16296	2.97176	0	0.999999	0	1	1	1_138	138	NA	NA	NA	NA	NA	NA	NA	NA	NA	NA	NA	NA	NA	NA
EXT1	0.436149	0.793897	0.800816	0.4549	0.334179	0.423878	0.849837	1.13568	0.674079	-1.03309	-0.0233167	1.62918	0	0.999981	0	1	1	1_139	139	NA	NA	NA	NA	NA	NA	NA	NA	NA	NA	NA	NA	NA	NA
VGF	-0.00667331	0.0655675	0.00578135	0.101531	1.06093	0.862721	0.513628	1.31122	0.87165	3.24209	-1.35589	2.25706	0	0.99645	0	1	1	1_140	140	NA	NA	NA	NA	NA	NA	NA	NA	NA	NA	NA	NA	NA	NA
TNFRSF10A	0.412091	0.683907	0.714105	0.335392	0.480855	0.146555	0.696952	0.959716	0.5863	3.834	-1.66332	-0.765312	0	0.993121	0	1	1	1_141	141	NA	NA	NA	NA	NA	NA	NA	NA	NA	NA	NA	NA	NA	NA
CAPRIN2	0.590399	0.426824	0.806965	0.486641	0.10833	0.299293	1.17436	0.814659	0.882489	-1.3171	2.86459	1.33206	0	0.999996	0	1	1	1_142	142	NA	NA	NA	NA	NA	NA	NA	NA	NA	NA	NA	NA	NA	NA
ACTG1	0.665827	0.581648	0.483078	0.30583	0.604959	0.291123	0.540003	0.212726	0.34666	1.17858	3.65495	1.24798	0	1	0	1	1	1_143	143	NA	NA	NA	NA	NA	NA	NA	NA	NA	NA	NA	NA	NA	NA
MALL	1.00187	0.575791	0.744031	0.749949	0.33626	0.349865	0.678082	0.396897	0.401865	1.96496	-0.100795	0.631578	0	1	0	1	1	1_144	144	NA	NA	NA	NA	NA	NA	NA	NA	NA	NA	NA	NA	NA	NA
C5orf62	0.772414	0.97171	1.5765	0.535636	0.228252	0.308883	0.494841	0.415839	0.399074	-1.166	2.31068	1.66282	0	0.999999	0	1	1	1_145	145	NA	NA	NA	NA	NA	NA	NA	NA	NA	NA	NA	NA	NA	NA
DUSP4	0.539463	0.447761	0.631296	0.455668	0.161695	0.301417	1.05397	0.905818	0.513599	2.65712	1.44819	0.181107	0	1	0	1	1	1_146	146	NA	NA	NA	NA	NA	NA	NA	NA	NA	NA	NA	NA	NA	NA
KCNN4	0.79534	0.758957	0.843919	0.540175	0.157764	0.252339	1.07227	0.744496	0.678267	1.3341	0.526271	0.144293	0	1	0	1	1	1_147	147	NA	NA	NA	NA	NA	NA	NA	NA	NA	NA	NA	NA	NA	NA
GDE1	0.318015	0.468448	0.427729	0.349697	0.574744	0.650588	0.273797	0.659459	0.387776	0.979529	2.27416	2.38104	0	1	0	1	1	1_148	148	NA	NA	NA	NA	NA	NA	NA	NA	NA	NA	NA	NA	NA	NA
MLKL	0.639711	0.596953	0.793234	0.761158	0.26514	0.527913	0.682671	0.623922	0.621542	1.64045	0.115765	-0.683211	0	0.999993	0	1	1	1_149	149	NA	NA	NA	NA	NA	NA	NA	NA	NA	NA	NA	NA	NA	NA
TMBIM1	0.467968	0.519678	0.745239	0.344025	0.234938	0.328676	0.800021	0.493926	0.835016	0.994761	2.79611	0.994886	0	1	0	1	1	1_150	150	NA	NA	NA	NA	NA	NA	NA	NA	NA	NA	NA	NA	NA	NA
NAMPT	0.541117	0.393165	0.689056	0.828296	0.548462	0.461266	0.373962	0.465703	0.605088	-2.58379	2.12292	1.95495	0	0.999922	0	1	1	1_151	151	NA	NA	NA	NA	NA	NA	NA	NA	NA	NA	NA	NA	NA	NA
RABGEF1	0.688471	1.01859	1.0385	0.39828	0.404529	0.503424	0.556052	0.802711	0.354712	0.355955	-0.319366	0.556616	0	0.999999	0	1	1	1_152	152	NA	NA	NA	NA	NA	NA	NA	NA	NA	NA	NA	NA	NA	NA
TBC1D2	0.501699	0.618218	0.727709	0.275313	0.112384	0.259284	0.814904	0.797213	0.695204	0.880444	3.46329	0.46881	0	1	0	1	1	1_153	153	NA	NA	NA	NA	NA	NA	NA	NA	NA	NA	NA	NA	NA	NA
PID1	0.515261	0.44443	0.631857	0.43729	0.311151	0.286185	0.259412	0.355008	0.338066	1.40658	4.58619	1.02228	0	1	0	1	1	1_154	154	NA	NA	NA	NA	NA	NA	NA	NA	NA	NA	NA	NA	NA	NA
ASAM	0.801539	0.80433	0.693185	0.658291	0.378717	0.392783	0.728919	0.513537	0.149427	1.41736	0.615539	0.461459	0	1	0	1	1	1_155	155	NA	NA	NA	NA	NA	NA	NA	NA	NA	NA	NA	NA	NA	NA
ETS1	0.192946	0.168683	0.104109	0.372465	0.315727	0.0711902	1.66937	1.39689	1.13734	0.66081	3.65409	0.938487	0	1	0	1	1	1_156	156	NA	NA	NA	NA	NA	NA	NA	NA	NA	NA	NA	NA	NA	NA
CD9	0.462167	0.292251	0.663184	0.571764	0.396332	0.448216	0.596486	0.618467	0.493467	1.2245	2.16157	0.790956	6.82827e-08	1	7.21072e-05	1	1	1_157	157	NA	NA	NA	NA	NA	NA	NA	NA	NA	NA	NA	NA	NA	NA
KCTD5	0.24455	0.289125	0.324618	0.57893	0.406711	0.121261	0.891426	0.640707	0.969304	1.39327	3.27558	0.578117	6.82827e-08	1	7.21072e-05	1	1	1_158	158	NA	NA	NA	NA	NA	NA	NA	NA	NA	NA	NA	NA	NA	NA
EFNB2	0.577569	0.556115	0.775301	0.100443	0.33834	-0.705218	1.00782	1.31568	0.956847	1.75805	-0.0602981	0.935128	1.36565e-07	0.930351	0.000116061	1	1	1_159	159	NA	NA	NA	NA	NA	NA	NA	NA	NA	NA	NA	NA	NA	NA
BCL9L	0.34255	0.508833	0.485314	0.330172	0.785959	0.593705	0.503437	0.630922	0.51787	1.86869	-0.354169	0.327706	1.36565e-07	1	0.000116061	1	1	1_160	160	NA	NA	NA	NA	NA	NA	NA	NA	NA	NA	NA	NA	NA	NA
MAP1LC3B	0.429712	0.529811	0.766978	0.466181	0.400595	0.252183	0.391423	0.540651	0.475742	-2.47309	1.67058	3.4518	1.36565e-07	0.999898	0.000116061	1	1	1_161	161	NA	NA	NA	NA	NA	NA	NA	NA	NA	NA	NA	NA	NA	NA
ZFP36	0.651005	0.619926	1.06619	0.276401	0.17165	-0.00186484	1.02414	0.769919	0.940604	1.94715	0.203286	0.373752	1.36565e-07	0.999998	0.000116061	1	1	1_162	162	NA	NA	NA	NA	NA	NA	NA	NA	NA	NA	NA	NA	NA	NA
SLC25A37	0.539632	0.601389	0.461982	0.640696	0.298995	0.275671	0.74925	0.702039	0.690359	1.32134	1.51151	0.241956	1.36565e-07	1	0.000116061	1	1	1_163	163	NA	NA	NA	NA	NA	NA	NA	NA	NA	NA	NA	NA	NA	NA
FAT1	0.74148	0.614141	0.659439	0.573148	0.52327	0.19222	0.563033	1.07686	0.368555	-1.51951	1.2042	1.58569	1.36565e-07	0.999985	0.000116061	1	1	1_164	164	NA	NA	NA	NA	NA	NA	NA	NA	NA	NA	NA	NA	NA	NA
SEMA4B	0.255847	0.17897	0.187285	0.258211	0.110934	0.173354	1.05064	0.615438	0.731569	3.14986	2.64411	2.14158	1.36565e-07	1	0.000116061	1	1	1_165	165	NA	NA	NA	NA	NA	NA	NA	NA	NA	NA	NA	NA	NA	NA
ARHGAP10	0.635572	0.70944	0.518523	0.248739	0.511225	0.20868	0.51135	0.758825	0.416406	0.870528	2.11804	1.27121	1.36565e-07	1	0.000116061	1	1	1_166	166	NA	NA	NA	NA	NA	NA	NA	NA	NA	NA	NA	NA	NA	NA
YRDC	0.51004	0.516482	0.898163	0.471659	0.326079	0.381949	0.404425	0.671962	0.611133	1.33315	1.2216	0.445437	1.36565e-07	1	0.000116061	1	1	1_167	167	NA	NA	NA	NA	NA	NA	NA	NA	NA	NA	NA	NA	NA	NA
ITGA5	0.347475	0.136649	0.397494	0.507965	0.276571	0.485369	1.1642	0.741362	0.785534	1.92498	0.0237784	0.978708	1.36565e-07	1	0.000116061	1	1	1_168	168	NA	NA	NA	NA	NA	NA	NA	NA	NA	NA	NA	NA	NA	NA
BIRC3	1.1058	0.811009	0.872112	0.411751	0.334596	0.162621	0.619946	0.377282	0.185696	1.07911	2.07622	1.0143	1.36565e-07	1	0.000116061	1	1	1_169	169	NA	NA	NA	NA	NA	NA	NA	NA	NA	NA	NA	NA	NA	NA
PTGER4	0.440157	0.394604	0.751487	0.311019	0.587321	0.0892979	0.504407	0.530838	0.599352	1.97602	1.11804	1.54697	1.36565e-07	1	0.000116061	1	1	1_170	170	NA	NA	NA	NA	NA	NA	NA	NA	NA	NA	NA	NA	NA	NA
ZMIZ1	1.15201	0.598553	0.985592	0.605767	0.139797	-0.0126654	1.35268	0.700736	0.637581	0.364888	1.41278	0.22541	1.36565e-07	0.999999	0.000116061	1	1	1_171	171	NA	NA	NA	NA	NA	NA	NA	NA	NA	NA	NA	NA	NA	NA
SHANK2	0.956719	0.798588	1.06915	0.121501	0.174348	0.172586	0.421782	0.336506	0.280705	1.34769	3.17754	1.43109	1.36565e-07	1	0.000116061	1	1	1_172	172	NA	NA	NA	NA	NA	NA	NA	NA	NA	NA	NA	NA	NA	NA
TRIB1	0.350474	0.431306	0.251362	0.548248	0.54153	0.219847	1.11745	0.869849	0.678326	1.83983	-0.033964	0.109157	1.36565e-07	1	0.000116061	1	1	1_173	173	NA	NA	NA	NA	NA	NA	NA	NA	NA	NA	NA	NA	NA	NA
UBE2H	0.492684	0.421759	0.828623	0.570752	0.433162	0.365532	0.592765	0.79883	0.78739	-0.998034	1.47418	0.755367	1.36565e-07	0.999999	0.000116061	1	1	1_174	174	NA	NA	NA	NA	NA	NA	NA	NA	NA	NA	NA	NA	NA	NA
CYP26B1	0.597365	0.320533	0.73661	0.604127	0.163198	0.255908	1.03585	0.66136	0.949006	0.176631	1.88922	1.10094	1.36565e-07	1	0.000116061	1	1	1_175	175	NA	NA	NA	NA	NA	NA	NA	NA	NA	NA	NA	NA	NA	NA
MGLL	0.833423	0.661782	0.782657	0.435611	0.308447	0.208274	0.811748	0.633397	0.442401	1.25555	0.56741	0.398499	1.36565e-07	1	0.000116061	1	1	1_176	176	NA	NA	NA	NA	NA	NA	NA	NA	NA	NA	NA	NA	NA	NA
INPP4B	0.841512	0.956908	1.17953	-0.0471413	0.000671275	0.046433	0.43207	0.696305	0.793942	2.28681	2.19821	0.605114	1.36565e-07	0.999984	0.000116061	1	1	1_177	177	NA	NA	NA	NA	NA	NA	NA	NA	NA	NA	NA	NA	NA	NA
ARHGEF4	0.592247	0.539037	0.620559	0.264831	0.184818	0.259456	0.780643	0.486254	0.439758	1.89807	2.0629	1.15653	1.36565e-07	1	0.000116061	1	1	1_178	178	NA	NA	NA	NA	NA	NA	NA	NA	NA	NA	NA	NA	NA	NA
GRPEL1	0.305151	0.677225	0.676973	0.497793	0.529161	0.476416	0.473573	0.911799	0.615958	-2.61538	0.828532	1.09228	1.36565e-07	0.999749	0.000116061	1	1	1_179	179	NA	NA	NA	NA	NA	NA	NA	NA	NA	NA	NA	NA	NA	NA
CCND1	0.646474	0.78043	0.763139	0.442077	0.428136	0.199611	0.656809	0.619812	0.403247	0.961502	0.51931	0.574602	1.36565e-07	1	0.000116061	1	1	1_180	180	NA	NA	NA	NA	NA	NA	NA	NA	NA	NA	NA	NA	NA	NA
TRIM8	0.51234	0.649858	0.833289	0.26806	0.162131	0.206541	0.752093	0.547842	0.566178	0.516891	3.65409	0.376044	1.36565e-07	1	0.000116061	1	1	1_181	181	NA	NA	NA	NA	NA	NA	NA	NA	NA	NA	NA	NA	NA	NA
STX11	0.737105	0.608385	0.377584	1.10557	0.632316	0.651055	0.665585	0.535281	0.386544	-1.67379	-0.0845901	-0.5011	1.36565e-07	0.998849	0.000116061	1	1	1_182	182	NA	NA	NA	NA	NA	NA	NA	NA	NA	NA	NA	NA	NA	NA
ARHGEF18	0.65979	0.56957	0.823793	0.544757	0.198533	0.0597834	0.960265	0.676522	0.575252	NA	0.933615	0.556616	1.36565e-07	1	0.000116061	1	1	1_183	183	NA	NA	NA	NA	NA	NA	NA	NA	NA	NA	NA	NA	NA	NA
DDIT3	0.205235	0.477593	1.1058	0.247525	0.277467	0.473382	0.149614	0.918191	1.01328	1.837	0.82468	0.300602	1.36565e-07	1	0.000116061	1	1	1_184	184	NA	NA	NA	NA	NA	NA	NA	NA	NA	NA	NA	NA	NA	NA
NPC1	0.428383	0.592409	0.745644	0.388648	0.363269	0.265584	0.596206	0.780441	0.541267	1.72769	0.910407	-0.152218	1.36565e-07	1	0.000116061	1	1	1_185	185	NA	NA	NA	NA	NA	NA	NA	NA	NA	NA	NA	NA	NA	NA
GRAMD3	0.688768	0.708406	0.734054	0.575541	0.437527	0.186609	0.593665	0.471813	0.124178	1.36551	0.299279	1.509	1.36565e-07	1	0.000116061	1	1	1_186	186	NA	NA	NA	NA	NA	NA	NA	NA	NA	NA	NA	NA	NA	NA
DUSP6	1.10538	0.203348	0.876723	0.407975	0.0726068	0.466381	0.451169	0.0872785	0.23418	-0.188365	4.96604	1.59056	1.36565e-07	0.999999	0.000116061	1	1	1_187	187	NA	NA	NA	NA	NA	NA	NA	NA	NA	NA	NA	NA	NA	NA
ULBP2	0.382664	0.484521	0.601037	0.603417	0.527966	0.454328	0.462019	0.63037	0.65263	-1.6694	2.08562	0.859863	1.36565e-07	0.999991	0.000116061	1	1	1_188	188	NA	NA	NA	NA	NA	NA	NA	NA	NA	NA	NA	NA	NA	NA
PPTC7	0.299604	0.756278	0.289043	0.402486	1.14578	0.298069	0.376375	0.721312	0.241157	-1.30701	3.0185	1.0438	1.36565e-07	0.999997	0.000116061	1	1	1_189	189	NA	NA	NA	NA	NA	NA	NA	NA	NA	NA	NA	NA	NA	NA
NUP50	0.358308	0.945416	1.04351	0.0554709	0.489422	0.300172	0.364923	0.746803	0.609264	-2.49933	-0.729958	2.67967	1.36565e-07	0.995794	0.000116061	1	1	1_190	190	NA	NA	NA	NA	NA	NA	NA	NA	NA	NA	NA	NA	NA	NA
TPBG	0.355645	0.419314	0.830259	0.407775	0.543143	0.530637	0.491143	0.393607	0.423898	1.04009	2.27089	0.118364	1.36565e-07	1	0.000116061	1	1	1_191	191	NA	NA	NA	NA	NA	NA	NA	NA	NA	NA	NA	NA	NA	NA
EGR1	0.595613	0.0991985	1.47162	0.827846	0.239846	0.500549	0.558772	0.316701	0.969057	-1.15594	0.933615	1.45708	1.36565e-07	0.999986	0.000116061	1	1	1_192	192	NA	NA	NA	NA	NA	NA	NA	NA	NA	NA	NA	NA	NA	NA
LYAR	0.340128	0.377591	0.701115	0.499327	0.403577	0.559642	0.423798	0.640325	0.494182	1.32502	2.01475	-0.333604	1.36565e-07	1	0.000116061	1	1	1_193	193	NA	NA	NA	NA	NA	NA	NA	NA	NA	NA	NA	NA	NA	NA
ITPRIP	0.654398	0.664544	0.47777	0.282917	0.297726	0.0165896	1.16014	0.880928	0.37942	0.774769	2.84674	0.204577	1.36565e-07	1	0.000116061	1	1	1_194	194	NA	NA	NA	NA	NA	NA	NA	NA	NA	NA	NA	NA	NA	NA
LONRF3	0.393443	0.664147	0.746531	0.509689	0.626812	0.431236	0.261308	0.616392	0.416962	-1.4514	1.60347	1.45517	1.36565e-07	0.999996	0.000116061	1	1	1_195	195	NA	NA	NA	NA	NA	NA	NA	NA	NA	NA	NA	NA	NA	NA
TNFRSF12A	1.01862	0.441825	0.594777	0.292468	0.0804044	-0.0296313	1.26931	0.898553	0.608653	1.44333	1.71325	0.537105	1.36565e-07	0.999999	0.000116061	1	1	1_196	196	NA	NA	NA	NA	NA	NA	NA	NA	NA	NA	NA	NA	NA	NA
HRH1	1.0677	0.936125	0.948636	1.02734	0.521578	0.445249	0.46056	0.345496	0.294975	-1.01844	-0.81231	-2.72434	1.36565e-07	0.836274	0.000116061	1	1	1_197	197	NA	NA	NA	NA	NA	NA	NA	NA	NA	NA	NA	NA	NA	NA
KIAA1949	0.721032	0.56758	0.861499	0.405141	0.445555	0.0497986	0.906842	0.791252	0.719886	0.133563	-0.203889	0.556616	1.36565e-07	0.999993	0.000116061	1	1	1_198	198	NA	NA	NA	NA	NA	NA	NA	NA	NA	NA	NA	NA	NA	NA
IL27RA	0.620328	0.584656	0.580299	1.16238	0.305248	0.0996173	0.587051	0.726577	0.310866	1.36597	0.70791	0.356386	1.36565e-07	1	0.000116061	1	1	1_199	199	NA	NA	NA	NA	NA	NA	NA	NA	NA	NA	NA	NA	NA	NA
ZNF503	0.398488	0.731542	0.805345	0.458047	0.0380224	0.328268	0.558468	0.998746	0.787779	2.01939	-2.04519	-0.270917	1.36565e-07	0.982896	0.000116061	1	1	1_200	200	NA	NA	NA	NA	NA	NA	NA	NA	NA	NA	NA	NA	NA	NA
MID1	0.493688	0.755358	0.800197	0.160104	0.107088	0.27112	0.705239	0.836356	0.795676	0.82544	1.58461	0.871127	1.36565e-07	1	0.000116061	1	1	1_201	201	NA	NA	NA	NA	NA	NA	NA	NA	NA	NA	NA	NA	NA	NA
RIPK4	0.553108	0.667064	0.926441	0.301088	0.0160896	-0.134161	0.822658	0.824378	0.666959	1.9507	1.34865	0.849975	1.36565e-07	0.999972	0.000116061	1	1	1_202	202	NA	NA	NA	NA	NA	NA	NA	NA	NA	NA	NA	NA	NA	NA
FHOD1	0.494674	0.551637	0.596288	0.495754	0.296818	0.256858	0.619001	0.63326	0.466728	1.33003	1.55598	0.40541	1.36565e-07	1	0.000116061	1	1	1_203	203	NA	NA	NA	NA	NA	NA	NA	NA	NA	NA	NA	NA	NA	NA
SERINC2	0.395547	0.446088	0.472917	0.63255	0.242142	0.297026	0.579525	0.798849	0.643599	1.90078	-0.717229	0.585105	1.36565e-07	0.999998	0.000116061	1	1	1_204	204	NA	NA	NA	NA	NA	NA	NA	NA	NA	NA	NA	NA	NA	NA
CCDC107	0.59225	0.557207	0.714236	0.395317	0.300918	0.369531	0.470393	0.677771	0.431075	1.3352	-1.26998	0.948933	1.36565e-07	0.999952	0.000116061	1	1	1_205	205	NA	NA	NA	NA	NA	NA	NA	NA	NA	NA	NA	NA	NA	NA
SLC2A1	0.279514	0.363683	0.467874	0.345518	0.586548	0.51729	0.516303	0.787934	0.522176	1.18993	1.73271	-0.256648	1.36565e-07	1	0.000116061	1	1	1_206	206	NA	NA	NA	NA	NA	NA	NA	NA	NA	NA	NA	NA	NA	NA
S100A2	0.558102	0.394409	0.699028	0.458134	0.230795	0.448174	0.596308	0.583969	0.540731	1.57043	0.669072	0.118292	1.36565e-07	1	0.000116061	1	1	1_207	207	NA	NA	NA	NA	NA	NA	NA	NA	NA	NA	NA	NA	NA	NA
CHMP2B	0.405502	0.534516	0.671649	0.358716	0.399794	0.389174	0.530944	0.548346	0.538769	-3.47271	1.67058	1.84278	2.73131e-07	0.999095	0.000225824	1	1	1_208	208	NA	NA	NA	NA	NA	NA	NA	NA	NA	NA	NA	NA	NA	NA
SMOX	0.745678	0.55004	0.764828	0.517744	0.202015	0.171452	0.687917	0.450444	0.540276	2.05495	0.414603	-0.143544	2.73131e-07	1	0.000225824	1	1	1_209	209	NA	NA	NA	NA	NA	NA	NA	NA	NA	NA	NA	NA	NA	NA
MOSPD1	0.395865	0.237199	0.648006	0.514842	0.358096	0.362471	0.404222	0.469817	0.639905	-0.974241	3.38857	1.13122	2.73131e-07	0.999999	0.000225824	1	1	1_210	210	NA	NA	NA	NA	NA	NA	NA	NA	NA	NA	NA	NA	NA	NA
TNFRSF10D	0.285106	0.314096	0.411435	0.40052	0.478297	0.558222	0.609559	0.820434	0.705676	-0.394537	2.5687	-0.0110455	2.73131e-07	1	0.000225824	1	1	1_211	211	NA	NA	NA	NA	NA	NA	NA	NA	NA	NA	NA	NA	NA	NA
ARHGEF19	0.568913	0.273514	0.472678	0.443267	0.0318621	0.135063	0.882017	0.457657	0.649317	1.30349	2.62208	1.71312	2.73131e-07	1	0.000225824	1	1	1_212	212	NA	NA	NA	NA	NA	NA	NA	NA	NA	NA	NA	NA	NA	NA
KRT18	0.676098	0.467227	0.364634	0.511938	0.516398	0.306168	0.398907	0.494546	0.657534	1.29124	0.146129	0.354713	2.73131e-07	1	0.000225824	1	1	1_213	213	NA	NA	NA	NA	NA	NA	NA	NA	NA	NA	NA	NA	NA	NA
JUNB	1.14348	1.02271	1.48278	0.00904638	0.690741	-0.338268	0.112299	0.141768	0.0921956	2.68189	1.1546	1.15715	2.73131e-07	0.995891	0.000225824	1	1	1_214	214	NA	NA	NA	NA	NA	NA	NA	NA	NA	NA	NA	NA	NA	NA
SEMA3B	0.296379	0.424234	0.639446	0.192237	0.393251	0.419865	0.81995	0.651283	0.576148	1.71707	-1.58304	0.749261	3.41413e-07	0.999498	0.00027379	1	1	1_215	215	NA	NA	NA	NA	NA	NA	NA	NA	NA	NA	NA	NA	NA	NA
BTBD10	0.516551	0.470707	0.77726	0.406422	0.290737	0.356526	0.484965	0.729892	0.500762	-1.45981	1.90574	1.30084	3.41413e-07	0.999994	0.00027379	1	1	1_216	216	NA	NA	NA	NA	NA	NA	NA	NA	NA	NA	NA	NA	NA	NA
MYADM	0.16466	0.156092	0.160656	0.95447	0.797888	0.556137	0.659334	0.612273	0.338005	0.768946	1.84795	0.760245	3.41413e-07	1	0.00027379	1	1	1_217	217	NA	NA	NA	NA	NA	NA	NA	NA	NA	NA	NA	NA	NA	NA
IFNGR1	0.55381	0.519748	0.679884	0.531604	0.429358	0.291941	0.75906	0.670728	0.633313	-3.84372	-0.788851	0.906558	3.41413e-07	0.98282	0.00027379	1	1	1_218	218	NA	NA	NA	NA	NA	NA	NA	NA	NA	NA	NA	NA	NA	NA
GJB3	0.908721	0.99938	1.10705	0.0219747	0.0834164	0.0865091	0.369958	0.376934	0.358361	2.17143	1.82165	1.01347	3.41413e-07	1	0.00027379	1	1	1_219	219	NA	NA	NA	NA	NA	NA	NA	NA	NA	NA	NA	NA	NA	NA
EIF5A2	0.390718	0.312106	1.12758	0.337989	0.224058	0.332091	0.351353	0.407512	0.222825	-0.866437	4.96604	0.749261	3.41413e-07	0.999999	0.00027379	1	1	1_220	220	NA	NA	NA	NA	NA	NA	NA	NA	NA	NA	NA	NA	NA	NA
KRT8	0.358586	0.420353	0.396934	0.729485	0.410252	0.427052	0.513671	0.461485	0.291677	1.21173	1.21322	0.960772	3.41413e-07	1	0.00027379	1	1	1_221	221	NA	NA	NA	NA	NA	NA	NA	NA	NA	NA	NA	NA	NA	NA
GNG12	0.474246	0.272809	0.685633	0.578374	0.289567	0.264348	0.517943	0.276534	0.675293	-2.20059	1.82853	2.82486	3.41413e-07	0.999934	0.00027379	1	1	1_222	222	NA	NA	NA	NA	NA	NA	NA	NA	NA	NA	NA	NA	NA	NA
TNIP2	0.346978	0.597914	0.993314	0.300004	0.222025	0.196413	0.622428	0.602981	0.606541	0.936871	2.30164	0.10205	4.09696e-07	1	0.000323399	1	1	1_223	223	NA	NA	NA	NA	NA	NA	NA	NA	NA	NA	NA	NA	NA	NA
TUBB2C	0.530143	0.371072	0.482339	0.387124	0.286381	0.331615	0.609954	0.365135	0.416762	0.271866	3.86331	0.288154	4.09696e-07	1	0.000323399	1	1	1_224	224	NA	NA	NA	NA	NA	NA	NA	NA	NA	NA	NA	NA	NA	NA
NEDD4L	0.491637	0.474337	0.655477	0.662104	-0.013721	0.069863	0.668601	0.667804	0.38445	1.61899	1.75764	1.48121	4.09696e-07	1	0.000323399	1	1	1_225	225	NA	NA	NA	NA	NA	NA	NA	NA	NA	NA	NA	NA	NA	NA
LDLR	0.595914	0.681569	0.679676	0.421758	0.385676	0.0845868	0.646341	0.516781	0.17494	-0.117399	1.20392	2.47682	4.09696e-07	1	0.000323399	1	1	1_226	226	NA	NA	NA	NA	NA	NA	NA	NA	NA	NA	NA	NA	NA	NA
MPRIP	0.745689	0.893115	0.973752	0.0418042	0.040125	-0.0283626	0.953623	0.754395	0.499427	1.81493	0.743259	0.538204	5.46262e-07	0.999978	0.00041468	1	1	1_227	227	NA	NA	NA	NA	NA	NA	NA	NA	NA	NA	NA	NA	NA	NA
MAP2K3	1.0385	0.904657	0.644267	-0.775723	0.327085	-0.293263	0.657903	0.496771	0.419325	1.39439	2.55035	0.602381	5.46262e-07	0.877523	0.00041468	1	1	1_228	228	NA	NA	NA	NA	NA	NA	NA	NA	NA	NA	NA	NA	NA	NA
SHB	0.612044	0.533895	0.519001	0.171764	0.108496	0.0901409	0.955053	0.977825	0.599955	1.23186	1.39221	0.783387	5.46262e-07	1	0.00041468	1	1	1_229	229	NA	NA	NA	NA	NA	NA	NA	NA	NA	NA	NA	NA	NA	NA
DOK7	0.407911	0.413813	0.684478	0.457919	0.555746	0.383776	0.444084	0.289155	0.310956	1.15695	0.653507	1.12793	5.46262e-07	1	0.00041468	1	1	1_230	230	NA	NA	NA	NA	NA	NA	NA	NA	NA	NA	NA	NA	NA	NA
ARC	0.475673	0.410558	0.457627	0.455612	0.501966	0.972293	0.103155	0.0956158	0.0624696	1.4746	2.25554	1.20431	5.46262e-07	1	0.00041468	1	1	1_231	231	NA	NA	NA	NA	NA	NA	NA	NA	NA	NA	NA	NA	NA	NA
GKN2	0.337784	0.479171	0.680774	0.28857	0.276353	0.321619	0.436476	0.400612	0.605472	1.10442	2.67412	0.551078	5.46262e-07	1	0.00041468	1	1	1_232	232	NA	NA	NA	NA	NA	NA	NA	NA	NA	NA	NA	NA	NA	NA
RASSF1	0.25107	0.706573	0.763226	0.274132	0.369723	0.344595	0.370907	0.676145	0.545588	1.71853	-0.525817	0.22541	5.46262e-07	0.999998	0.00041468	1	1	1_233	233	NA	NA	NA	NA	NA	NA	NA	NA	NA	NA	NA	NA	NA	NA
EHD4	0.52519	0.360574	0.615595	0.411298	0.0204588	0.150762	0.908134	0.661971	0.583489	1.03212	2.9445	0.156685	5.46262e-07	1	0.00041468	1	1	1_234	234	NA	NA	NA	NA	NA	NA	NA	NA	NA	NA	NA	NA	NA	NA
DNMBP	1.00637	0.90673	0.912974	0.199967	0.10074	0.197062	0.230359	0.320587	0.130226	1.52546	3.11804	0.405355	5.46262e-07	1	0.00041468	1	1	1_235	235	NA	NA	NA	NA	NA	NA	NA	NA	NA	NA	NA	NA	NA	NA
ENTPD7	0.537828	0.652462	0.695971	0.280118	0.215182	0.154323	0.559441	0.89315	0.523158	0.421139	2.29861	0.286527	6.14544e-07	1	0.000453602	1	1	1_236	236	NA	NA	NA	NA	NA	NA	NA	NA	NA	NA	NA	NA	NA	NA
ARL5B	0.272709	0.467955	0.575312	0.554738	0.643024	0.60588	0.17396	0.567675	0.208377	1.04045	0.895647	0.603922	6.14544e-07	1	0.000453602	1	1	1_237	237	NA	NA	NA	NA	NA	NA	NA	NA	NA	NA	NA	NA	NA	NA
ERICH1	0.653441	0.317412	0.52682	0.393224	0.349963	0.105043	0.501301	0.49595	0.674037	-0.680882	3.28796	0.620746	6.14544e-07	0.999999	0.000453602	1	1	1_238	238	NA	NA	NA	NA	NA	NA	NA	NA	NA	NA	NA	NA	NA	NA
NT5E	0.463599	0.168827	0.199797	0.807481	1.04786	0.301295	0.557916	0.326336	0.377671	1.22103	1.58619	-0.0548187	6.14544e-07	1	0.000453602	1	1	1_239	239	NA	NA	NA	NA	NA	NA	NA	NA	NA	NA	NA	NA	NA	NA
KLF5	0.385129	0.55548	0.639726	0.778132	0.635722	0.226257	0.2275	0.377718	0.163891	1.39264	1.68266	0.376615	6.14544e-07	1	0.000453602	1	1	1_240	240	NA	NA	NA	NA	NA	NA	NA	NA	NA	NA	NA	NA	NA	NA
GALNTL4	0.442981	0.365352	0.397371	0.564607	0.240893	0.235747	0.750408	0.671689	0.398059	1.08381	2.4317	0.152226	6.14544e-07	1	0.000453602	1	1	1_241	241	NA	NA	NA	NA	NA	NA	NA	NA	NA	NA	NA	NA	NA	NA
MYH9	0.567485	0.645889	0.680141	0.145615	0.157958	0.0453324	0.982041	0.682275	0.768845	-0.83653	2.34991	1.16106	6.14544e-07	0.999994	0.000453602	1	1	1_242	242	NA	NA	NA	NA	NA	NA	NA	NA	NA	NA	NA	NA	NA	NA
PPP2CB	0.428965	0.406904	0.770818	0.495744	0.371214	0.433949	0.320276	0.50149	0.556042	-3.04363	0.336679	1.81754	6.14544e-07	0.998944	0.000453602	1	1	1_243	243	NA	NA	NA	NA	NA	NA	NA	NA	NA	NA	NA	NA	NA	NA
PPARG	0.317254	0.714966	0.960964	0.548767	0.403697	0.555035	0.10348	0.268612	0.119844	-3.83222	0.0591454	3.0983	6.82827e-07	0.990817	0.000493751	1	1	1_244	244	NA	NA	NA	NA	NA	NA	NA	NA	NA	NA	NA	NA	NA	NA
FAS	0.679545	0.608212	0.740846	0.509648	0.157005	0.421042	0.241211	0.299151	0.180293	-3.39	-2.20389	4.07179	6.82827e-07	0.820493	0.000493751	1	1	1_245	245	NA	NA	NA	NA	NA	NA	NA	NA	NA	NA	NA	NA	NA	NA
PKP2	0.537579	0.21366	0.425414	0.409577	0.00449165	0.343832	1.10881	0.884656	0.667273	-3.77333	1.49655	1.90239	6.82827e-07	0.993678	0.000493751	1	1	1_246	246	NA	NA	NA	NA	NA	NA	NA	NA	NA	NA	NA	NA	NA	NA
RASD1	0.30538	0.283864	0.42456	0.241288	0.441078	0.0284643	0.917181	0.74143	0.745379	2.26601	-0.618926	0.412226	6.82827e-07	0.999983	0.000493751	1	1	1_247	247	NA	NA	NA	NA	NA	NA	NA	NA	NA	NA	NA	NA	NA	NA
FERMT1	0.517767	0.326685	0.600209	0.0832535	0.091253	0.0876473	0.820168	0.691978	0.9115	2.10555	1.48061	0.75825	6.82827e-07	1	0.000493751	1	1	1_248	248	NA	NA	NA	NA	NA	NA	NA	NA	NA	NA	NA	NA	NA	NA
DDX21	0.542624	0.739993	0.670302	0.456823	0.421779	0.290757	0.601173	0.601913	0.331983	0.18603	-0.729958	0.466418	6.82827e-07	0.999986	0.000493751	1	1	1_249	249	NA	NA	NA	NA	NA	NA	NA	NA	NA	NA	NA	NA	NA	NA
IRF2BP2	0.602458	0.346472	0.474774	0.394959	0.141524	0.194956	1.02973	0.66157	0.484215	0.00125539	2.13578	1.26817	7.5111e-07	1	0.000525318	1	1	1_250	250	NA	NA	NA	NA	NA	NA	NA	NA	NA	NA	NA	NA	NA	NA
ALG13	0.492458	0.433153	0.557177	0.370442	0.280199	0.340361	0.439128	0.669638	0.660783	0.208201	2.4452	-0.115224	7.5111e-07	1	0.000525318	1	1	1_251	251	NA	NA	NA	NA	NA	NA	NA	NA	NA	NA	NA	NA	NA	NA
DNAJB9	0.178995	0.497767	0.683222	0.187677	0.475559	0.290615	0.249599	0.842055	0.513707	1.18344	1.31612	0.688347	7.5111e-07	1	0.000525318	1	1	1_252	252	NA	NA	NA	NA	NA	NA	NA	NA	NA	NA	NA	NA	NA	NA
HBP1	0.341917	0.412068	0.859298	0.296336	0.224561	0.447845	0.314156	0.553789	0.554374	0.58329	2.32449	0.530527	7.5111e-07	1	0.000525318	1	1	1_253	253	NA	NA	NA	NA	NA	NA	NA	NA	NA	NA	NA	NA	NA	NA
CCM2	0.460316	0.400206	0.562265	0.421752	0.288317	0.492125	0.592501	0.352189	0.63107	1.43613	-0.442049	-0.175188	7.5111e-07	0.999996	0.000525318	1	1	1_254	254	NA	NA	NA	NA	NA	NA	NA	NA	NA	NA	NA	NA	NA	NA
SPSB1	0.314868	0.383602	0.474366	0.589421	0.188176	0.110259	0.699268	0.907245	0.428168	2.00267	0.567842	0.427333	7.5111e-07	1	0.000525318	1	1	1_255	255	NA	NA	NA	NA	NA	NA	NA	NA	NA	NA	NA	NA	NA	NA
GPR172A	0.353221	0.42742	0.516512	0.226428	0.386942	0.452569	0.772923	0.432295	0.574322	1.44449	-0.428762	-0.0507143	7.5111e-07	0.999997	0.000525318	1	1	1_256	256	NA	NA	NA	NA	NA	NA	NA	NA	NA	NA	NA	NA	NA	NA
AEN	0.59191	0.565327	0.442338	0.461697	0.172817	0.172294	0.893702	0.468497	0.270872	-0.458668	3.0799	0.90595	7.5111e-07	1	0.000525318	1	1	1_257	257	NA	NA	NA	NA	NA	NA	NA	NA	NA	NA	NA	NA	NA	NA
PLAA	0.335522	0.504278	0.511559	0.288441	0.463717	0.32904	0.169218	0.49334	0.459095	-0.977469	3.5687	0.556616	7.5111e-07	0.999998	0.000525318	1	1	1_258	258	NA	NA	NA	NA	NA	NA	NA	NA	NA	NA	NA	NA	NA	NA
FGF2	0.58555	0.364047	0.691258	0.771943	0.350865	0.329214	0.24448	0.153518	0.269031	2.16471	0.328505	0.366094	7.5111e-07	1	0.000525318	1	1	1_259	259	NA	NA	NA	NA	NA	NA	NA	NA	NA	NA	NA	NA	NA	NA
BCL10	0.567025	0.642254	0.584286	0.336208	0.33653	0.42944	0.389306	0.346543	0.29079	1.67023	0.039154	0.215579	8.19392e-07	1	0.000571202	1	1	1_260	260	NA	NA	NA	NA	NA	NA	NA	NA	NA	NA	NA	NA	NA	NA
SLC1A5	0.216669	0.720199	0.574282	0.284239	0.935923	0.18443	0.290733	0.497447	0.366681	0.997795	1.88781	-0.0623286	8.87675e-07	1	0.000616786	1	1	1_261	261	NA	NA	NA	NA	NA	NA	NA	NA	NA	NA	NA	NA	NA	NA
ETF1	0.35148	0.678114	0.661456	0.386396	0.426042	0.234638	0.594405	0.574996	0.238006	-0.570699	2.25554	0.695508	1.02424e-06	1	0.000698034	1	1	1_262	262	NA	NA	NA	NA	NA	NA	NA	NA	NA	NA	NA	NA	NA	NA
ANXA1	0.255728	0.229826	0.509679	0.347725	0.32276	0.427047	0.378174	0.382304	0.555612	0.153741	-0.0783581	3.24312	1.02424e-06	0.999999	0.000698034	1	1	1_263	263	NA	NA	NA	NA	NA	NA	NA	NA	NA	NA	NA	NA	NA	NA
DRAM1	0.427367	0.303529	0.597669	0.535643	0.227736	0.243576	0.612425	0.341851	0.314455	0.985117	3.14451	0.239715	1.02424e-06	1	0.000698034	1	1	1_264	264	NA	NA	NA	NA	NA	NA	NA	NA	NA	NA	NA	NA	NA	NA
BNC2	0.654726	0.613429	0.586709	0.159942	0.402886	0.0496429	0.80658	0.718949	0.37846	0.246457	0.698814	1.1475	1.02424e-06	0.999999	0.000698034	1	1	1_265	265	NA	NA	NA	NA	NA	NA	NA	NA	NA	NA	NA	NA	NA	NA
EIF4E	0.325697	0.303002	0.518499	0.531457	0.312758	0.446248	0.0855359	0.195895	0.191735	2.94092	1.38107	NA	1.02424e-06	1	0.000698034	1	1	1_266	266	NA	NA	NA	NA	NA	NA	NA	NA	NA	NA	NA	NA	NA	NA
CDK6	0.510604	0.559072	0.453136	0.718905	0.538544	-0.0869546	0.692907	0.405118	0.110165	0.196757	2.88357	0.691158	1.02424e-06	0.999997	0.000698034	1	1	1_267	267	NA	NA	NA	NA	NA	NA	NA	NA	NA	NA	NA	NA	NA	NA
FHL2	0.601632	0.725355	1.06555	0.285364	0.179826	0.213486	0.386605	0.449386	0.369178	-2.10348	2.551	0.882386	1.09252e-06	0.999932	0.000735175	1	1	1_268	268	NA	NA	NA	NA	NA	NA	NA	NA	NA	NA	NA	NA	NA	NA
CDC37	0.413131	0.586312	0.711152	0.373681	0.314705	0.255202	0.495584	0.298264	0.377305	-2.34976	0.300584	2.71522	1.09252e-06	0.99963	0.000735175	1	1	1_269	269	NA	NA	NA	NA	NA	NA	NA	NA	NA	NA	NA	NA	NA	NA
FGFRL1	0.219694	0.348104	0.517122	0.196943	0.448163	0.478106	0.259978	0.706258	0.346793	-2.08612	-1.38446	3.41325	1.09252e-06	0.989555	0.000735175	1	1	1_270	270	NA	NA	NA	NA	NA	NA	NA	NA	NA	NA	NA	NA	NA	NA
CSGALNACT2	0.488593	0.392748	0.455753	0.607198	0.367744	0.34465	0.719463	0.695399	0.47436	-1.8059	0.895647	0.152012	1.09252e-06	0.999897	0.000735175	1	1	1_271	271	NA	NA	NA	NA	NA	NA	NA	NA	NA	NA	NA	NA	NA	NA
CORO1C	0.510266	0.399938	0.63569	0.416716	0.3635	0.152646	0.489485	0.615185	0.2897	0.235316	2.28592	0.962307	1.16081e-06	1	0.000776226	1	1	1_272	272	NA	NA	NA	NA	NA	NA	NA	NA	NA	NA	NA	NA	NA	NA
SERTAD1	0.502301	0.390498	0.481103	0.328544	0.301766	0.29496	0.660382	0.67897	0.522581	1.26481	-0.455428	-0.23188	1.16081e-06	0.999993	0.000776226	1	1	1_273	273	NA	NA	NA	NA	NA	NA	NA	NA	NA	NA	NA	NA	NA	NA
CDK2AP2	0.331806	0.481052	0.665419	0.238259	0.320279	0.442801	0.561615	0.447546	0.784067	1.16291	-1.25524	-0.345019	1.22909e-06	0.99961	0.000819318	1	1	1_274	274	NA	NA	NA	NA	NA	NA	NA	NA	NA	NA	NA	NA	NA	NA
RGS17	0.454159	0.194565	0.455376	0.629728	0.315419	0.624117	0.501561	0.402365	0.635969	-0.866437	1.11804	0.846123	1.50222e-06	0.999998	0.000992088	1	1	1_275	275	NA	NA	NA	NA	NA	NA	NA	NA	NA	NA	NA	NA	NA	NA
FCHO1	0.627836	0.22683	0.593989	0.582015	0.237999	0.44578	0.644719	0.389156	0.426468	1.31517	-0.540924	-0.124106	1.50222e-06	0.999992	0.000992088	1	1	1_276	276	NA	NA	NA	NA	NA	NA	NA	NA	NA	NA	NA	NA	NA	NA
CSRNP1	0.490596	0.692948	0.573686	0.209109	-0.0257362	-0.0800935	1.06795	0.828586	0.539094	1.24904	1.21644	0.62373	1.5705e-06	0.999968	0.00103398	1	1	1_277	277	NA	NA	NA	NA	NA	NA	NA	NA	NA	NA	NA	NA	NA	NA
KBTBD2	0.397181	0.37337	0.4838	0.240093	0.257303	0.492158	0.375883	0.444835	0.284742	0.878728	2.92892	0.309471	1.84363e-06	1	0.00121007	1	1	1_278	278	NA	NA	NA	NA	NA	NA	NA	NA	NA	NA	NA	NA	NA	NA
TRIM25	0.343273	0.593348	0.459988	0.185843	0.276331	0.345963	0.385145	0.599407	0.261515	1.06218	2.50218	0.518826	1.91192e-06	1	0.00124341	1	1	1_279	279	NA	NA	NA	NA	NA	NA	NA	NA	NA	NA	NA	NA	NA	NA
UAP1	0.280005	0.276226	0.440243	0.308179	0.365699	0.470344	0.435644	0.572122	0.468353	-0.941135	3.12173	0.288098	1.91192e-06	0.999997	0.00124341	1	1	1_280	280	NA	NA	NA	NA	NA	NA	NA	NA	NA	NA	NA	NA	NA	NA
ARHGAP12	0.612047	0.398804	0.628725	0.562874	0.394214	0.368968	0.576771	0.658658	0.226625	-0.494469	1.79611	-1.02835	1.91192e-06	0.999821	0.00124341	1	1	1_281	281	NA	NA	NA	NA	NA	NA	NA	NA	NA	NA	NA	NA	NA	NA
MORC3	0.573941	0.692643	0.867866	0.441608	0.119791	0.147403	0.247634	0.428371	0.310068	-1.32587	2.82853	1.30572	2.04848e-06	0.999986	0.00132015	1	1	1_282	282	NA	NA	NA	NA	NA	NA	NA	NA	NA	NA	NA	NA	NA	NA
CHKA	0.162256	0.932256	0.822697	0.187338	0.653738	0.278054	0.0678948	1.06811	0.338686	0.590077	0.443809	0.0950359	2.04848e-06	0.999999	0.00132015	1	1	1_283	283	NA	NA	NA	NA	NA	NA	NA	NA	NA	NA	NA	NA	NA	NA
PLEKHB2	0.258046	0.769782	0.685806	0.338704	0.381353	0.413706	0.188008	0.667765	0.546264	-2.62872	1.78244	0.10874	2.04848e-06	0.999558	0.00132015	1	1	1_284	284	NA	NA	NA	NA	NA	NA	NA	NA	NA	NA	NA	NA	NA	NA
LIF	0.341684	0.326486	0.441316	0.197246	0.40216	0.258909	0.621262	0.630721	0.440247	1.91944	-0.190083	0.0420428	2.32161e-06	0.999999	0.0014739	1	1	1_285	285	NA	NA	NA	NA	NA	NA	NA	NA	NA	NA	NA	NA	NA	NA
MPZL2	0.351725	0.0315703	0.0423126	0.824066	0.442528	0.361336	0.49657	0.350414	0.434633	0.303488	1.09867	2.86242	2.32161e-06	0.999999	0.0014739	1	1	1_286	286	NA	NA	NA	NA	NA	NA	NA	NA	NA	NA	NA	NA	NA	NA
SLK	0.369282	0.364202	0.654232	0.284388	0.453008	0.58292	0.311663	0.36233	0.378682	-0.241946	1.75304	0.799472	2.32161e-06	1	0.0014739	1	1	1_287	287	NA	NA	NA	NA	NA	NA	NA	NA	NA	NA	NA	NA	NA	NA
PHLDB3	0.315404	0.39953	0.555998	1.00856	0.367348	0.196456	0.428343	0.370897	0.344058	1.61061	-1.13138	0.159726	2.45818e-06	0.999932	0.00155597	1	1	1_288	288	NA	NA	NA	NA	NA	NA	NA	NA	NA	NA	NA	NA	NA	NA
SH2B3	0.471865	0.334221	0.365518	0.33007	0.141531	0.322248	0.738955	0.469711	0.251484	1.05816	2.66401	0.576312	2.52646e-06	1	0.00159446	1	1	1_289	289	NA	NA	NA	NA	NA	NA	NA	NA	NA	NA	NA	NA	NA	NA
SAMD4A	0.629942	0.464794	0.308916	0.419098	-0.128815	0.25657	1.01329	0.905041	0.542899	0.82544	0.58966	0.0160476	2.59474e-06	0.999917	0.00161369	1	1	1_290	290	NA	NA	NA	NA	NA	NA	NA	NA	NA	NA	NA	NA	NA	NA
OAS1	0.747256	0.576341	0.782817	0.320839	0.0716213	0.100338	0.699231	0.269079	0.507056	1.97006	0.703002	-0.613309	2.59474e-06	0.999978	0.00161369	1	1	1_291	291	NA	NA	NA	NA	NA	NA	NA	NA	NA	NA	NA	NA	NA	NA
TNFRSF25	0.489423	0.511962	0.794436	0.212662	-0.0797194	0.242772	0.526659	0.501184	0.675662	0.798378	1.27416	1.14158	2.59474e-06	0.999998	0.00161369	1	1	1_292	292	NA	NA	NA	NA	NA	NA	NA	NA	NA	NA	NA	NA	NA	NA
TGDS	0.239322	0.131338	0.411401	0.521935	0.210621	0.361162	0.212851	0.278589	0.323089	-1.13653	4.65409	1.84723	2.59474e-06	0.999994	0.00161369	1	1	1_293	293	NA	NA	NA	NA	NA	NA	NA	NA	NA	NA	NA	NA	NA	NA
ASB6	0.413287	0.580639	0.73215	0.23875	0.147859	0.329568	0.318457	0.475267	0.470437	1.46387	0.796111	0.374262	2.59474e-06	1	0.00161369	1	1	1_294	294	NA	NA	NA	NA	NA	NA	NA	NA	NA	NA	NA	NA	NA	NA
IGSF8	0.480102	0.474035	0.685262	0.371762	0.282703	0.330025	0.278313	0.408737	0.244467	0.604767	2.63741	0.27846	2.66302e-06	1	0.00165134	1	1	1_295	295	NA	NA	NA	NA	NA	NA	NA	NA	NA	NA	NA	NA	NA	NA
MIDN	0.141087	-0.172363	0.166661	0.391073	0.425998	0.308109	0.852615	1.0782	0.732177	2.20395	-1.5824	-0.239851	2.93616e-06	0.975895	0.00178949	1	1	1_296	296	NA	NA	NA	NA	NA	NA	NA	NA	NA	NA	NA	NA	NA	NA
DDIT4	0.317241	0.303799	0.48394	0.382338	0.24641	0.468235	0.802217	0.529674	0.585327	-2.05406	0.17944	1.24817	2.93616e-06	0.999721	0.00178949	1	1	1_297	297	NA	NA	NA	NA	NA	NA	NA	NA	NA	NA	NA	NA	NA	NA
BZW1	0.415088	0.301645	0.740345	0.64261	0.445346	0.596787	0.0693707	0.216977	0.373723	-2.55815	0.442474	1.8498	2.93616e-06	0.999258	0.00178949	1	1	1_298	298	NA	NA	NA	NA	NA	NA	NA	NA	NA	NA	NA	NA	NA	NA
SLC38A1	0.478119	0.454163	0.674164	0.188187	0.239919	0.291415	0.412104	0.50696	0.0905622	0.805453	2.37142	1.223	3.141e-06	1	0.00190889	1	1	1_299	299	NA	NA	NA	NA	NA	NA	NA	NA	NA	NA	NA	NA	NA	NA
PPP4R1	0.579579	0.552128	0.608675	0.379846	0.148152	0.172252	0.856638	0.551679	0.359784	0.675133	0.519104	0.408293	3.20929e-06	1	0.00194485	1	1	1_300	300	NA	NA	NA	NA	NA	NA	NA	NA	NA	NA	NA	NA	NA	NA
PHF10	0.239648	0.266794	0.501451	0.3412	0.367187	0.292886	0.352649	0.638214	0.43362	1.26998	1.59053	0.343987	3.27757e-06	1	0.0019806	1	1	1_301	301	NA	NA	NA	NA	NA	NA	NA	NA	NA	NA	NA	NA	NA	NA
PMP22	0.301657	0.459771	0.364764	0.456057	0.249347	0.206763	0.617808	0.75982	0.386411	1.02492	1.16068	0.26059	3.48242e-06	1	0.00209844	1	1	1_302	302	NA	NA	NA	NA	NA	NA	NA	NA	NA	NA	NA	NA	NA	NA
COTL1	0.3971	0.350273	0.490905	0.404177	0.250315	0.186832	0.670881	0.675301	0.667523	0.604354	0.773743	0.139691	3.5507e-06	1	0.00213356	1	1	1_303	303	NA	NA	NA	NA	NA	NA	NA	NA	NA	NA	NA	NA	NA	NA
PCTK2	0.84912	0.346997	0.633727	0.415112	-0.260428	0.339995	0.189939	0.101857	0.132163	0.905294	3.72546	1.32175	3.61898e-06	0.999669	0.00215637	1	1	1_304	304	NA	NA	NA	NA	NA	NA	NA	NA	NA	NA	NA	NA	NA	NA
UCK2	0.40926	0.258754	0.412215	0.289498	0.356665	0.379664	0.352238	0.334782	0.629138	0.678084	2.41874	0.190704	3.61898e-06	1	0.00215637	1	1	1_305	305	NA	NA	NA	NA	NA	NA	NA	NA	NA	NA	NA	NA	NA	NA
SNRNP35	1.67818	0.585105	0.53975	0.380142	0.364138	0.142521	0.538341	0.4498	0.171441	0.240478	-1.10604	-0.267133	3.61898e-06	0.999454	0.00215637	1	1	1_306	306	NA	NA	NA	NA	NA	NA	NA	NA	NA	NA	NA	NA	NA	NA
RHEBL1	0.217433	0.104134	0.245235	0.509741	0.449408	0.428902	0.409291	0.368482	0.451121	1.13356	1.60347	1.08713	3.68727e-06	1	0.00219093	1	1	1_307	307	NA	NA	NA	NA	NA	NA	NA	NA	NA	NA	NA	NA	NA	NA
FAM135A	0.366562	0.453194	0.414746	0.413921	0.224238	0.308003	0.45879	0.644644	0.471943	1.38766	-0.235598	-0.0727406	3.75555e-06	0.999998	0.00222531	1	1	1_308	308	NA	NA	NA	NA	NA	NA	NA	NA	NA	NA	NA	NA	NA	NA
TINAGL1	0.518347	0.407938	0.429463	0.126302	0.493287	-0.141809	0.667475	0.503379	0.344842	1.97866	0.252489	0.560458	3.82383e-06	0.99993	0.00225949	1	1	1_309	309	NA	NA	NA	NA	NA	NA	NA	NA	NA	NA	NA	NA	NA	NA
RAB21	0.415093	0.346659	0.692544	0.390252	0.471466	0.213699	0.206475	0.821442	0.215659	0.228137	2.63483	-0.43707	3.89211e-06	0.999999	0.00228717	1	1	1_310	310	NA	NA	NA	NA	NA	NA	NA	NA	NA	NA	NA	NA	NA	NA
ERRFI1	0.159891	0.338938	0.224913	-0.119822	0.0329123	0.423833	1.01496	1.13485	1.07395	1.45549	0.911588	-0.0283465	3.89211e-06	0.999752	0.00228717	1	1	1_311	311	NA	NA	NA	NA	NA	NA	NA	NA	NA	NA	NA	NA	NA	NA
RAB20	0.230182	0.450145	0.217674	0.435042	0.222863	0.334437	0.637107	0.393895	0.595311	0.340014	2.48061	0.540496	3.9604e-06	1	0.0023209	1	1	1_312	312	NA	NA	NA	NA	NA	NA	NA	NA	NA	NA	NA	NA	NA	NA
DNAJC3	0.226236	0.611704	0.616473	0.273382	0.327119	0.41869	0.14895	0.44265	0.442609	1.21763	0.895647	0.276508	4.09696e-06	1	0.00238131	1	1	1_313	313	NA	NA	NA	NA	NA	NA	NA	NA	NA	NA	NA	NA	NA	NA
PNPLA8	0.174953	0.300875	0.38892	0.395744	0.452729	0.663925	0.226129	0.642125	0.345998	-3.55094	-0.260473	2.05608	4.09696e-06	0.992907	0.00238131	1	1	1_314	314	NA	NA	NA	NA	NA	NA	NA	NA	NA	NA	NA	NA	NA	NA
TOR1B	0.394266	0.397054	0.555316	0.379479	0.303106	0.301569	0.241734	0.569879	0.465085	0.967023	1.3507	0.0904897	4.09696e-06	1	0.00238131	1	1	1_315	315	NA	NA	NA	NA	NA	NA	NA	NA	NA	NA	NA	NA	NA	NA
EPAS1	0.745945	0.45078	0.712952	-0.0658696	-0.0337023	0.0292828	1.17569	0.727097	0.539632	0.592994	1.17462	1.13085	4.43837e-06	0.999836	0.00256576	1	1	1_316	316	NA	NA	NA	NA	NA	NA	NA	NA	NA	NA	NA	NA	NA	NA
STMN3	0.32508	0.28533	0.293316	0.387286	0.400294	0.5734	0.400183	0.343918	0.534183	1.38149	-1.28024	0.149991	4.50666e-06	0.999826	0.00259119	1	1	1_317	317	NA	NA	NA	NA	NA	NA	NA	NA	NA	NA	NA	NA	NA	NA
SCML1	0.258523	0.309211	0.781149	0.517094	0.275367	0.433155	0.377764	0.156633	0.436499	0.647014	2.52917	-0.0889823	4.50666e-06	1	0.00259119	1	1	1_318	318	NA	NA	NA	NA	NA	NA	NA	NA	NA	NA	NA	NA	NA	NA
TROVE2	0.201767	0.249428	0.407993	0.485528	0.527869	0.562199	0.199289	0.540631	0.357456	0.417356	-0.131739	1.24849	4.64322e-06	0.999999	0.0026554	1	1	1_319	319	NA	NA	NA	NA	NA	NA	NA	NA	NA	NA	NA	NA	NA	NA
REEP3	0.326918	0.415326	0.455424	0.383252	0.328513	0.35005	0.09058	0.24724	0.339723	0.803673	2.30973	1.4206	4.91635e-06	1	0.0027966	1	1	1_320	320	NA	NA	NA	NA	NA	NA	NA	NA	NA	NA	NA	NA	NA	NA
CXCR4	0.407109	0.444496	0.564736	0.315929	0.306132	0.243241	0.334406	0.351175	0.114914	0.955495	3.23457	-0.11366	4.91635e-06	1	0.0027966	1	1	1_321	321	NA	NA	NA	NA	NA	NA	NA	NA	NA	NA	NA	NA	NA	NA
FOXN2	0.447679	0.744296	0.47441	-0.11405	0.185337	0.0642276	0.493503	0.59913	0.618008	-0.244949	2.51858	1.53316	5.05292e-06	0.999907	0.00284395	1	1	1_322	322	NA	NA	NA	NA	NA	NA	NA	NA	NA	NA	NA	NA	NA	NA
JUN	1.31799	1.3625	1.67615	0.0147529	0.0516243	0.00556567	0.204324	0.144557	0.111948	-0.105224	0.878573	1.87854	5.05292e-06	0.999803	0.00284395	1	1	1_323	323	NA	NA	NA	NA	NA	NA	NA	NA	NA	NA	NA	NA	NA	NA
CDC42EP4	0.291932	0.486813	0.394565	0.821838	0.192584	0.0710293	0.830391	0.539694	0.457688	1.07911	-1.17587	0.394865	5.05292e-06	0.999837	0.00284395	1	1	1_324	324	NA	NA	NA	NA	NA	NA	NA	NA	NA	NA	NA	NA	NA	NA
FICD	0.2414	0.581111	0.4128	0.360668	0.136307	0.622993	0.194786	0.67344	0.496181	1.22667	-0.493396	0.123657	5.1212e-06	0.999992	0.00285599	1	1	1_325	325	NA	NA	NA	NA	NA	NA	NA	NA	NA	NA	NA	NA	NA	NA
ELOVL1	0.328698	0.315291	0.51074	0.371246	0.27459	0.217588	0.589462	0.299371	0.502415	0.800113	2.6422	-0.255155	5.1212e-06	1	0.00285599	1	1	1_326	326	NA	NA	NA	NA	NA	NA	NA	NA	NA	NA	NA	NA	NA	NA
USP3	0.193217	0.426103	0.396738	0.770589	0.125	0.355777	0.167398	0.720088	0.293587	0.00982731	2.62619	1.15177	5.1212e-06	1	0.00285599	1	1	1_327	327	NA	NA	NA	NA	NA	NA	NA	NA	NA	NA	NA	NA	NA	NA
PLCD3	0.421503	0.521349	0.44698	0.228403	-0.038306	0.264361	0.807713	0.78356	0.477143	1.45549	-0.495076	-0.104011	5.32605e-06	0.999874	0.00294332	1	1	1_328	328	NA	NA	NA	NA	NA	NA	NA	NA	NA	NA	NA	NA	NA	NA
CD55	0.444041	0.582359	0.635991	0.327014	0.391068	0.308624	0.390059	0.653017	0.189199	0.718178	0.299544	-0.393038	5.5309e-06	0.999997	0.00304077	1	1	1_329	329	NA	NA	NA	NA	NA	NA	NA	NA	NA	NA	NA	NA	NA	NA
SGMS2	0.393638	0.682379	0.559962	0.373668	0.382002	0.243611	0.241022	0.677326	0.435804	-1.9539	1.79611	-0.250739	5.5309e-06	0.999747	0.00304077	1	1	1_330	330	NA	NA	NA	NA	NA	NA	NA	NA	NA	NA	NA	NA	NA	NA
MAD2L2	0.406853	0.32825	0.588892	0.274513	0.234458	0.337825	0.511425	0.370973	0.583598	1.42702	-1.34378	0.165133	5.66746e-06	0.999749	0.00309987	1	1	1_331	331	NA	NA	NA	NA	NA	NA	NA	NA	NA	NA	NA	NA	NA	NA
STK17A	0.829099	0.881884	1.21629	0.185384	0.222941	0.145496	0.110615	0.113086	0.131617	1.16871	1.16372	0.991454	5.66746e-06	1	0.00309987	1	1	1_332	332	NA	NA	NA	NA	NA	NA	NA	NA	NA	NA	NA	NA	NA	NA
NT5DC3	0.283006	0.297896	0.331238	0.592136	0.612589	0.424699	0.393824	0.53646	0.38395	-1.86644	0.118039	0.708619	5.80403e-06	0.999727	0.00315837	1	1	1_333	333	NA	NA	NA	NA	NA	NA	NA	NA	NA	NA	NA	NA	NA	NA
FAM3C	0.403687	0.0716015	0.665101	0.261668	0.316668	0.312629	0.50205	0.365124	0.58868	-0.0020013	2.67539	0.413815	5.94059e-06	1	0.00322446	1	1	1_334	334	NA	NA	NA	NA	NA	NA	NA	NA	NA	NA	NA	NA	NA	NA
SBNO1	0.29108	0.434408	0.462482	0.230655	0.598372	0.767163	0.149421	0.587224	0.398916	-1.18837	1.38107	-0.680423	6.07716e-06	0.999629	0.00328188	1	1	1_335	335	NA	NA	NA	NA	NA	NA	NA	NA	NA	NA	NA	NA	NA	NA
EXTL2	0.480233	0.292907	0.466373	0.526172	0.22869	0.50741	0.329644	0.525754	0.309067	-2.03636	2.11804	0.507706	6.07716e-06	0.999925	0.00328188	1	1	1_336	336	NA	NA	NA	NA	NA	NA	NA	NA	NA	NA	NA	NA	NA	NA
CHST11	0.429502	0.589936	0.754273	0.36944	0.254099	0.425824	0.117699	0.0561611	0.0542291	2.00803	1.23221	0.91276	6.14544e-06	1	0.00331037	1	1	1_337	337	NA	NA	NA	NA	NA	NA	NA	NA	NA	NA	NA	NA	NA	NA
CD44	0.38697	0.453805	0.806622	0.141999	0.290205	0.0794153	0.324674	0.4038	0.273041	0.36335	1.75172	2.26116	6.21372e-06	1	0.00333873	1	1	1_338	338	NA	NA	NA	NA	NA	NA	NA	NA	NA	NA	NA	NA	NA	NA
C9orf89	0.304743	0.24919	0.576048	0.363754	0.250518	0.279278	0.348603	0.533053	0.603709	0.683358	1.69335	0.406934	6.62342e-06	1	0.00354992	1	1	1_339	339	NA	NA	NA	NA	NA	NA	NA	NA	NA	NA	NA	NA	NA	NA
ADRB2	0.344566	0.376925	0.517539	-0.071973	0.333661	0.175172	0.445462	0.542723	0.271605	0.870528	2.703	1.07599	6.96483e-06	0.999999	0.00371424	1	1	1_340	340	NA	NA	NA	NA	NA	NA	NA	NA	NA	NA	NA	NA	NA	NA
PTS	0.301641	0.306765	0.734948	0.423002	0.203218	0.474244	0.409196	0.453623	0.716192	-3.9356	1.19204	0.30614	6.96483e-06	0.993601	0.00371424	1	1	1_341	341	NA	NA	NA	NA	NA	NA	NA	NA	NA	NA	NA	NA	NA	NA
VKORC1L1	0.198563	0.456085	0.676208	0.335283	0.302336	0.368923	0.227722	0.600735	0.636801	-0.494469	0.796111	0.649725	7.16968e-06	0.999998	0.00381395	1	1	1_342	342	NA	NA	NA	NA	NA	NA	NA	NA	NA	NA	NA	NA	NA	NA
LEPREL1	0.341701	0.511325	0.84299	0.16873	0.311315	0.302126	0.597203	0.658921	0.521779	-0.351864	-1.11078	-0.0283465	7.44281e-06	0.999222	0.00393959	1	1	1_343	343	NA	NA	NA	NA	NA	NA	NA	NA	NA	NA	NA	NA	NA	NA
ABTB1	0.23011	0.285385	0.277358	0.401748	0.361268	0.379444	0.60777	0.455023	0.594213	1.36452	-0.17218	-0.962257	7.57938e-06	0.999875	0.00397245	1	1	1_344	344	NA	NA	NA	NA	NA	NA	NA	NA	NA	NA	NA	NA	NA	NA
CAP1	0.406372	0.499316	0.745307	0.300701	0.165777	0.241192	0.32619	0.568392	0.396813	1.43346	-0.3015	-0.0343204	7.57938e-06	0.999996	0.00397245	1	1	1_345	345	NA	NA	NA	NA	NA	NA	NA	NA	NA	NA	NA	NA	NA	NA
ST3GAL1	0.578323	0.961527	0.662798	0.200653	0.27601	0.0974202	0.642765	0.871765	0.421696	-0.4514	-1.80835	-1.79886	7.57938e-06	0.842284	0.00397245	1	1	1_346	346	NA	NA	NA	NA	NA	NA	NA	NA	NA	NA	NA	NA	NA	NA
CRTC2	0.244226	0.465255	0.649428	0.332916	0.477088	0.330684	0.0687331	0.760543	0.427909	-0.570452	1.58752	0.279993	7.57938e-06	0.999997	0.00397245	1	1	1_347	347	NA	NA	NA	NA	NA	NA	NA	NA	NA	NA	NA	NA	NA	NA
SPRED2	0.385294	0.197045	0.256766	0.719942	0.17296	0.11467	0.935181	0.374627	0.589559	0.940918	-0.525817	1.29358	7.71594e-06	0.999995	0.00403411	1	1	1_348	348	NA	NA	NA	NA	NA	NA	NA	NA	NA	NA	NA	NA	NA	NA
RRP9	0.351101	0.337229	0.55779	0.265761	0.249174	0.343471	0.534498	0.356568	0.548037	1.1538	-0.176408	0.0155078	7.78423e-06	0.999999	0.00405986	1	1	1_349	349	NA	NA	NA	NA	NA	NA	NA	NA	NA	NA	NA	NA	NA	NA
PCDH1	0.387165	0.296539	0.407218	0.330943	0.269861	0.256773	0.092835	0.13922	0.0926518	3.02973	2.32663	0.829634	7.98907e-06	1	0.00415654	1	1	1_350	350	NA	NA	NA	NA	NA	NA	NA	NA	NA	NA	NA	NA	NA	NA
SOCS3	0.485387	0.504193	0.638119	0.0902974	0.11385	-0.11914	0.394641	0.405134	0.308393	-0.4514	3.79611	1.70862	8.33049e-06	0.999852	0.00430269	1	1	1_351	351	NA	NA	NA	NA	NA	NA	NA	NA	NA	NA	NA	NA	NA	NA
SLC30A1	0.409014	0.356808	0.385463	0.579599	0.301075	0.378126	0.343178	0.581735	0.122412	-0.0770043	2.24357	0.413658	8.53534e-06	1	0.00439784	1	1	1_352	352	NA	NA	NA	NA	NA	NA	NA	NA	NA	NA	NA	NA	NA	NA
NRIP1	0.753333	0.647418	0.778799	-0.208423	0.016729	-0.295012	0.722543	0.711043	0.32781	0.718525	2.43997	0.609083	8.6719e-06	0.976654	0.00443606	1	1	1_353	353	NA	NA	NA	NA	NA	NA	NA	NA	NA	NA	NA	NA	NA	NA
ADORA2B	0.642197	0.356931	0.357945	0.453124	0.0571459	0.211973	0.727125	0.482236	0.401068	-2.24148	2.09567	0.910253	8.6719e-06	0.999742	0.00443606	1	1	1_354	354	NA	NA	NA	NA	NA	NA	NA	NA	NA	NA	NA	NA	NA	NA
SH2D3A	0.508145	0.460295	0.380107	0.476266	0.141934	0.200195	0.50639	0.378619	0.247511	1.60419	0.146053	0.653478	8.6719e-06	1	0.00443606	1	1	1_355	355	NA	NA	NA	NA	NA	NA	NA	NA	NA	NA	NA	NA	NA	NA
KPNA4	0.382872	0.379196	0.661968	0.34512	0.223368	0.214758	0.422862	0.486495	0.36099	-2.66753	1.24357	1.72775	8.74018e-06	0.999667	0.00446029	1	1	1_356	356	NA	NA	NA	NA	NA	NA	NA	NA	NA	NA	NA	NA	NA	NA
MFHAS1	0.186579	0.222591	0.0934915	0.352446	0.396623	0.114325	0.483325	0.695259	-0.0408337	1.25909	0.506604	3.43109	8.80847e-06	0.999986	0.00447374	1	1	1_357	357	NA	NA	NA	NA	NA	NA	NA	NA	NA	NA	NA	NA	NA	NA
MAPK6	0.371283	0.176111	0.415731	0.47517	0.256739	0.270321	0.364612	0.202684	0.284873	0.485529	3.55692	0.505767	8.80847e-06	1	0.00447374	1	1	1_358	358	NA	NA	NA	NA	NA	NA	NA	NA	NA	NA	NA	NA	NA	NA
BAG3	0.148293	0.673265	0.555835	0.118837	0.524456	0.318466	0.265144	0.566882	0.378244	1.00954	0.0691295	0.0124231	9.14988e-06	0.999998	0.0046361	1	1	1_359	359	NA	NA	NA	NA	NA	NA	NA	NA	NA	NA	NA	NA	NA	NA
TGFA	0.374908	0.170785	0.358121	0.211727	0.38291	0.12651	0.638941	0.315322	0.432623	1.05188	1.92422	0.995112	9.21816e-06	1	0.00465963	1	1	1_360	360	NA	NA	NA	NA	NA	NA	NA	NA	NA	NA	NA	NA	NA	NA
TMEM41B	0.485104	0.443918	0.622873	0.401172	0.0999891	0.534154	0.30395	0.436014	0.215416	0.4746	1.39945	0.441973	9.35473e-06	1	0.00470635	1	1	1_361	361	NA	NA	NA	NA	NA	NA	NA	NA	NA	NA	NA	NA	NA	NA
GPR137B	0.299933	0.411316	0.11067	0.340741	-0.0826297	0.226147	0.402468	0.541172	0.488962	2.45549	2.38107	-0.443384	9.35473e-06	0.999952	0.00470635	1	1	1_362	362	NA	NA	NA	NA	NA	NA	NA	NA	NA	NA	NA	NA	NA	NA
RHOC	0.498132	0.229095	0.557649	0.404089	0.0859406	0.158732	0.81388	0.329058	0.612417	0.927112	1.69354	-0.0600554	9.42301e-06	1	0.00472955	1	1	1_363	363	NA	NA	NA	NA	NA	NA	NA	NA	NA	NA	NA	NA	NA	NA
RRAS2	0.241093	0.306391	0.48539	0.333288	0.349226	0.390787	0.0972324	0.350683	0.469442	-0.0929458	3.11804	0.266101	9.49129e-06	1	0.00475264	1	1	1_364	364	NA	NA	NA	NA	NA	NA	NA	NA	NA	NA	NA	NA	NA	NA
ATXN1	0.311569	0.196583	0.377072	0.544373	0.350955	0.398355	0.540006	0.445193	0.390866	NA	0.533077	-1.02835	9.55958e-06	0.999903	0.00476446	1	1	1_365	365	NA	NA	NA	NA	NA	NA	NA	NA	NA	NA	NA	NA	NA	NA
FJX1	0.496689	0.255246	0.359292	0.406343	0.271911	0.205752	0.572432	0.375252	0.370335	1.34302	-0.0818985	0.497722	9.69614e-06	1	0.00482126	1	1	1_366	366	NA	NA	NA	NA	NA	NA	NA	NA	NA	NA	NA	NA	NA	NA
FOXA1	0.401113	0.414816	0.407592	0.383648	0.204118	0.201378	0.363412	0.412696	0.220367	-0.111942	2.83173	1.23237	9.76442e-06	1	0.00483269	1	1	1_367	367	NA	NA	NA	NA	NA	NA	NA	NA	NA	NA	NA	NA	NA	NA
RDH13	0.152713	0.477998	0.427189	0.154436	0.405923	0.297799	0.328819	0.488325	0.340957	1.05294	0.976683	0.92585	9.76442e-06	1	0.00483269	1	1	1_368	368	NA	NA	NA	NA	NA	NA	NA	NA	NA	NA	NA	NA	NA	NA
SECTM1	0.706261	0.57883	0.573017	0.337282	0.0793133	0.207622	0.0185865	0.0525287	0.0909847	1.63761	1.92736	2.29358	9.90099e-06	0.999999	0.0048664	1	1	1_369	369	NA	NA	NA	NA	NA	NA	NA	NA	NA	NA	NA	NA	NA	NA
RRM2	0.307224	0.351117	0.644781	0.128657	0.306661	0.198012	0.447602	0.560276	0.602408	-2.77333	2.69658	0.124462	9.90099e-06	0.999246	0.0048664	1	1	1_370	370	NA	NA	NA	NA	NA	NA	NA	NA	NA	NA	NA	NA	NA	NA
CGRRF1	0.592654	0.393456	0.425347	0.582427	0.117872	0.186972	0.472764	0.218466	0.290957	NA	-0.203889	1.41644	9.90099e-06	0.999999	0.0048664	1	1	1_371	371	NA	NA	NA	NA	NA	NA	NA	NA	NA	NA	NA	NA	NA	NA
RASGRP3	0.609181	0.889314	0.464145	0.22185	0.0585423	0.24939	0.580408	0.986268	0.448623	-0.297072	-0.033964	-1.54292	1.01058e-05	0.991996	0.00495567	1	1	1_372	372	NA	NA	NA	NA	NA	NA	NA	NA	NA	NA	NA	NA	NA	NA
UBR1	0.401285	0.79971	0.620322	0.191336	0.122938	-0.0931861	0.503234	0.563506	0.322545	-1.39	2.29861	1.57126	1.02424e-05	0.999614	0.00501112	1	1	1_373	373	NA	NA	NA	NA	NA	NA	NA	NA	NA	NA	NA	NA	NA	NA
RPS6KA4	0.621325	0.273762	0.483401	0.253266	-0.384211	0.295983	0.689645	0.232143	0.3378	2.4486	0.313387	0.299979	1.06521e-05	0.990893	0.0051979	1	1	1_374	374	NA	NA	NA	NA	NA	NA	NA	NA	NA	NA	NA	NA	NA	NA
SLC25A22	0.564859	0.523455	0.83508	-0.00197402	-0.0258558	-0.0595177	0.448772	0.788245	0.555151	1.37917	0.498725	0.710628	1.07204e-05	0.999731	0.0051979	1	1	1_375	375	NA	NA	NA	NA	NA	NA	NA	NA	NA	NA	NA	NA	NA	NA
ETV5	0.533348	0.247079	0.19143	0.551687	0.0462855	0.528264	0.607857	0.332311	0.207401	-0.74908	NA	1.36854	1.07887e-05	0.99999	0.00521853	1	1	1_376	376	NA	NA	NA	NA	NA	NA	NA	NA	NA	NA	NA	NA	NA	NA
FAM59A	0.543083	0.535406	0.783939	0.452474	0.110069	0.315635	0.188543	0.143144	0.218092	1.22103	0.827138	0.742172	1.10618e-05	1	0.00532649	1	1	1_377	377	NA	NA	NA	NA	NA	NA	NA	NA	NA	NA	NA	NA	NA	NA
TEX14	0.244349	0.307072	0.397873	0.2753	0.311357	0.623514	0.196797	0.122388	0.0998926	1.99606	-0.316783	1.66197	1.10618e-05	0.999998	0.00532649	1	1	1_378	378	NA	NA	NA	NA	NA	NA	NA	NA	NA	NA	NA	NA	NA	NA
ZNF668	0.193563	0.304055	0.286819	0.429831	0.211934	0.18341	0.610859	0.525385	0.608389	1.45302	1.27004	-0.294521	1.13349e-05	1	0.00544572	1	1	1_379	379	NA	NA	NA	NA	NA	NA	NA	NA	NA	NA	NA	NA	NA	NA
AKAP8	0.21216	0.589507	0.853097	0.0519713	0.428065	0.425003	0.0849542	0.529062	0.359188	0.76258	1.26918	-0.239851	1.14032e-05	0.999998	0.00546621	1	1	1_380	380	NA	NA	NA	NA	NA	NA	NA	NA	NA	NA	NA	NA	NA	NA
CCNYL1	0.561402	0.22078	0.563262	0.723035	0.156892	0.319852	0.513133	0.317998	0.361087	-1.14655	1.84674	0.345112	1.15398e-05	0.999984	0.00551927	1	1	1_381	381	NA	NA	NA	NA	NA	NA	NA	NA	NA	NA	NA	NA	NA	NA
PTRF	0.447828	0.709242	0.620353	0.158879	0.159777	0.0667054	0.470162	0.375439	0.344648	1.37895	-0.0847173	0.906604	1.17446e-05	0.999998	0.00560468	1	1	1_382	382	NA	NA	NA	NA	NA	NA	NA	NA	NA	NA	NA	NA	NA	NA
KRR1	0.323627	0.311686	0.510657	0.431374	0.165204	0.368826	0.364668	0.348588	0.321951	-2.07943	2.15366	1.51117	1.20178e-05	0.999928	0.00572222	1	1	1_383	383	NA	NA	NA	NA	NA	NA	NA	NA	NA	NA	NA	NA	NA	NA
ACSL3	0.398832	0.507444	0.493352	0.310505	0.178519	0.149523	0.402111	0.425356	0.443541	0.664077	2.11804	0.00140081	1.33151e-05	1	0.00631178	1	1	1_384	384	NA	NA	NA	NA	NA	NA	NA	NA	NA	NA	NA	NA	NA	NA
HYAL3	0.426081	0.171272	0.477912	0.34743	0.141747	0.294016	0.455517	0.281212	0.362899	1.32496	1.33609	0.879761	1.36565e-05	1	0.00644498	1	1	1_385	385	NA	NA	NA	NA	NA	NA	NA	NA	NA	NA	NA	NA	NA	NA
CNN3	0.533753	0.180006	0.553126	0.549075	0.326979	0.399262	0.317809	0.233096	0.202872	-0.0363623	2.36836	0.171591	1.42028e-05	1	0.00668798	1	1	1_386	386	NA	NA	NA	NA	NA	NA	NA	NA	NA	NA	NA	NA	NA	NA
RASGEF1A	0.287961	0.389399	0.394112	0.41147	0.476994	0.469973	0.442586	0.361598	0.289656	-0.281475	0.73471	0.0591163	1.43394e-05	0.999997	0.00673741	1	1	1_387	387	NA	NA	NA	NA	NA	NA	NA	NA	NA	NA	NA	NA	NA	NA
TNFAIP3	0.131042	0.298393	0.259341	0.285082	0.412581	0.262294	0.405018	0.502239	0.398138	1.21602	0.261775	0.83225	1.47491e-05	1	0.00691468	1	1	1_388	388	NA	NA	NA	NA	NA	NA	NA	NA	NA	NA	NA	NA	NA	NA
ATAD3B	0.363697	0.430703	0.337297	0.183914	0.199936	0.193867	0.203956	0.0710506	0.439639	4.38149	-3.90433	-0.250739	1.55002e-05	0.545238	0.00721922	1	1	1_389	389	NA	NA	NA	NA	NA	NA	NA	NA	NA	NA	NA	NA	NA	NA
DLGAP4	0.445086	0.682736	0.756322	0.821536	-0.511126	0.339081	0.156947	0.145879	0.0217306	1.72353	1.03351	0.59653	1.55002e-05	0.966007	0.00721922	1	1	1_390	390	NA	NA	NA	NA	NA	NA	NA	NA	NA	NA	NA	NA	NA	NA
SLC9A3R1	0.142551	0.389651	0.604307	0.162222	0.338969	0.211072	0.464769	0.531802	0.536521	0.523963	1.1916	0.490321	1.58416e-05	1	0.00734615	1	1	1_391	391	NA	NA	NA	NA	NA	NA	NA	NA	NA	NA	NA	NA	NA	NA
PLCL2	0.278301	0.511291	0.438117	0.386741	0.364416	0.382857	0.15166	0.41007	-0.0659436	1.13356	1.21115	1.14158	1.59099e-05	0.999998	0.00736181	1	1	1_392	392	NA	NA	NA	NA	NA	NA	NA	NA	NA	NA	NA	NA	NA	NA
KCNG3	0.224428	0.383538	0.437898	0.378309	0.173011	0.236722	0.23141	0.392358	0.356617	1.99154	0.88922	0.556616	1.60464e-05	1	0.00739246	1	1	1_393	393	NA	NA	NA	NA	NA	NA	NA	NA	NA	NA	NA	NA	NA	NA
ABHD6	0.56984	0.571495	0.496316	0.218163	0.127364	0.0765357	0.589678	0.55488	0.347868	1.65712	-0.319366	-0.641323	1.61147e-05	0.999839	0.00739246	1	1	1_394	394	NA	NA	NA	NA	NA	NA	NA	NA	NA	NA	NA	NA	NA	NA
SDCBP	0.24972	0.378312	0.384558	0.208399	0.183452	0.485956	0.0372572	0.5999	0.112807	0.751801	2.96895	0.97248	1.64561e-05	1	0.00753288	1	1	1_395	395	NA	NA	NA	NA	NA	NA	NA	NA	NA	NA	NA	NA	NA	NA
CXADR	0.412676	0.357011	0.311358	0.575917	0.186991	0.351949	0.52934	0.554756	0.0694305	0.353688	1.82586	0.544543	1.6661e-05	1	0.00759406	1	1	1_396	396	NA	NA	NA	NA	NA	NA	NA	NA	NA	NA	NA	NA	NA	NA
ITPR3	0.35141	0.404403	0.541097	0.248464	0.179403	0.236963	0.523177	0.36248	0.368668	1.33201	0.0225923	0.368909	1.6661e-05	0.999999	0.00759406	1	1	1_397	397	NA	NA	NA	NA	NA	NA	NA	NA	NA	NA	NA	NA	NA	NA
UGDH	0.248724	0.325389	0.588018	0.248452	0.332082	0.416192	0.168168	0.404068	0.342944	-0.559348	2.4176	0.657993	1.73438e-05	0.999999	0.00788843	1	1	1_398	398	NA	NA	NA	NA	NA	NA	NA	NA	NA	NA	NA	NA	NA	NA
RHOF	0.499177	0.561562	0.573253	0.270647	0.135962	0.179239	0.571677	0.716335	0.191182	1.07185	0.353488	-0.485448	1.78218e-05	0.999988	0.00808858	1	1	1_399	399	NA	NA	NA	NA	NA	NA	NA	NA	NA	NA	NA	NA	NA	NA
PRNP	0.26787	0.507789	0.521226	0.315511	0.441579	0.354285	0.0213399	0.641997	0.411955	-2.51649	1.53308	0.406373	1.80949e-05	0.999234	0.00819511	1	1	1_400	400	NA	NA	NA	NA	NA	NA	NA	NA	NA	NA	NA	NA	NA	NA
SLC19A2	0.466352	0.728753	1.38365	0.229372	0.302512	0.172688	0.0781473	0.0311959	0.145626	-2.6846	0.966036	2.46532	1.84363e-05	0.998054	0.00833204	1	1	1_401	401	NA	NA	NA	NA	NA	NA	NA	NA	NA	NA	NA	NA	NA	NA
TRMT6	0.318607	0.218626	0.64373	0.460872	0.395551	0.375515	0.0474243	0.284373	0.221085	-0.222581	2.44819	1.05464	1.93923e-05	1	0.00874555	1	1	1_402	402	NA	NA	NA	NA	NA	NA	NA	NA	NA	NA	NA	NA	NA	NA
LOC643837	0.265302	0.415553	0.520438	0.192597	0.358517	0.295111	0.199436	0.413693	0.428148	1.07216	1.33668	-0.0795719	1.95288e-05	1	0.00878856	1	1	1_403	403	NA	NA	NA	NA	NA	NA	NA	NA	NA	NA	NA	NA	NA	NA
CNN2	0.385024	0.711832	0.559972	0.0587917	0.239452	0.141355	0.593866	0.562093	0.564227	1.09109	-1.33645	-0.80929	2.02117e-05	0.994642	0.00901973	1	1	1_404	404	NA	NA	NA	NA	NA	NA	NA	NA	NA	NA	NA	NA	NA	NA
PDP1	0.297807	0.570627	0.146155	0.428539	0.113679	0.106386	0.430451	0.449471	0.164185	1.16176	2.89297	0.404613	2.04165e-05	1	0.00909213	1	1	1_405	405	NA	NA	NA	NA	NA	NA	NA	NA	NA	NA	NA	NA	NA	NA
ELL2	0.411757	0.0135471	0.0304747	0.551642	0.327031	0.25664	0.709474	0.919973	0.291911	-0.942102	1.93566	0.92441	2.04848e-05	0.999923	0.00910353	1	1	1_406	406	NA	NA	NA	NA	NA	NA	NA	NA	NA	NA	NA	NA	NA	NA
UBIAD1	0.238952	0.291094	0.414482	0.680394	0.277043	0.14876	0.483467	0.344282	0.361404	1.18509	-0.67782	0.596144	2.07579e-05	0.999993	0.00920573	1	1	1_407	407	NA	NA	NA	NA	NA	NA	NA	NA	NA	NA	NA	NA	NA	NA
ELFN2	0.500676	0.350062	0.337769	0.171745	0.473376	-0.180394	0.627615	0.634576	0.338702	1.00803	-0.0550256	0.474154	2.08945e-05	0.999673	0.00924707	1	1	1_408	408	NA	NA	NA	NA	NA	NA	NA	NA	NA	NA	NA	NA	NA	NA
CITED1	0.274986	0.308539	1.22509	0.243873	0.316955	0.033517	0.256506	0.422218	0.481389	0.5486	1.22495	0.482615	2.28747e-05	1	0.0100401	1	1	1_409	409	NA	NA	NA	NA	NA	NA	NA	NA	NA	NA	NA	NA	NA	NA
RTN2	0.511625	0.598057	0.830825	0.163361	0.164266	0.219371	0.265187	0.25401	0.211287	1.13356	1.60347	0.103649	2.35575e-05	1	0.0102974	1	1	1_410	410	NA	NA	NA	NA	NA	NA	NA	NA	NA	NA	NA	NA	NA	NA
TRMT1	0.330301	0.298371	0.415683	0.325572	0.52071	0.141063	0.329792	0.285797	0.472116	1.65579	-0.839478	-0.425237	2.35575e-05	0.999864	0.0102974	1	1	1_411	411	NA	NA	NA	NA	NA	NA	NA	NA	NA	NA	NA	NA	NA	NA
PTRH2	0.194545	0.302463	0.34912	0.281137	0.297671	0.408612	0.177423	0.546101	0.31781	1.71853	0.533077	-0.0283465	2.41721e-05	1	0.0105445	1	1	1_412	412	NA	NA	NA	NA	NA	NA	NA	NA	NA	NA	NA	NA	NA	NA
BTG3	0.245781	0.289336	0.68746	0.344936	0.232976	0.381722	0.292334	0.490399	0.442133	NA	0.573719	-3.02835	2.43086e-05	0.90872	0.0105824	1	1	1_413	413	NA	NA	NA	NA	NA	NA	NA	NA	NA	NA	NA	NA	NA	NA
FSCN1	0.467541	0.623315	0.346079	0.32121	0.303505	0.217826	0.291053	0.401646	0.34863	1.24854	-0.696929	-0.805527	2.44452e-05	0.9997	0.0106202	1	1	1_414	414	NA	NA	NA	NA	NA	NA	NA	NA	NA	NA	NA	NA	NA	NA
MANF	0.312688	0.28662	0.563792	0.070794	0.361068	0.333099	0.207335	0.59142	0.374292	1.08702	-0.306785	0.670462	2.47183e-05	0.999997	0.0106839	1	1	1_415	415	NA	NA	NA	NA	NA	NA	NA	NA	NA	NA	NA	NA	NA	NA
C14orf129	0.288557	0.419093	0.649064	0.17754	-0.0987491	0.106786	0.341072	0.369465	0.414461	0.777419	2.79611	1.16069	2.47183e-05	0.999994	0.0106839	1	1	1_416	416	NA	NA	NA	NA	NA	NA	NA	NA	NA	NA	NA	NA	NA	NA
DLX2	0.340812	0.622358	0.647488	0.236466	0.565241	0.548119	0.0316439	0.126099	0.0514121	1.53045	-0.788851	-0.0789726	2.49232e-05	0.999806	0.0107403	1	1	1_417	417	NA	NA	NA	NA	NA	NA	NA	NA	NA	NA	NA	NA	NA	NA
CYP24A1	0.455856	0.18316	0.517192	0.638412	0.0546026	0.455242	0.405747	0.454341	0.435497	NA	-0.203889	-2.02835	2.5606e-05	0.981287	0.0109902	1	1	1_418	418	NA	NA	NA	NA	NA	NA	NA	NA	NA	NA	NA	NA	NA	NA
C9orf167	0.405152	0.400988	0.533485	0.222817	0.186846	0.0985229	0.605366	0.530615	0.391387	1.66408	-0.851008	-0.562683	2.57426e-05	0.999671	0.0110266	1	1	1_419	419	NA	NA	NA	NA	NA	NA	NA	NA	NA	NA	NA	NA	NA	NA
HK2	0.183757	0.170982	0.171452	0.151863	0.185551	0.255164	0.961859	0.928147	0.535402	0.665541	2.02847	-0.387831	2.58109e-05	0.999998	0.0110337	1	1	1_420	420	NA	NA	NA	NA	NA	NA	NA	NA	NA	NA	NA	NA	NA	NA
PELO	0.185061	0.414804	0.383183	0.253084	0.312567	0.27459	0.153322	0.418626	0.354312	0.433958	2.82586	0.245461	2.6084e-05	1	0.0111059	1	1	1_421	421	NA	NA	NA	NA	NA	NA	NA	NA	NA	NA	NA	NA	NA	NA
HMGA2	0.472214	0.455377	0.924444	0.0319417	-0.0359754	-0.0268665	-0.00666589	0.0151315	0.144718	1.79653	3.44819	2.51081	2.69717e-05	0.999498	0.011461	1	1	1_422	422	NA	NA	NA	NA	NA	NA	NA	NA	NA	NA	NA	NA	NA	NA
GCAT	0.341181	0.216855	0.497069	0.416457	0.0718779	0.361982	0.364415	0.342466	0.413683	1.82062	-1.58636	0.279627	2.70399e-05	0.998182	0.0114672	1	1	1_423	423	NA	NA	NA	NA	NA	NA	NA	NA	NA	NA	NA	NA	NA	NA
EMR2	0.716763	0.535036	0.806147	0.024833	0.138037	-0.0129823	0.758823	0.732147	0.654587	0.00231815	-1.11982	-0.428884	2.71082e-05	0.992174	0.0114733	1	1	1_424	424	NA	NA	NA	NA	NA	NA	NA	NA	NA	NA	NA	NA	NA	NA
LRIG1	0.540628	0.34011	0.381363	0.362948	0.15596	-0.233135	0.486639	0.327575	0.221335	1.18801	2.96604	0.10492	2.72448e-05	0.999802	0.0115083	1	1	1_425	425	NA	NA	NA	NA	NA	NA	NA	NA	NA	NA	NA	NA	NA	NA
DDX47	0.291438	0.380252	0.534531	0.325079	0.146754	0.270965	0.349277	0.275482	0.357655	-0.985023	2.45049	1.19215	2.76545e-05	0.999996	0.0116583	1	1	1_426	426	NA	NA	NA	NA	NA	NA	NA	NA	NA	NA	NA	NA	NA	NA
RAP1B	0.356338	0.174113	0.191537	0.279083	0.0518932	0.294201	0.533304	0.675138	0.69404	-1.61186	-0.386753	2.23589	2.8269e-05	0.998767	0.0118938	1	1	1_427	427	NA	NA	NA	NA	NA	NA	NA	NA	NA	NA	NA	NA	NA	NA
KLHL21	0.276356	0.53278	0.579256	-0.0774443	0.222523	0.016084	0.499347	0.887223	0.641886	1.29403	0.0956713	-0.492294	2.83373e-05	0.999152	0.0118991	1	1	1_428	428	NA	NA	NA	NA	NA	NA	NA	NA	NA	NA	NA	NA	NA	NA
GSK3B	0.431848	0.568404	0.498639	0.108704	0.0953549	0.0769066	0.619349	0.724502	0.456288	-1.12947	0.883574	1.18578	2.85422e-05	0.999886	0.0119504	1	1	1_429	429	NA	NA	NA	NA	NA	NA	NA	NA	NA	NA	NA	NA	NA	NA
HOXA11	0.249752	0.452969	0.345485	0.109703	0.0783135	0.69837	0.238024	0.539811	0.413753	1.05226	0.949357	0.178698	2.86787e-05	0.999999	0.0119718	1	1	1_430	430	NA	NA	NA	NA	NA	NA	NA	NA	NA	NA	NA	NA	NA	NA
INSIG2	0.159991	0.362041	0.560951	0.407223	0.306046	0.301063	0.125435	0.571217	0.231421	0.444131	1.777	0.621636	2.89519e-05	1	0.0120527	1	1	1_431	431	NA	NA	NA	NA	NA	NA	NA	NA	NA	NA	NA	NA	NA	NA
C10orf137	0.143928	0.437449	0.507979	0.154655	0.238396	0.295214	0.0721425	0.612063	0.500464	0.124133	2.75252	0.460589	2.91567e-05	1	0.0121003	1	1	1_432	432	NA	NA	NA	NA	NA	NA	NA	NA	NA	NA	NA	NA	NA	NA
CXorf38	0.457058	0.406515	0.699562	0.272432	0.0166799	0.359418	0.376962	0.290727	0.618838	-1.08883	1.0185	0.699574	2.92933e-05	0.999924	0.0121333	1	1	1_433	433	NA	NA	NA	NA	NA	NA	NA	NA	NA	NA	NA	NA	NA	NA
ETV4	0.299699	0.219547	0.32594	0.22483	0.172189	-0.10847	0.470487	0.292624	0.374134	2.72894	0.743644	1.29358	2.9703e-05	0.999981	0.0122792	1	1	1_434	434	NA	NA	NA	NA	NA	NA	NA	NA	NA	NA	NA	NA	NA	NA
JMJD1C	0.273911	0.359633	0.137026	0.428253	0.377864	0.209774	0.175707	0.529025	0.345814	-0.866437	1.82077	1.48871	3.05224e-05	0.999997	0.0125935	1	1	1_435	435	NA	NA	NA	NA	NA	NA	NA	NA	NA	NA	NA	NA	NA	NA
CDKN2B	0.298481	0.501609	0.554952	0.249914	0.244524	0.385256	0.107434	0.279937	0.198466	-1.43203	-0.575858	2.77901	3.07272e-05	0.999363	0.0126536	1	1	1_436	436	NA	NA	NA	NA	NA	NA	NA	NA	NA	NA	NA	NA	NA	NA
PDZD8	0.251623	0.453539	0.386029	0.836718	0.285096	0.160695	0.193422	0.461505	0.266255	0.844056	0.428379	0.255446	3.141e-05	1	0.012885	1	1	1_437	437	NA	NA	NA	NA	NA	NA	NA	NA	NA	NA	NA	NA	NA	NA
HIF1A	0.546614	0.3213	0.734742	-0.0495589	0.077947	0.305759	0.42383	0.417122	0.407936	-2.48605	1.27255	1.87016	3.25026e-05	0.997052	0.0132821	1	1	1_438	438	NA	NA	NA	NA	NA	NA	NA	NA	NA	NA	NA	NA	NA	NA
UBE2F	0.306207	0.258676	0.420998	0.566741	0.297269	0.324911	0.453348	0.366504	0.178592	-1.77086	1.7644	0.816422	3.27074e-05	0.999951	0.0133402	1	1	1_439	439	NA	NA	NA	NA	NA	NA	NA	NA	NA	NA	NA	NA	NA	NA
FNDC3A	0.192031	0.270508	0.244118	0.40011	0.390537	0.275939	0.2892	0.291688	0.363559	-0.00275879	2.15601	1.14158	3.29123e-05	1	0.0133982	1	1	1_440	440	NA	NA	NA	NA	NA	NA	NA	NA	NA	NA	NA	NA	NA	NA
HPCAL1	0.270739	0.363472	0.352579	0.33668	0.280935	0.29624	0.519661	0.30822	0.337786	0.963703	1.34678	-0.414942	3.30488e-05	0.999999	0.0134281	1	1	1_441	441	NA	NA	NA	NA	NA	NA	NA	NA	NA	NA	NA	NA	NA	NA
ARPC5L	0.341488	0.259525	0.598882	0.175913	0.137629	0.221316	0.338276	0.547774	0.466675	1.11978	1.51283	0.0268193	3.32537e-05	1	0.0134601	1	1	1_442	442	NA	NA	NA	NA	NA	NA	NA	NA	NA	NA	NA	NA	NA	NA
CHORDC1	0.30311	0.366915	-0.673521	0.252368	0.431765	0.452388	0.231423	0.547237	0.452007	-2.47412	1.84674	1.183	3.32537e-05	0.938165	0.0134601	1	1	1_443	443	NA	NA	NA	NA	NA	NA	NA	NA	NA	NA	NA	NA	NA	NA
MED4	0.164802	0.167663	0.301486	0.378262	0.161807	0.245925	0.448596	0.380833	0.268375	0.38882	3.51493	0.65722	3.40731e-05	1	0.0137656	1	1	1_444	444	NA	NA	NA	NA	NA	NA	NA	NA	NA	NA	NA	NA	NA	NA
DCBLD2	0.355563	0.363903	0.448283	0.0208708	-0.226625	0.101504	0.558926	0.6794	0.451796	1.28067	2.06696	0.648183	3.43462e-05	0.999372	0.0138498	1	1	1_445	445	NA	NA	NA	NA	NA	NA	NA	NA	NA	NA	NA	NA	NA	NA
GEM	0.654759	0.186939	0.310799	0.435652	0.383961	-0.0913523	0.139823	0.115959	0.0899575	1.13356	NA	1.85918	3.4551e-05	0.999993	0.0139061	1	1	1_446	446	NA	NA	NA	NA	NA	NA	NA	NA	NA	NA	NA	NA	NA	NA
PPP1R13L	0.47136	0.323784	0.550335	0.31392	0.191252	0.208223	0.459476	0.32568	0.34713	1.54488	-0.324183	-0.66335	3.50973e-05	0.999922	0.0140993	1	1	1_447	447	NA	NA	NA	NA	NA	NA	NA	NA	NA	NA	NA	NA	NA	NA
ASPH	0.325633	0.284418	0.49376	0.164817	0.36945	0.109397	0.0189285	0.365592	0.459359	0.455491	2.84051	1.0056	3.53704e-05	1	0.0141823	1	1	1_448	448	NA	NA	NA	NA	NA	NA	NA	NA	NA	NA	NA	NA	NA	NA
LAMA4	0.892836	0.701167	1.09298	0.243995	0.196056	-0.0902243	0.427218	0.404069	0.327125	-0.46254	0.674349	-1.19148	3.65312e-05	0.992379	0.0146203	1	1	1_449	449	NA	NA	NA	NA	NA	NA	NA	NA	NA	NA	NA	NA	NA	NA
CSTF2	0.211987	0.279843	0.469952	0.906773	0.220371	0.111132	0.295807	0.463041	0.176861	0.901747	1.22142	0.669998	3.85114e-05	1	0.0153839	1	1	1_450	450	NA	NA	NA	NA	NA	NA	NA	NA	NA	NA	NA	NA	NA	NA
MED10	0.147164	0.273824	0.694754	0.228971	0.25003	0.311003	0.202096	0.458294	0.551703	0.719478	0.884613	0.358008	3.90577e-05	1	0.015573	1	1	1_451	451	NA	NA	NA	NA	NA	NA	NA	NA	NA	NA	NA	NA	NA	NA
TSPAN9	0.408078	0.396221	0.262794	0.228495	-0.0180086	0.146463	0.686738	0.743771	0.560922	0.337921	1.61923	0.115244	4.05599e-05	0.999993	0.0161418	1	1	1_452	452	NA	NA	NA	NA	NA	NA	NA	NA	NA	NA	NA	NA	NA	NA
CDKN1A	0.620287	0.357084	0.43169	0.292638	0.204445	0.0809122	0.619411	0.337003	0.35517	0.0377246	1.9573	-0.016476	4.13793e-05	0.999999	0.0164372	1	1	1_453	453	NA	NA	NA	NA	NA	NA	NA	NA	NA	NA	NA	NA	NA	NA
SNX8	0.450867	0.226745	0.339587	0.468783	-0.02832	0.191879	0.611973	0.326238	0.466772	1.12307	1.45012	0.185522	4.15159e-05	0.999998	0.0164503	1	1	1_454	454	NA	NA	NA	NA	NA	NA	NA	NA	NA	NA	NA	NA	NA	NA
NIP7	0.322085	0.331818	0.611936	0.198376	0.300399	0.24749	0.259997	0.300424	0.426387	-0.514136	1.2409	1.23292	4.16524e-05	0.999999	0.0164503	1	1	1_455	455	NA	NA	NA	NA	NA	NA	NA	NA	NA	NA	NA	NA	NA	NA
ORAI1	0.548147	0.303988	0.348076	0.302144	0.202138	0.190194	0.54072	0.338959	0.285889	0.698347	1.79611	0.00268037	4.16524e-05	1	0.0164503	1	1	1_456	456	NA	NA	NA	NA	NA	NA	NA	NA	NA	NA	NA	NA	NA	NA
OAF	0.419322	0.327457	-0.314478	0.647281	0.21102	0.310967	0.644902	0.392239	0.242255	1.27286	-0.520444	0.457454	4.17207e-05	0.998278	0.0164503	1	1	1_457	457	NA	NA	NA	NA	NA	NA	NA	NA	NA	NA	NA	NA	NA	NA
CRY1	0.442387	0.449737	0.474542	0.305392	0.185366	0.216131	0.402473	0.486943	0.36286	-1.90597	2.13398	-0.293937	4.20621e-05	0.999644	0.0165543	1	1	1_458	458	NA	NA	NA	NA	NA	NA	NA	NA	NA	NA	NA	NA	NA	NA
TGIF1	0.536185	0.251351	0.604557	0.238396	0.136102	0.330748	0.103924	0.284577	0.194422	1.18603	2.2021	0.316059	4.28815e-05	1	0.0168457	1	1	1_459	459	NA	NA	NA	NA	NA	NA	NA	NA	NA	NA	NA	NA	NA	NA
SLC4A7	0.405852	0.391064	0.281022	0.356424	0.100223	0.0636337	0.597638	0.594779	0.479605	-2.84829	0.429983	1.67209	4.38375e-05	0.997368	0.0171896	1	1	1_460	460	NA	NA	NA	NA	NA	NA	NA	NA	NA	NA	NA	NA	NA	NA
GALNT2	0.243706	0.584894	0.42865	0.348065	0.409108	0.106198	0.33502	0.39757	0.186435	1.38897	-0.263024	-0.360922	4.49983e-05	0.999971	0.0175792	1	1	1_461	461	NA	NA	NA	NA	NA	NA	NA	NA	NA	NA	NA	NA	NA	NA
JAG1	0.513874	0.753255	0.909726	0.0559893	0.335646	0.226882	0.107692	0.250679	0.170952	0.496133	0.211149	0.672093	4.52031e-05	0.999996	0.0175792	1	1	1_462	462	NA	NA	NA	NA	NA	NA	NA	NA	NA	NA	NA	NA	NA	NA
USP38	0.227434	0.388307	0.444587	0.252545	0.437245	0.222611	0.168714	0.584089	0.445399	0.98156	-0.367388	-0.691312	4.53397e-05	0.999887	0.0175792	1	1	1_463	463	NA	NA	NA	NA	NA	NA	NA	NA	NA	NA	NA	NA	NA	NA
MFSD10	0.220219	0.417998	0.376514	0.281187	0.155246	0.228943	0.379417	0.447102	0.413115	1.57183	-0.800533	0.191056	4.53397e-05	0.999971	0.0175792	1	1	1_464	464	NA	NA	NA	NA	NA	NA	NA	NA	NA	NA	NA	NA	NA	NA
ING2	0.0887066	0.269657	0.368508	0.137949	0.265495	0.240393	0.185097	0.487977	0.332318	0.32119	3.90045	0.1691	4.53397e-05	1	0.0175792	1	1	1_465	465	NA	NA	NA	NA	NA	NA	NA	NA	NA	NA	NA	NA	NA	NA
KRT17	0.786671	0.724973	0.518092	0.827201	0.52332	0.460686	0.084953	0.107373	-0.0172618	-0.866437	-1.35589	-1.02835	4.5408e-05	0.943466	0.0175792	1	1	1_466	466	NA	NA	NA	NA	NA	NA	NA	NA	NA	NA	NA	NA	NA	NA
C1orf77	0.246301	0.384859	0.429811	0.152956	0.403437	0.256936	0.386828	0.534613	0.307083	0.296814	1.77992	-0.447404	4.61591e-05	0.999997	0.0178317	1	1	1_467	467	NA	NA	NA	NA	NA	NA	NA	NA	NA	NA	NA	NA	NA	NA
ARID3B	0.391854	0.369278	0.791562	0.128755	0.0328216	0.047937	0.59132	0.555873	0.581175	0.83717	1.57372	-0.706418	4.62274e-05	0.999908	0.0178317	1	1	1_468	468	NA	NA	NA	NA	NA	NA	NA	NA	NA	NA	NA	NA	NA	NA
UBE2S	0.529887	0.287492	0.381653	0.583911	0.143276	0.24335	0.688798	0.257423	0.342237	1.04962	-0.469479	-1.19674	4.72516e-05	0.998735	0.0181611	1	1	1_469	469	NA	NA	NA	NA	NA	NA	NA	NA	NA	NA	NA	NA	NA	NA
CDKN2AIP	0.259379	0.665073	0.192856	0.177351	0.494557	0.128353	0.143849	0.770898	0.120287	-3.9696	1.89847	1.42975	4.7593e-05	0.991606	0.0182595	1	1	1_470	470	NA	NA	NA	NA	NA	NA	NA	NA	NA	NA	NA	NA	NA	NA
RIC8A	0.193168	0.469581	0.491996	0.215087	0.190902	0.218964	0.285662	0.63362	0.509599	1.16104	-0.225263	-0.623956	4.81393e-05	0.999926	0.0184359	1	1	1_471	471	NA	NA	NA	NA	NA	NA	NA	NA	NA	NA	NA	NA	NA	NA
RBM18	0.0650905	0.300413	0.480256	0.236598	0.262001	0.444767	-0.0842306	0.344341	0.37929	-3.42103	2.96604	1.98546	4.82759e-05	0.987473	0.018455	1	1	1_472	472	NA	NA	NA	NA	NA	NA	NA	NA	NA	NA	NA	NA	NA	NA
SLC43A3	0.465027	0.600838	0.462392	0.294236	0.164025	0.0766608	0.377082	0.14842	0.320549	1.06671	2.02664	-0.146052	4.93001e-05	1	0.0187793	1	1	1_473	473	NA	NA	NA	NA	NA	NA	NA	NA	NA	NA	NA	NA	NA	NA
SLC35F2	0.280511	0.270509	0.412644	0.0915458	0.248338	0.247133	0.688272	0.62254	0.485621	0.955645	-0.588998	-0.43126	5.01195e-05	0.99988	0.0190574	1	1	1_474	474	NA	NA	NA	NA	NA	NA	NA	NA	NA	NA	NA	NA	NA	NA
PMAIP1	0.445345	0.389097	0.458235	0.720801	0.437256	0.485747	0.0386396	0.167708	0.279199	-0.256384	-0.590912	0.0785687	5.20997e-05	0.999779	0.0197399	1	1	1_475	475	NA	NA	NA	NA	NA	NA	NA	NA	NA	NA	NA	NA	NA	NA
FER	0.338405	0.637668	0.551803	0.338674	0.204399	0.100294	0.452266	0.591971	0.338734	-0.281475	1.11804	-0.443384	5.29874e-05	0.999961	0.0200407	1	1	1_476	476	NA	NA	NA	NA	NA	NA	NA	NA	NA	NA	NA	NA	NA	NA
EPN2	0.638339	0.421439	0.675487	0.0513554	0.0625376	0.190907	0.298192	0.341848	0.165142	1.55002	0.173674	0.923497	5.33288e-05	0.999994	0.0201341	1	1	1_477	477	NA	NA	NA	NA	NA	NA	NA	NA	NA	NA	NA	NA	NA	NA
FHOD3	0.567595	0.420088	0.777031	0.00957704	0.0926193	-0.0896999	0.615236	0.410795	0.403105	1.24319	0.308317	0.375009	5.34653e-05	0.999791	0.02015	1	1	1_478	478	NA	NA	NA	NA	NA	NA	NA	NA	NA	NA	NA	NA	NA	NA
ZFAND2A	0.0596406	0.254653	0.702911	0.147976	0.195124	0.391891	0.235855	0.396198	0.736988	0.567874	1.41626	0.466096	5.37385e-05	1	0.0202172	1	1	1_479	479	NA	NA	NA	NA	NA	NA	NA	NA	NA	NA	NA	NA	NA	NA
C20orf20	0.32204	0.347626	0.522922	0.345663	0.142507	0.314687	0.439147	0.257195	0.408219	-0.141779	0.986795	0.760488	5.64698e-05	0.999999	0.021096	1	1	1_480	480	NA	NA	NA	NA	NA	NA	NA	NA	NA	NA	NA	NA	NA	NA
PDK4	0.272359	0.407992	0.328569	0.253599	0.554074	0.381195	0.0978507	0.743918	0.0402148	0.809199	0.574643	-0.244555	5.64698e-05	0.999993	0.021096	1	1	1_481	481	NA	NA	NA	NA	NA	NA	NA	NA	NA	NA	NA	NA	NA	NA
DUSP14	0.29731	0.44583	0.140209	0.240618	0.365012	0.481891	0.130965	0.589453	0.339869	0.606415	0.490819	-0.212771	5.68112e-05	0.999997	0.0211864	1	1	1_482	482	NA	NA	NA	NA	NA	NA	NA	NA	NA	NA	NA	NA	NA	NA
NET1	0.398054	0.267979	0.53871	0.475828	0.176744	0.183116	0.42723	0.419833	0.253769	-3.09776	1.71549	0.918324	5.82451e-05	0.998968	0.0216832	1	1	1_483	483	NA	NA	NA	NA	NA	NA	NA	NA	NA	NA	NA	NA	NA	NA
STARD4	0.422953	0.616746	0.982038	0.28124	0.332421	0.546129	-0.0304532	0.0735144	0.183452	0.861483	-0.00669711	-0.593944	6.01571e-05	0.999566	0.022356	1	1	1_484	484	NA	NA	NA	NA	NA	NA	NA	NA	NA	NA	NA	NA	NA	NA
LAMC1	0.482889	0.210156	0.342975	0.457234	0.208672	0.0583629	0.656158	0.352567	0.186903	0.599226	2.29294	0.0785687	6.10447e-05	1	0.0226464	1	1	1_485	485	NA	NA	NA	NA	NA	NA	NA	NA	NA	NA	NA	NA	NA	NA
SQRDL	0.549275	0.118682	0.41022	0.508092	0.045245	0.21402	0.518709	0.146246	0.339309	1.4706	1.05915	0.160687	6.20007e-05	0.999999	0.0229611	1	1	1_486	486	NA	NA	NA	NA	NA	NA	NA	NA	NA	NA	NA	NA	NA	NA
RNF126	0.334963	0.372076	0.518448	0.192493	0.0383419	0.250367	0.50441	0.347728	0.571334	1.45549	-1.34139	-0.350275	6.28884e-05	0.997948	0.0232495	1	1	1_487	487	NA	NA	NA	NA	NA	NA	NA	NA	NA	NA	NA	NA	NA	NA
TFB2M	0.203576	0.370934	0.680677	0.273298	0.305554	0.447866	0.120288	0.497133	0.3569	-4.51851	0.567487	0.469752	6.31615e-05	0.97356	0.0233101	1	1	1_488	488	NA	NA	NA	NA	NA	NA	NA	NA	NA	NA	NA	NA	NA	NA
PAQR5	0.551083	0.407078	0.643427	-0.657211	0.151489	-0.0178903	0.522858	0.312078	0.359281	1.36137	1.06359	0.798817	6.37078e-05	0.977137	0.0234557	1	1	1_489	489	NA	NA	NA	NA	NA	NA	NA	NA	NA	NA	NA	NA	NA	NA
CDH15	0.0933817	0.322159	0.831422	-0.0795603	0.350016	0.219632	0.247574	0.483263	0.838059	0.940918	0.0591454	-0.135262	6.3776e-05	0.999775	0.0234557	1	1	1_490	490	NA	NA	NA	NA	NA	NA	NA	NA	NA	NA	NA	NA	NA	NA
MBP	0.284164	0.25346	0.463721	0.239801	0.366728	0.0292692	0.458854	0.369775	0.40361	0.801581	0.265596	0.800923	6.4254e-05	0.999999	0.0235908	1	1	1_491	491	NA	NA	NA	NA	NA	NA	NA	NA	NA	NA	NA	NA	NA	NA
SERTAD2	0.258995	0.351022	0.27259	0.188185	0.333911	0.270589	0.412068	0.501038	0.322142	-0.149936	1.14863	0.747664	6.81461e-05	0.999999	0.0248913	1	1	1_492	492	NA	NA	NA	NA	NA	NA	NA	NA	NA	NA	NA	NA	NA	NA
CASP4	0.461109	0.380662	0.655917	0.0600729	-0.0674926	0.056424	0.496169	0.337175	0.479909	-3.39893	0.248623	2.85573	6.99898e-05	0.972012	0.0255023	1	1	1_493	493	NA	NA	NA	NA	NA	NA	NA	NA	NA	NA	NA	NA	NA	NA
DNAJC5	0.0296445	-0.0317069	-0.0136941	0.385708	0.279394	0.389259	0.624432	0.509589	0.708661	1.22103	1.2656	0.404613	7.0058e-05	0.999912	0.0255023	1	1	1_494	494	NA	NA	NA	NA	NA	NA	NA	NA	NA	NA	NA	NA	NA	NA
MCTP2	0.137895	0.160197	0.264624	0.32002	0.137119	0.350919	0.420722	0.593415	0.385636	0.870528	1.0185	0.81965	7.02629e-05	1	0.0255333	1	1	1_495	495	NA	NA	NA	NA	NA	NA	NA	NA	NA	NA	NA	NA	NA	NA
AMOTL2	0.693836	0.345554	0.552681	0.419066	0.391442	0.2829	0.0112011	0.0938125	-0.028345	1.32561	2.00068	-0.320185	7.08774e-05	0.999959	0.0257128	1	1	1_496	496	NA	NA	NA	NA	NA	NA	NA	NA	NA	NA	NA	NA	NA	NA
PDLIM7	0.378032	0.14022	0.192186	0.234913	0.045913	0.105324	0.622144	0.191755	0.500337	0.933164	2.95673	0.673417	7.10823e-05	1	0.0257434	1	1	1_497	497	NA	NA	NA	NA	NA	NA	NA	NA	NA	NA	NA	NA	NA	NA
SH3TC1	0.434021	0.248864	0.360766	0.267479	0.180836	0.16462	0.415007	0.269467	0.0988575	1.95556	-0.203889	1.01118	7.16285e-05	0.999998	0.0258972	1	1	1_498	498	NA	NA	NA	NA	NA	NA	NA	NA	NA	NA	NA	NA	NA	NA
FOXD1	0.274119	0.109114	0.367233	0.400844	0.0924959	0.292156	0.642785	0.277671	0.712756	1.51689	-2.02102	-0.706418	7.29259e-05	0.963196	0.0262772	1	1	1_499	499	NA	NA	NA	NA	NA	NA	NA	NA	NA	NA	NA	NA	NA	NA
GABPB1	0.261177	0.346374	0.284172	0.283527	0.361183	0.135469	0.263472	0.601805	0.378537	0.870528	1.0091	-0.257828	7.34722e-05	0.999999	0.026365	1	1	1_500	500	NA	NA	NA	NA	NA	NA	NA	NA	NA	NA	NA	NA	NA	NA
PLEK2	0.46585	-0.0327811	0.358198	0.542299	-0.0327852	0.257486	0.456064	0.16371	0.287562	0.704719	3.06913	0.742172	7.35405e-05	0.999974	0.026365	1	1	1_501	501	NA	NA	NA	NA	NA	NA	NA	NA	NA	NA	NA	NA	NA	NA
ZFAND6	0.178076	0.285587	0.715649	0.227176	0.142357	0.421989	0.0268695	0.423902	0.512056	-2.9539	0.796111	1.97165	7.44281e-05	0.997333	0.0265738	1	1	1_502	502	NA	NA	NA	NA	NA	NA	NA	NA	NA	NA	NA	NA	NA	NA
HBEGF	0.350923	0.330609	0.323405	0.60163	0.293504	0.322963	0.39605	0.203868	0.0757311	1.11813	1.08056	-0.473758	7.44964e-05	0.999997	0.0265738	1	1	1_503	503	NA	NA	NA	NA	NA	NA	NA	NA	NA	NA	NA	NA	NA	NA
TAF1B	0.26138	0.0572929	0.447714	0.430128	0.13663	0.259757	0.384389	0.241747	0.396103	0.332108	2.15366	1.23943	7.52475e-05	1	0.0267969	1	1	1_504	504	NA	NA	NA	NA	NA	NA	NA	NA	NA	NA	NA	NA	NA	NA
C11orf24	0.155353	0.244412	0.301629	0.294147	0.281562	0.0687792	0.532429	0.438953	0.310618	0.558061	2.31909	0.641308	7.66815e-05	1	0.027262	1	1	1_505	505	NA	NA	NA	NA	NA	NA	NA	NA	NA	NA	NA	NA	NA	NA
WDFY2	0.33345	0.373217	0.445323	0.433242	0.235452	0.29344	0.277684	0.289483	0.235797	0.892555	-0.0570476	0.164299	7.72277e-05	0.999999	0.0273892	1	1	1_506	506	NA	NA	NA	NA	NA	NA	NA	NA	NA	NA	NA	NA	NA	NA
IFRD1	0.076831	0.473197	0.843618	0.127245	0.414593	0.547147	-0.037297	0.218634	0.134065	0.39148	2.75418	-0.0585448	7.7296e-05	0.999963	0.0273892	1	1	1_507	507	NA	NA	NA	NA	NA	NA	NA	NA	NA	NA	NA	NA	NA	NA
RYBP	0.376811	0.49022	0.402352	0.260044	0.15532	0.0519718	0.584381	0.522702	0.241701	-0.0184404	1.38107	0.76812	7.85934e-05	0.999998	0.0278028	1	1	1_508	508	NA	NA	NA	NA	NA	NA	NA	NA	NA	NA	NA	NA	NA	NA
EBNA1BP2	0.197572	0.129269	0.47574	0.263998	0.189198	0.260389	0.246647	0.33152	0.216821	0.426664	3.94342	-0.419367	8.00956e-05	0.999997	0.0282405	1	1	1_509	509	NA	NA	NA	NA	NA	NA	NA	NA	NA	NA	NA	NA	NA	NA
PPM1J	0.357693	0.275192	0.525437	0.0191442	-0.0341838	0.203085	0.212399	0.138611	0.140508	0.772973	4.84051	0.379738	8.03687e-05	0.999977	0.02829	1	1	1_510	510	NA	NA	NA	NA	NA	NA	NA	NA	NA	NA	NA	NA	NA	NA
BCL7B	0.251243	0.60939	0.201527	0.342626	0.221184	0.208968	0.291849	0.300597	0.45213	1.34544	-0.548717	-0.321282	8.18709e-05	0.999949	0.0287714	1	1	1_511	511	NA	NA	NA	NA	NA	NA	NA	NA	NA	NA	NA	NA	NA	NA
PIM3	0.155191	0.260183	0.254557	0.542096	0.488855	0.0367969	0.367922	0.2602	0.25432	-2.50144	0.381074	2.52499	8.35097e-05	0.998073	0.029299	1	1	1_512	512	NA	NA	NA	NA	NA	NA	NA	NA	NA	NA	NA	NA	NA	NA
DIAPH1	0.256577	0.455215	0.478243	0.135713	0.173924	0.00859866	0.433954	0.486679	0.253509	0.884717	2.47127	0.0429406	8.37146e-05	0.999999	0.0293226	1	1	1_513	513	NA	NA	NA	NA	NA	NA	NA	NA	NA	NA	NA	NA	NA	NA
BHLHE40	0.458045	0.249301	0.396548	0.315521	0.196441	0.0530292	0.621125	0.240227	0.244382	-1.91853	1.2855	2.03403	8.39194e-05	0.999718	0.0293462	1	1	1_514	514	NA	NA	NA	NA	NA	NA	NA	NA	NA	NA	NA	NA	NA	NA
ACTB	0.515254	0.358681	0.551206	0.273617	0.207895	0.233638	0.171795	-0.0465647	0.230734	1.31947	2.02538	0.404164	8.44657e-05	0.999997	0.0294889	1	1	1_515	515	NA	NA	NA	NA	NA	NA	NA	NA	NA	NA	NA	NA	NA	NA
RPF2	0.247724	0.537344	0.539471	0.253029	0.306942	0.218312	0.195892	0.363051	0.283647	0.637051	0.878399	-0.0992824	8.65142e-05	0.999999	0.0301547	1	1	1_516	516	NA	NA	NA	NA	NA	NA	NA	NA	NA	NA	NA	NA	NA	NA
MAMLD1	0.554453	0.571725	0.39577	0.0792949	-0.120632	0.0993183	0.545809	0.406779	0.129348	1.27652	2.09728	0.16869	8.84261e-05	0.999915	0.0307207	1	1	1_517	517	NA	NA	NA	NA	NA	NA	NA	NA	NA	NA	NA	NA	NA	NA
SPATS2L	0.262997	0.297753	0.590086	0.314308	0.180975	0.330662	0.232507	0.492797	0.325565	1.06291	-0.288295	-0.392503	8.84261e-05	0.999973	0.0307207	1	1	1_518	518	NA	NA	NA	NA	NA	NA	NA	NA	NA	NA	NA	NA	NA	NA
SRGN	0.237919	0.245364	0.258734	0.188221	0.0825932	0.354751	0.350565	0.384511	0.266634	0.625959	3.22238	0.0807752	8.87675e-05	1	0.0307892	1	1	1_519	519	NA	NA	NA	NA	NA	NA	NA	NA	NA	NA	NA	NA	NA	NA
RIOK3	0.154463	0.322948	0.458793	0.514006	0.302415	0.438706	0.0310901	0.485472	0.322005	0.575567	1.08151	-0.385281	8.9382e-05	0.999994	0.030952	1	1	1_520	520	NA	NA	NA	NA	NA	NA	NA	NA	NA	NA	NA	NA	NA	NA
PPAT	0.265622	0.352919	0.382356	0.28624	0.316792	0.145148	0.412232	0.380282	0.362243	-1.36894	1.83564	0.537251	8.95869e-05	0.99997	0.0309727	1	1	1_521	521	NA	NA	NA	NA	NA	NA	NA	NA	NA	NA	NA	NA	NA	NA
AKIRIN2	0.316077	0.353618	0.397406	0.282193	0.242067	0.304725	0.420575	0.436417	0.281351	-3.25548	1.47623	0.372191	9.0816e-05	0.99827	0.0312961	1	1	1_522	522	NA	NA	NA	NA	NA	NA	NA	NA	NA	NA	NA	NA	NA	NA
SLC22A4	0.593681	0.246016	0.292864	0.483325	0.185849	0.367809	0.300106	0.194932	0.205367	-1.4514	1.79611	0.797624	9.0816e-05	0.999956	0.0312961	1	1	1_523	523	NA	NA	NA	NA	NA	NA	NA	NA	NA	NA	NA	NA	NA	NA
DDX5	0.414389	0.631392	0.629253	0.292418	0.23423	0.0748301	0.159381	0.339396	0.10859	-0.912005	1.9585	1.03802	9.13622e-05	0.999981	0.0314336	1	1	1_524	524	NA	NA	NA	NA	NA	NA	NA	NA	NA	NA	NA	NA	NA	NA
C1orf128	0.238761	0.366914	0.46607	0.21949	0.292621	0.133482	0.316915	0.445542	0.187709	-0.331611	2.46731	0.611701	9.4435e-05	0.999999	0.0324385	1	1	1_525	525	NA	NA	NA	NA	NA	NA	NA	NA	NA	NA	NA	NA	NA	NA
FLJ36031	0.609382	0.434617	0.847596	0.751079	0.0589528	0.596497	0.0724571	0.00779257	0.0115634	0.796528	1.21115	-0.54292	9.78491e-05	0.999752	0.0335033	1	1	1_526	526	NA	NA	NA	NA	NA	NA	NA	NA	NA	NA	NA	NA	NA	NA
WWTR1	0.235337	0.486913	0.391116	0.36281	0.271635	0.252947	0.0960639	0.230141	0.162761	1.39295	1.67058	-0.203918	9.80539e-05	1	0.0335197	1	1	1_527	527	NA	NA	NA	NA	NA	NA	NA	NA	NA	NA	NA	NA	NA	NA
CBX4	0.1202	0.436452	0.281893	0.177577	0.248756	-0.125672	0.284856	0.566294	0.30148	-1.48177	-0.718462	3.50384	9.96244e-05	0.988453	0.0340021	1	1	1_528	528	NA	NA	NA	NA	NA	NA	NA	NA	NA	NA	NA	NA	NA	NA
CFLAR	0.1106	0.144003	0.51407	0.172785	0.205914	0.419067	0.507807	0.77648	0.661687	-1.98191	0.780344	-0.137971	0.000100102	0.998841	0.0340562	1	1	1_529	529	NA	NA	NA	NA	NA	NA	NA	NA	NA	NA	NA	NA	NA	NA
HSPA14	0.149788	0.408613	0.520696	0.251196	0.220501	0.420626	0.155148	0.477107	0.522388	-4.90206	0.650913	0.511044	0.000100444	0.956789	0.0341179	1	1	1_530	530	NA	NA	NA	NA	NA	NA	NA	NA	NA	NA	NA	NA	NA	NA
DPH3	0.170863	0.240461	0.615913	0.095795	0.0122867	0.174358	0.214858	0.568062	0.695966	0.432407	2.67875	0.301649	0.00010099	0.999997	0.034249	1	1	1_531	531	NA	NA	NA	NA	NA	NA	NA	NA	NA	NA	NA	NA	NA	NA
NKX2-5	0.278407	0.297995	0.202035	0.427066	0.202954	0.182646	0.583597	0.608712	0.540862	0.133563	0.561646	-0.551908	0.000101673	0.999963	0.0344258	1	1	1_532	532	NA	NA	NA	NA	NA	NA	NA	NA	NA	NA	NA	NA	NA	NA
POTEF	0.536898	0.791595	0.677263	0.457745	0.203249	0.350979	-0.0238906	-0.0122671	-0.0263297	NA	-1.01124	1.55662	0.000102287	0.994279	0.034579	1	1	1_533	533	NA	NA	NA	NA	NA	NA	NA	NA	NA	NA	NA	NA	NA	NA
PNMA1	0.243549	0.172366	0.730591	0.303049	0.0909058	0.199413	0.416517	0.295959	0.435453	-1.36713	2.39196	0.696167	0.00010297	0.999951	0.0347547	1	1	1_534	534	NA	NA	NA	NA	NA	NA	NA	NA	NA	NA	NA	NA	NA	NA
FAM60A	0.249248	0.476334	0.196911	0.361693	0.265491	0.236305	0.190817	0.456676	0.242795	-3.36185	-0.203889	2.13978	0.000103448	0.99318	0.0348609	1	1	1_535	535	NA	NA	NA	NA	NA	NA	NA	NA	NA	NA	NA	NA	NA	NA
C10orf47	0.533864	0.380173	0.356179	0.180476	0.183303	-0.121341	0.525842	0.274674	0.207326	0.746182	3.04404	-0.37627	0.000103721	0.9999	0.0348797	1	1	1_536	536	NA	NA	NA	NA	NA	NA	NA	NA	NA	NA	NA	NA	NA	NA
PPEF1	0.441728	0.419827	0.441795	0.0803558	0.239758	0.387307	0.505946	0.409684	0.372432	0.133563	0.118039	-1.02835	0.000103995	0.9993	0.0348797	1	1	1_537	537	NA	NA	NA	NA	NA	NA	NA	NA	NA	NA	NA	NA	NA	NA
CLOCK	0.417451	0.397315	0.783168	0.355212	0.246229	0.148694	0.161558	-0.149169	0.341554	1.94092	0.319673	-0.333201	0.000103995	0.999219	0.0348797	1	1	1_538	538	NA	NA	NA	NA	NA	NA	NA	NA	NA	NA	NA	NA	NA	NA
PIGH	0.134032	0.297413	0.538614	0.530515	0.284362	0.347511	0.113949	0.304856	0.45548	0.811635	0.72211	-1.02835	0.000104746	0.999907	0.0350765	1	1	1_539	539	NA	NA	NA	NA	NA	NA	NA	NA	NA	NA	NA	NA	NA	NA
EPHX4	0.311404	0.183189	0.309077	0.563393	0.511092	0.320687	0.331669	0.404322	0.298994	-0.866437	0.336679	-0.390917	0.000105702	0.999751	0.0353411	1	1	1_540	540	NA	NA	NA	NA	NA	NA	NA	NA	NA	NA	NA	NA	NA	NA
PFDN2	0.245561	0.200578	0.336803	0.274568	-0.0116277	0.24998	0.316926	0.256129	0.456087	0.298259	2.71302	1.15862	0.000105906	0.999999	0.0353542	1	1	1_541	541	NA	NA	NA	NA	NA	NA	NA	NA	NA	NA	NA	NA	NA	NA
RPS6KA3	0.293583	0.204242	0.204715	0.322805	0.344358	0.328984	0.213936	0.342463	0.385082	-0.463869	0.290619	1.51156	0.00010734	0.999989	0.0357769	1	1	1_542	542	NA	NA	NA	NA	NA	NA	NA	NA	NA	NA	NA	NA	NA	NA
ITGA1	0.189559	0.346779	0.374821	0.281055	0.295957	0.385181	0.352264	0.546001	0.336563	-0.95704	-0.710849	0.515974	0.000108023	0.999557	0.0359483	1	1	1_543	543	NA	NA	NA	NA	NA	NA	NA	NA	NA	NA	NA	NA	NA	NA
KLF9	0.218265	0.419625	0.402726	0.312919	0.287637	0.307685	0.402417	0.271678	0.278947	0.396597	-1.20389	0.641505	0.000108501	0.999813	0.0360511	1	1	1_544	544	NA	NA	NA	NA	NA	NA	NA	NA	NA	NA	NA	NA	NA	NA
RABEPK	0.248016	0.24142	0.356871	0.324183	0.321864	0.221438	0.393105	0.220944	0.329237	0.607494	1.75959	0.0871307	0.000109389	1	0.0362895	1	1	1_545	545	NA	NA	NA	NA	NA	NA	NA	NA	NA	NA	NA	NA	NA	NA
FAM103A1	0.0452275	0.373542	0.298199	0.226169	0.146616	0.355612	0.131658	0.206168	0.369982	1.02721	3.09157	0.322944	0.000110003	1	0.0363568	1	1	1_546	546	NA	NA	NA	NA	NA	NA	NA	NA	NA	NA	NA	NA	NA	NA
EFHD2	0.473537	0.150085	0.210057	0.776669	0.0409854	0.155561	0.727009	0.34755	0.160623	1.215	0.379804	0.192986	0.000110003	0.999992	0.0363568	1	1	1_547	547	NA	NA	NA	NA	NA	NA	NA	NA	NA	NA	NA	NA	NA	NA
C12orf59	0.139055	0.249792	0.290225	0.352757	0.229631	0.214794	0.654157	0.974871	0.48521	0.21329	-0.678191	-1.62172	0.000110277	0.989166	0.0363578	1	1	1_548	548	NA	NA	NA	NA	NA	NA	NA	NA	NA	NA	NA	NA	NA	NA
SDC1	0.426101	0.209885	0.329524	0.645515	0.347707	0.241978	0.177553	0.114162	0.126879	1.66627	-0.187769	0.0734372	0.000111915	0.999993	0.0368412	1	1	1_549	549	NA	NA	NA	NA	NA	NA	NA	NA	NA	NA	NA	NA	NA	NA
SMG5	0.195888	0.419075	0.451769	0.225369	0.200329	0.174349	0.330196	0.445071	0.27666	0.973878	0.81449	0.399931	0.00011212	1	0.0368518	1	1	1_550	550	NA	NA	NA	NA	NA	NA	NA	NA	NA	NA	NA	NA	NA	NA
KLHL7	0.302463	0.398471	0.85326	0.221704	-0.0128921	0.0793247	0.126093	0.430644	0.353329	-1.55832	0.846737	2.38046	0.000112462	0.999232	0.0369071	1	1	1_551	551	NA	NA	NA	NA	NA	NA	NA	NA	NA	NA	NA	NA	NA	NA
CBL	0.2828	0.281634	0.233845	0.22371	0.123267	0.336861	0.442891	0.46053	0.227364	1.02931	1.64529	0.120374	0.000113281	1	0.0371189	1	1	1_552	552	NA	NA	NA	NA	NA	NA	NA	NA	NA	NA	NA	NA	NA	NA
CEP135	0.454785	0.255697	0.5368	0.0517294	0.656867	0.0617949	0.522098	0.254783	0.317361	-1.22901	-1.36591	1.17329	0.000120929	0.989192	0.0395035	1	1	1_553	553	NA	NA	NA	NA	NA	NA	NA	NA	NA	NA	NA	NA	NA	NA
PHF21B	0.297747	0.733343	0.709553	-0.0543293	0.0728478	0.705103	0.25358	0.519921	0.220653	0.0373474	0.445614	-0.792534	0.000122977	0.997779	0.0400945	1	1	1_554	554	NA	NA	NA	NA	NA	NA	NA	NA	NA	NA	NA	NA	NA	NA
HSPH1	0.0556915	0.333704	0.676343	0.242875	0.352227	0.228357	0.16981	0.523408	0.29125	-1.40208	2.24251	0.344497	0.000123114	0.999926	0.0400945	1	1	1_555	555	NA	NA	NA	NA	NA	NA	NA	NA	NA	NA	NA	NA	NA	NA
EED	0.414471	0.536549	0.806388	0.106241	0.300209	0.303298	-0.0127744	0.181245	0.146069	-1.97424	2.17462	1.11984	0.000124548	0.999278	0.0404996	1	1	1_556	556	NA	NA	NA	NA	NA	NA	NA	NA	NA	NA	NA	NA	NA	NA
POP7	0.382077	0.163568	0.304568	0.39311	0.160486	0.231162	0.533229	0.320697	0.7278	0.676188	-0.0806176	-0.603723	0.00012564	0.999922	0.0407352	1	1	1_557	557	NA	NA	NA	NA	NA	NA	NA	NA	NA	NA	NA	NA	NA	NA
STC1	0.337389	0.133925	0.144801	0.34419	0.170294	0.331688	0.799785	0.549414	0.269534	0.730804	0.260058	-0.170366	0.000125845	0.999992	0.0407352	1	1	1_558	558	NA	NA	NA	NA	NA	NA	NA	NA	NA	NA	NA	NA	NA	NA
GNL1	0.171388	0.478064	0.493606	0.33576	0.123056	0.0760596	0.749578	0.346901	0.272195	1.27195	-0.684515	-0.235672	0.000127757	0.999858	0.0412914	1	1	1_559	559	NA	NA	NA	NA	NA	NA	NA	NA	NA	NA	NA	NA	NA	NA
SPINK6	0.196738	0.210875	0.536072	0.297203	-0.118319	0.287373	0.145448	0.334039	0.40814	0.608342	2.85912	0.538354	0.000128303	0.999979	0.0414052	1	1	1_560	560	NA	NA	NA	NA	NA	NA	NA	NA	NA	NA	NA	NA	NA	NA
KLHL18	0.181859	0.368385	0.351353	0.186204	0.398246	0.184186	0.0965709	0.583739	0.328732	1.20632	0.177201	-0.135262	0.000130079	0.999995	0.0419147	1	1	1_561	561	NA	NA	NA	NA	NA	NA	NA	NA	NA	NA	NA	NA	NA	NA
FLVCR1	0.209391	0.288987	0.486972	0.251096	0.335516	0.291616	0.163226	0.334549	0.324377	-0.679352	1.56165	0.750627	0.000131717	0.999997	0.0423788	1	1	1_562	562	NA	NA	NA	NA	NA	NA	NA	NA	NA	NA	NA	NA	NA	NA
SLC16A6	0.435595	0.43892	0.184802	0.412908	0.213977	0.156324	0.188507	0.22543	0.304838	-0.424433	2.96604	-0.0574929	0.000132605	0.999993	0.0426001	1	1	1_563	563	NA	NA	NA	NA	NA	NA	NA	NA	NA	NA	NA	NA	NA	NA
TPRG1L	0.216081	0.462071	0.512863	0.183072	0.158839	0.192536	0.384124	0.32406	0.463207	0.729172	0.865006	-0.0710962	0.000133015	0.999999	0.0426675	1	1	1_564	564	NA	NA	NA	NA	NA	NA	NA	NA	NA	NA	NA	NA	NA	NA
C14orf43	0.162134	0.158245	0.219179	0.275075	0.333841	0.17211	0.213441	0.494991	0.267406	0.486444	2.75831	0.524673	0.000134585	1	0.0431064	1	1	1_565	565	NA	NA	NA	NA	NA	NA	NA	NA	NA	NA	NA	NA	NA	NA
ARNT2	0.854585	0.732741	0.863654	0.0110804	0.0670077	0.0140652	0.299321	0.283634	0.224379	0.433123	0.118039	0.687861	0.000135746	0.999866	0.0433699	1	1	1_566	566	NA	NA	NA	NA	NA	NA	NA	NA	NA	NA	NA	NA	NA	NA
C18orf19	0.219506	0.279808	0.322379	0.264192	0.394462	0.354134	0.228638	0.46233	0.408478	-1.30938	-0.0112439	0.513664	0.000135814	0.999791	0.0433699	1	1	1_567	567	NA	NA	NA	NA	NA	NA	NA	NA	NA	NA	NA	NA	NA	NA
ARL16	0.179287	0.254071	0.473382	0.398277	0.167449	0.28975	0.0752849	0.5126	0.518145	1.04187	-0.514715	0.126649	0.000139365	0.999976	0.0443709	1	1	1_568	568	NA	NA	NA	NA	NA	NA	NA	NA	NA	NA	NA	NA	NA	NA
PINX1	0.193723	0.273093	0.412894	0.172183	0.0385594	0.134939	0.206636	0.360271	0.332659	-0.214361	4.31967	0.302299	0.000140867	0.999988	0.0447823	1	1	1_569	569	NA	NA	NA	NA	NA	NA	NA	NA	NA	NA	NA	NA	NA	NA
PRICKLE1	0.315544	0.427814	0.449647	0.0447199	-0.00990755	0.076884	0.438938	0.574136	0.428094	1.13356	1.06913	0.449701	0.000142369	0.999985	0.0451925	1	1	1_570	570	NA	NA	NA	NA	NA	NA	NA	NA	NA	NA	NA	NA	NA	NA
RASSF8	0.58115	0.766952	0.600604	0.798723	0.363247	0.310977	-0.00389163	0.00507014	0.130483	-1.79932	1.37466	-2.32577	0.000143121	0.867322	0.0453634	1	1	1_571	571	NA	NA	NA	NA	NA	NA	NA	NA	NA	NA	NA	NA	NA	NA
EDEM1	0.159226	0.151647	0.456945	0.100252	0.105931	0.276423	0.519021	0.465024	0.445131	-2.71534	1.90303	1.53534	0.000146398	0.998872	0.0461281	1	1	1_572	572	NA	NA	NA	NA	NA	NA	NA	NA	NA	NA	NA	NA	NA	NA
SPATA5L1	0.0528399	0.249281	0.619909	0.213127	0.295807	0.302919	0.0755384	0.448022	0.265162	0.111758	2.78317	0.40564	0.000146398	0.999999	0.0461281	1	1	1_573	573	NA	NA	NA	NA	NA	NA	NA	NA	NA	NA	NA	NA	NA	NA
FAM129B	0.281428	0.185478	0.21701	0.455896	0.260896	0.264329	0.711001	0.345161	0.200309	0.993721	-0.174878	-0.31828	0.000146398	0.99998	0.0461281	1	1	1_574	574	NA	NA	NA	NA	NA	NA	NA	NA	NA	NA	NA	NA	NA	NA
DPH2	0.27549	0.378385	0.512712	0.295762	0.210306	0.220803	0.408015	0.227392	0.388069	-0.53713	-0.50157	1.00313	0.000146398	0.999911	0.0461281	1	1	1_575	575	NA	NA	NA	NA	NA	NA	NA	NA	NA	NA	NA	NA	NA	NA
BCR	0.5083	0.494244	0.516484	0.238462	0.112613	-0.0632318	0.37045	0.193908	0.0894033	0.97884	1.63939	1.05731	0.000147969	0.999996	0.0465542	1	1	1_576	576	NA	NA	NA	NA	NA	NA	NA	NA	NA	NA	NA	NA	NA	NA
VPS37B	0.4432	0.274654	0.317978	0.248868	0.156001	0.0835172	0.543624	0.382425	0.166374	0.684737	1.98477	0.525252	0.000150427	1	0.0472579	1	1	1_577	577	NA	NA	NA	NA	NA	NA	NA	NA	NA	NA	NA	NA	NA	NA
KCTD13	0.292132	0.169871	0.162904	0.527763	0.17306	0.051094	0.5319	0.534432	0.477789	0.974084	-0.599818	0.363971	0.00015268	0.99995	0.0478953	1	1	1_578	578	NA	NA	NA	NA	NA	NA	NA	NA	NA	NA	NA	NA	NA	NA
SDF2L1	0.0635782	0.325406	1.3191	0.0770014	0.0658825	0.189725	0.467999	0.38793	0.64401	1.06201	-0.527953	-0.299649	0.000153568	0.999611	0.048103	1	1	1_579	579	NA	NA	NA	NA	NA	NA	NA	NA	NA	NA	NA	NA	NA	NA
FAM108C1	0.381892	0.192785	0.428562	0.459892	0.113165	0.24814	0.129363	0.169722	0.306887	-0.129472	3.2021	0.147503	0.000157118	0.999997	0.049143	1	1	1_580	580	NA	NA	NA	NA	NA	NA	NA	NA	NA	NA	NA	NA	NA	NA
RICTOR	0.259684	0.297519	0.307964	0.074779	0.102866	-0.0962234	0.297699	0.432321	0.233041	-0.140612	2.60347	2.86696	0.000159781	0.99989	0.049898	1	1	1_581	581	NA	NA	NA	NA	NA	NA	NA	NA	NA	NA	NA	NA	NA	NA
LRRC1	0.367287	0.262541	0.39547	0.297269	0.300612	0.152675	0.135553	0.369503	0.127383	0.649151	2.84535	-0.66835	0.000162376	0.999992	0.0504914	1	1	1_582	582	NA	NA	NA	NA	NA	NA	NA	NA	NA	NA	NA	NA	NA	NA
TRAF3	0.407583	0.194586	0.111869	0.329047	0.188362	0.1814	0.331758	0.205779	-0.0407498	1.71853	1.11804	1.97165	0.000166405	0.999995	0.0516688	1	1	1_583	583	NA	NA	NA	NA	NA	NA	NA	NA	NA	NA	NA	NA	NA	NA
TFPT	0.197153	0.212706	0.367203	0.138437	0.19719	0.215425	0.204671	0.527483	0.550626	1.22872	-1.45954	0.630273	0.000167907	0.99909	0.0520051	1	1	1_584	584	NA	NA	NA	NA	NA	NA	NA	NA	NA	NA	NA	NA	NA	NA
SLC45A3	0.624843	0.34035	0.593806	0.143513	-0.132176	-0.563032	0.75857	0.516663	0.35757	-1.17456	1.05915	1.15488	0.000167975	0.810761	0.0520051	1	1	1_585	585	NA	NA	NA	NA	NA	NA	NA	NA	NA	NA	NA	NA	NA	NA
C3orf52	0.435598	0.073117	0.380952	0.365182	0.227711	0.0418861	0.622014	0.505325	0.347643	0.133563	-1.05189	NA	0.000172277	0.999224	0.0532596	1	1	1_586	586	NA	NA	NA	NA	NA	NA	NA	NA	NA	NA	NA	NA	NA	NA
EHD1	0.305352	0.380261	0.230806	0.39951	0.235704	0.0792607	0.45392	0.438699	0.290142	1.20756	-0.505545	-0.54292	0.000173575	0.99984	0.053583	1	1	1_587	587	NA	NA	NA	NA	NA	NA	NA	NA	NA	NA	NA	NA	NA	NA
CSNK1D	0.226642	0.350152	0.309741	0.272827	0.138451	0.167396	0.270974	0.221576	0.319276	0.656957	2.22806	0.903347	0.000176306	1	0.0543378	1	1	1_588	588	NA	NA	NA	NA	NA	NA	NA	NA	NA	NA	NA	NA	NA	NA
CUGBP1	0.329971	0.384855	0.603323	0.0521453	-0.0133562	0.186994	0.181429	0.527707	0.3865	1.52149	0.550999	0.0305472	0.000176716	0.999966	0.0543378	1	1	1_589	589	NA	NA	NA	NA	NA	NA	NA	NA	NA	NA	NA	NA	NA	NA
IMPAD1	0.126079	0.298475	0.145479	0.713521	0.210114	0.26303	0.191146	0.609464	0.471424	-3.15594	0.739527	0.700108	0.000176784	0.996881	0.0543378	1	1	1_590	590	NA	NA	NA	NA	NA	NA	NA	NA	NA	NA	NA	NA	NA	NA
ISCA1	0.226889	0.0906002	0.411988	0.399567	0.071013	0.310849	0.186734	0.308543	0.460291	-0.47412	2.88357	0.425829	0.00017774	0.99999	0.0544956	1	1	1_591	591	NA	NA	NA	NA	NA	NA	NA	NA	NA	NA	NA	NA	NA	NA
TAF13	0.131628	0.29657	0.454179	0.0555296	0.141072	0.224441	0.327934	0.208432	0.507273	NA	2.11804	0.634618	0.000177808	1	0.0544956	1	1	1_592	592	NA	NA	NA	NA	NA	NA	NA	NA	NA	NA	NA	NA	NA	NA
SHANK3	0.32592	0.465484	0.386679	-0.00429091	0.12321	-0.00398288	0.312036	0.498823	0.292481	1.4092	-1.14944	1.46351	0.00018409	0.998595	0.0562593	1	1	1_593	593	NA	NA	NA	NA	NA	NA	NA	NA	NA	NA	NA	NA	NA	NA
SIRT7	0.108764	0.516082	0.557385	0.0793572	0.0881835	0.124635	0.409904	0.28086	0.589471	0.864746	2.10423	-0.38449	0.000190167	0.999988	0.0580334	1	1	1_594	594	NA	NA	NA	NA	NA	NA	NA	NA	NA	NA	NA	NA	NA	NA
URG4	0.078866	0.336426	0.0749545	0.0629404	0.272514	-0.540882	0.610103	0.995391	1.03633	0.168328	1.29361	0.212662	0.000190714	0.948598	0.0581169	1	1	1_595	595	NA	NA	NA	NA	NA	NA	NA	NA	NA	NA	NA	NA	NA	NA
HOXC10	0.171758	0.307316	0.322327	0.0929123	0.248536	0.286672	0.203226	0.186305	0.62558	0.595806	2.20704	0.190454	0.000192147	1	0.0583871	1	1	1_596	596	NA	NA	NA	NA	NA	NA	NA	NA	NA	NA	NA	NA	NA	NA
TNFAIP8	0.588839	0.244913	0.62901	0.626485	0.177785	0.570269	0.052612	-0.0266558	0.0791208	-3.89618	-1.31937	1.99649	0.000192147	0.862827	0.0583871	1	1	1_597	597	NA	NA	NA	NA	NA	NA	NA	NA	NA	NA	NA	NA	NA	NA
CSNK1A1	0.407057	0.222883	0.314351	0.453185	0.331715	0.281463	0.264188	0.233036	0.0782738	-2.02398	1.43997	1.11483	0.000196108	0.999799	0.0595058	1	1	1_598	598	NA	NA	NA	NA	NA	NA	NA	NA	NA	NA	NA	NA	NA	NA
H3F3C	0.365219	0.169065	0.707783	0.224203	-0.0192927	0.443959	0.516746	0.305938	0.708155	-0.4514	-2.20389	-0.18035	0.000197883	0.907368	0.0599592	1	1	1_599	599	NA	NA	NA	NA	NA	NA	NA	NA	NA	NA	NA	NA	NA	NA
ARFGAP3	0.136768	0.250459	0.275925	0.169279	0.136718	0.205017	0.0926026	0.403942	0.313662	-0.21638	4.17115	0.487492	0.000198976	0.999996	0.0602047	1	1	1_600	600	NA	NA	NA	NA	NA	NA	NA	NA	NA	NA	NA	NA	NA	NA
PAQR9	0.702083	0.384074	0.578025	0.0865434	-0.195346	0.118828	0.14139	0.145656	0.173466	3.22103	0.546133	-0.641323	0.000200546	0.994311	0.0605939	1	1	1_601	601	NA	NA	NA	NA	NA	NA	NA	NA	NA	NA	NA	NA	NA	NA
ACOT9	0.322796	0.196329	0.493957	0.306069	0.0815994	0.242716	0.462875	0.274357	0.297382	-0.20421	2.01599	0.540496	0.000207238	0.999998	0.062263	1	1	1_602	602	NA	NA	NA	NA	NA	NA	NA	NA	NA	NA	NA	NA	NA	NA
RRP12	0.333698	0.439481	0.420514	-0.18966	0.196365	0.24292	0.478475	0.556368	0.274569	0.88217	0.507606	-0.345735	0.000207238	0.998939	0.062263	1	1	1_603	603	NA	NA	NA	NA	NA	NA	NA	NA	NA	NA	NA	NA	NA	NA
CA13	0.329259	0.27843	0.457442	0.288699	0.413343	0.232754	0.280365	0.114322	0.223959	-2.05406	1.17944	0.922265	0.000207989	0.999749	0.0624008	1	1	1_604	604	NA	NA	NA	NA	NA	NA	NA	NA	NA	NA	NA	NA	NA	NA
DKK1	0.322943	0.32662	0.62622	0.162177	0.303789	0.451317	0.134326	0.221338	0.0537975	-1.45515	1.8461	0.787318	0.000211676	0.999899	0.0633289	1	1	1_605	605	NA	NA	NA	NA	NA	NA	NA	NA	NA	NA	NA	NA	NA	NA
ERO1L	0.204671	0.280061	0.424024	0.208516	0.296263	0.21417	0.31447	0.606924	0.29761	-0.229007	-1.45182	0.971653	0.000212223	0.997975	0.0634034	1	1	1_606	606	NA	NA	NA	NA	NA	NA	NA	NA	NA	NA	NA	NA	NA	NA
KIAA1609	0.447982	0.386194	0.606615	0.363047	0.202171	0.448033	0.209998	0.202376	0.106234	0.489853	-0.282536	-0.448201	0.000214476	0.99991	0.063971	1	1	1_607	607	NA	NA	NA	NA	NA	NA	NA	NA	NA	NA	NA	NA	NA	NA
RGS20	0.578335	0.406342	0.801971	-0.001968	-0.0224874	-0.0106376	0.061862	0.183319	0.0308197	1.36007	3.08436	0.983431	0.000214817	0.999828	0.063971	1	1	1_608	608	NA	NA	NA	NA	NA	NA	NA	NA	NA	NA	NA	NA	NA	NA
SLC41A2	0.291557	0.330421	0.244482	0.466298	0.227133	0.266439	0.202572	0.538863	0.21319	0.718525	0.550999	-0.400315	0.000215022	0.999994	0.063971	1	1	1_609	609	NA	NA	NA	NA	NA	NA	NA	NA	NA	NA	NA	NA	NA	NA
WDR25	0.245232	0.253491	0.255951	0.273509	0.125664	0.135281	0.436985	0.269143	0.543389	0.760345	2.0741	-0.0714153	0.000215637	0.999999	0.0640562	1	1	1_610	610	NA	NA	NA	NA	NA	NA	NA	NA	NA	NA	NA	NA	NA	NA
TM4SF1	0.451691	0.37825	0.343018	0.0713693	0.628546	0.258453	-0.0230404	-0.084868	0.13382	0.40704	3.0332	0.64748	0.000216388	0.99966	0.0641091	1	1	1_611	611	NA	NA	NA	NA	NA	NA	NA	NA	NA	NA	NA	NA	NA	NA
DDX10	0.190585	0.315405	0.319228	0.595655	0.113164	0.210575	0.143848	0.408457	0.390172	1.00803	0.796111	-0.18035	0.00023537	0.999998	0.0694437	1	1	1_612	612	NA	NA	NA	NA	NA	NA	NA	NA	NA	NA	NA	NA	NA	NA
B3GALNT2	0.125242	0.253139	0.416665	0.207956	0.244344	0.211056	0.200322	0.597781	0.512772	0.607494	0.330447	0.173287	0.000236053	0.999998	0.069453	1	1	1_613	613	NA	NA	NA	NA	NA	NA	NA	NA	NA	NA	NA	NA	NA	NA
AAMP	0.250104	0.369667	0.515479	0.112742	0.149878	0.23883	0.309983	0.322923	0.565605	0.986893	-0.210259	-0.441848	0.000236053	0.999931	0.069453	1	1	1_614	614	NA	NA	NA	NA	NA	NA	NA	NA	NA	NA	NA	NA	NA	NA
ISG20L2	0.418851	0.557586	0.335739	0.0499275	0.164923	0.0573737	0.352337	0.482553	0.343175	-0.107445	1.38107	0.737188	0.00023858	0.999988	0.0700033	1	1	1_615	615	NA	NA	NA	NA	NA	NA	NA	NA	NA	NA	NA	NA	NA	NA
C6orf150	0.261753	0.263548	0.234143	0.29802	0.195092	0.15955	0.363115	0.240099	0.198025	1.71853	-0.396534	0.779008	0.00023858	0.999994	0.0700033	1	1	1_616	616	NA	NA	NA	NA	NA	NA	NA	NA	NA	NA	NA	NA	NA	NA
FAM83B	0.213796	0.395426	0.315381	-0.0119753	0.110303	0.479083	0.391216	0.621323	0.452635	-4.11978	0.0331502	0.782297	0.000240355	0.957533	0.070374	1	1	1_617	617	NA	NA	NA	NA	NA	NA	NA	NA	NA	NA	NA	NA	NA	NA
CIRH1A	0.503738	0.237453	0.434242	0.269143	0.142932	0.278113	0.355655	0.340328	0.147649	-1.47246	0.686487	1.27305	0.000240765	0.999853	0.070374	1	1	1_618	618	NA	NA	NA	NA	NA	NA	NA	NA	NA	NA	NA	NA	NA	NA
AHNAK	0.39353	0.443769	0.321646	0.156015	-0.0017067	0.0294177	0.319411	0.127617	0.187061	0.566452	3.12337	1.14229	0.000240833	0.999995	0.070374	1	1	1_619	619	NA	NA	NA	NA	NA	NA	NA	NA	NA	NA	NA	NA	NA	NA
CCNE1	0.0660906	0.218434	0.534401	0.275071	0.281327	0.145525	0.259203	0.271527	0.282045	0.0721621	2.88357	0.37847	0.000241448	0.999999	0.0704006	1	1	1_620	620	NA	NA	NA	NA	NA	NA	NA	NA	NA	NA	NA	NA	NA	NA
DNAJB1	0.162715	0.552516	0.583176	0.00742077	0.250737	0.157241	0.188888	0.606585	0.278498	-0.422163	2.47981	-0.391065	0.000241584	0.999879	0.0704006	1	1	1_621	621	NA	NA	NA	NA	NA	NA	NA	NA	NA	NA	NA	NA	NA	NA
TUBB6	0.435424	0.191778	0.317881	0.45818	0.191125	0.0675612	0.567402	-0.0451894	0.258952	0.497808	2.88743	0.154311	0.000241926	0.999975	0.0704039	1	1	1_622	622	NA	NA	NA	NA	NA	NA	NA	NA	NA	NA	NA	NA	NA	NA
SLC26A2	0.272234	0.258845	0.11144	0.536193	0.081449	0.209073	0.109671	0.0724647	0.0857982	0.691044	3.98137	0.651941	0.000243291	0.999999	0.0707049	1	1	1_623	623	NA	NA	NA	NA	NA	NA	NA	NA	NA	NA	NA	NA	NA	NA
GJB5	0.461273	0.242369	0.332367	0.36418	0.206793	0.516121	0.419976	0.128513	0.221766	0.5486	-0.268984	-0.706418	0.000244042	0.999795	0.0708267	1	1	1_624	624	NA	NA	NA	NA	NA	NA	NA	NA	NA	NA	NA	NA	NA	NA
UBE2D3	0.229169	0.312703	0.75838	0.360367	0.222017	0.428479	0.117173	0.203067	0.199561	-1.26935	1.14161	0.54131	0.000244793	0.999935	0.0709482	1	1	1_625	625	NA	NA	NA	NA	NA	NA	NA	NA	NA	NA	NA	NA	NA	NA
FADS3	0.289799	0.342603	0.281465	0.0955654	0.150038	0.143247	0.657361	0.28023	0.406585	0.973098	0.0628976	0.518548	0.000249164	0.999996	0.072019	1	1	1_626	626	NA	NA	NA	NA	NA	NA	NA	NA	NA	NA	NA	NA	NA	NA
PI4K2A	0.218871	0.247304	0.259932	0.20164	0.23288	0.229158	0.402747	0.23255	0.241171	-0.0933227	2.88803	0.288511	0.000250188	0.999999	0.0722172	1	1	1_627	627	NA	NA	NA	NA	NA	NA	NA	NA	NA	NA	NA	NA	NA	NA
BMP2K	0.342802	0.315841	0.44504	0.246916	0.14051	0.0542807	0.658461	0.336705	0.171765	0.0541282	1.62054	0.69568	0.00026043	0.999998	0.0749708	1	1	1_628	628	NA	NA	NA	NA	NA	NA	NA	NA	NA	NA	NA	NA	NA	NA
GDPD3	0.410308	0.439346	0.551329	0.215273	-0.00584572	0.185316	0.525077	0.344721	0.467039	0.326208	-1.78885	-0.143824	0.000271697	0.982926	0.0781088	1	1	1_629	629	NA	NA	NA	NA	NA	NA	NA	NA	NA	NA	NA	NA	NA	NA
ZNF335	0.254044	0.439391	0.563201	0.121336	0.243896	-0.193754	0.314465	0.500144	0.316276	0.256208	0.963406	0.839381	0.000276203	0.999687	0.0792975	1	1	1_630	630	NA	NA	NA	NA	NA	NA	NA	NA	NA	NA	NA	NA	NA	NA
ACTA2	0.390055	0.278913	0.256427	0.143957	0.0546834	0.0107378	0.614481	0.295755	0.443374	1.16919	1.13715	0.376044	0.000278457	0.999994	0.0796815	1	1	1_631	631	NA	NA	NA	NA	NA	NA	NA	NA	NA	NA	NA	NA	NA	NA
NUP54	0.202939	0.12531	0.378676	0.232724	0.182725	0.429456	0.0966288	0.133224	0.382017	-3.8019	0.265596	2.81197	0.000278662	0.98568	0.0796815	1	1	1_632	632	NA	NA	NA	NA	NA	NA	NA	NA	NA	NA	NA	NA	NA	NA
MAP3K5	0.264178	0.317014	0.715029	0.24838	0.224394	0.203284	0.0528108	0.383936	0.0997677	0.655984	1.17798	0.790413	0.000279413	1	0.0797893	1	1	1_633	633	NA	NA	NA	NA	NA	NA	NA	NA	NA	NA	NA	NA	NA	NA
ZNF622	0.112653	0.525419	0.383072	0.0567456	0.226367	0.203953	0.0409849	0.368696	0.249156	-1.09748	3.3507	0.847995	0.000280915	0.999897	0.0801111	1	1	1_634	634	NA	NA	NA	NA	NA	NA	NA	NA	NA	NA	NA	NA	NA	NA
MESP1	0.437313	0.00840059	0.318539	0.593323	0.0612898	0.309069	0.880504	-0.141422	0.571531	1.27734	-1.24908	-0.381655	0.000283919	0.970414	0.080752	1	1	1_635	635	NA	NA	NA	NA	NA	NA	NA	NA	NA	NA	NA	NA	NA	NA
CHMP4B	0.457798	0.346161	-0.0234095	1.54307	0.0168852	-0.0223493	0.509744	0.416339	0.218002	-0.213901	1.77962	-0.304359	0.000289109	0.998773	0.0821185	1	1	1_636	636	NA	NA	NA	NA	NA	NA	NA	NA	NA	NA	NA	NA	NA	NA
IMP4	0.303939	0.160827	0.409798	0.20862	0.0777605	0.283977	0.409769	0.321344	0.517116	1.32367	-0.880275	-0.630911	0.000290748	0.999154	0.0824741	1	1	1_637	637	NA	NA	NA	NA	NA	NA	NA	NA	NA	NA	NA	NA	NA	NA
EXOSC3	0.237426	0.219162	0.538688	0.248219	0.135547	0.359025	0.257172	0.22456	0.491781	0.198658	1.72211	-0.530847	0.000293138	0.999986	0.0830416	1	1	1_638	638	NA	NA	NA	NA	NA	NA	NA	NA	NA	NA	NA	NA	NA	NA
C1orf31	0.300758	0.325984	0.504571	0.00689726	0.0958153	0.17231	0.212856	0.486957	0.521982	-3.62387	-0.268019	2.04317	0.000296757	0.973382	0.0838441	1	1	1_639	639	NA	NA	NA	NA	NA	NA	NA	NA	NA	NA	NA	NA	NA	NA
CNNM4	0.333172	0.195274	0.55791	0.168598	0.395007	-0.196589	0.312254	0.193888	0.23079	0.827231	1.96604	0.429424	0.000298122	0.999872	0.0841185	1	1	1_640	640	NA	NA	NA	NA	NA	NA	NA	NA	NA	NA	NA	NA	NA	NA
NOLC1	0.346288	0.382838	0.367489	0.146881	0.197208	0.149698	0.493355	0.424947	0.165929	-0.0916284	2.0152	0.0479629	0.000299898	0.999997	0.0844194	1	1	1_641	641	NA	NA	NA	NA	NA	NA	NA	NA	NA	NA	NA	NA	NA	NA
CDH2	0.171207	0.199677	0.236587	0.28659	0.316702	0.436907	0.153953	0.391813	0.288133	-0.4514	1.13491	0.779008	0.000300102	0.999996	0.0844194	1	1	1_642	642	NA	NA	NA	NA	NA	NA	NA	NA	NA	NA	NA	NA	NA	NA
RTN4	0.276362	0.655579	0.531813	0.112549	0.344051	0.435887	0.0312189	-0.0171835	0.0511246	0.77678	1.33765	0.803477	0.000300376	0.99998	0.0844194	1	1	1_643	643	NA	NA	NA	NA	NA	NA	NA	NA	NA	NA	NA	NA	NA	NA
SATB2	0.277518	0.149809	0.348755	0.0519159	0.158144	-0.299161	0.535725	0.465523	0.383343	1.30349	1.11804	1.02228	0.000302629	0.997937	0.0847943	1	1	1_644	644	NA	NA	NA	NA	NA	NA	NA	NA	NA	NA	NA	NA	NA	NA
C15orf39	0.520517	0.372815	0.497724	0.239787	0.0848557	-0.162854	0.529361	0.455934	0.296998	0.928743	-0.800533	-0.0843029	0.000302902	0.996557	0.0847943	1	1	1_645	645	NA	NA	NA	NA	NA	NA	NA	NA	NA	NA	NA	NA	NA	NA
RNF217	0.296607	0.461609	0.258181	0.00780112	0.125484	0.000789072	0.156364	0.435727	0.254805	2.24904	0.0591454	0.971653	0.00030495	0.999929	0.0852558	1	1	1_646	646	NA	NA	NA	NA	NA	NA	NA	NA	NA	NA	NA	NA	NA	NA
STEAP1	0.313404	0.0329178	0.423423	0.352449	-0.0232007	0.211973	0.320129	0.203092	0.233404	-0.218281	3.13715	1.18667	0.000308911	0.999966	0.08625	1	1	1_647	647	NA	NA	NA	NA	NA	NA	NA	NA	NA	NA	NA	NA	NA	NA
TFPI	0.107482	0.406551	0.331087	0.128848	0.232212	0.231614	0.0674004	0.290127	0.27263	0.487096	2.91674	0.48505	0.00031294	1	0.0872606	1	1	1_648	648	NA	NA	NA	NA	NA	NA	NA	NA	NA	NA	NA	NA	NA	NA
RSPO3	0.277095	0.340117	0.870743	0.219874	0.20232	0.066406	0.187098	0.256386	0.226588	0.133563	1.11804	0.971653	0.000318129	0.999998	0.0884763	1	1	1_649	649	NA	NA	NA	NA	NA	NA	NA	NA	NA	NA	NA	NA	NA	NA
PLEKHM1	0.297663	0.327697	0.530874	0.269782	0.117191	0.143588	0.441915	0.526016	0.471295	-0.0508619	-0.373814	-0.418293	0.000324616	0.999668	0.0901379	1	1	1_650	650	NA	NA	NA	NA	NA	NA	NA	NA	NA	NA	NA	NA	NA	NA
LPCAT1	0.179245	0.378805	0.277545	0.092529	0.23968	0.0486401	0.584166	0.486061	0.372176	1.26819	-0.496291	-0.266506	0.000326801	0.999828	0.0904544	1	1	1_651	651	NA	NA	NA	NA	NA	NA	NA	NA	NA	NA	NA	NA	NA	NA
ZNF114	0.150369	0.634803	0.658304	0.169815	0.255279	0.236461	-0.172676	0.470807	0.390009	0.826901	0.281538	-0.473758	0.000326938	0.99802	0.0904544	1	1	1_652	652	NA	NA	NA	NA	NA	NA	NA	NA	NA	NA	NA	NA	NA	NA
PRAGMIN	0.374043	0.0125729	0.274968	0.201999	0.046141	0.325447	0.704194	0.24778	0.32402	1.24459	0.12626	0.391192	0.000331376	0.999966	0.0914451	1	1	1_653	653	NA	NA	NA	NA	NA	NA	NA	NA	NA	NA	NA	NA	NA	NA
NCEH1	0.337632	0.320274	0.314177	0.384636	0.256918	-0.0520636	0.34373	0.400241	0.00430508	-3.86569	2.71427	1.13801	0.000333698	0.980204	0.0919668	1	1	1_654	654	NA	NA	NA	NA	NA	NA	NA	NA	NA	NA	NA	NA	NA	NA
IPPK	0.20907	0.286269	0.429156	0.230237	0.202534	-0.0362919	0.305408	0.435459	0.294455	1.27726	1.58966	-0.347357	0.000335063	0.999984	0.0922241	1	1	1_655	655	NA	NA	NA	NA	NA	NA	NA	NA	NA	NA	NA	NA	NA	NA
FZD10	0.260557	0.201313	0.364128	-0.33039	0.289491	0.192114	0.465547	0.272125	0.35306	1.02204	1.62266	0.274678	0.000336702	0.998661	0.0924114	1	1	1_656	656	NA	NA	NA	NA	NA	NA	NA	NA	NA	NA	NA	NA	NA	NA
KIAA1804	0.202312	0.219645	0.311148	0.273829	0.110214	0.468766	0.443904	0.444505	0.31589	-1.36601	0.709696	0.44266	0.000337043	0.999835	0.0924114	1	1	1_657	657	NA	NA	NA	NA	NA	NA	NA	NA	NA	NA	NA	NA	NA	NA
CD59	0.174323	0.208877	0.352068	0.236377	0.277122	0.289044	0.508053	0.212634	0.331593	-0.704519	1.77258	0.20647	0.000338136	0.999989	0.0925919	1	1	1_658	658	NA	NA	NA	NA	NA	NA	NA	NA	NA	NA	NA	NA	NA	NA
KLHL15	0.218793	0.379932	0.417726	0.233219	0.203152	0.188186	0.129181	0.462842	0.345652	0.91117	0.933615	-0.649835	0.00033875	0.999981	0.0926413	1	1	1_659	659	NA	NA	NA	NA	NA	NA	NA	NA	NA	NA	NA	NA	NA	NA
MARS2	0.179527	0.217623	0.444664	0.202901	0.267439	0.186656	0.259133	0.494257	0.529092	0.133563	0.310684	0.0711891	0.000342574	0.999991	0.093567	1	1	1_660	660	NA	NA	NA	NA	NA	NA	NA	NA	NA	NA	NA	NA	NA	NA
MESDC1	0.533824	0.33542	0.538104	-0.0551839	0.329749	0.224081	0.196023	0.10842	0.157822	1.40537	-0.537015	0.246276	0.000343121	0.999708	0.0935964	1	1	1_661	661	NA	NA	NA	NA	NA	NA	NA	NA	NA	NA	NA	NA	NA	NA
ZIC2	0.103391	0.257494	0.135497	0.111131	0.100856	0.261863	0.389222	0.786162	0.5343	-3.12517	1.63261	1.09718	0.00034592	0.996577	0.0941751	1	1	1_662	662	NA	NA	NA	NA	NA	NA	NA	NA	NA	NA	NA	NA	NA	NA
SLC7A11	0.202926	0.384621	0.80909	0.230904	0.312585	0.4373	0.0286008	0.241357	0.345866	-1.39695	-0.643978	0.207542	0.000346125	0.997826	0.0941751	1	1	1_663	663	NA	NA	NA	NA	NA	NA	NA	NA	NA	NA	NA	NA	NA	NA
VEZT	0.47919	0.24552	0.273048	0.486525	-0.0937485	0.0610479	0.532044	0.216271	0.308932	-3.1059	2.45908	0.807353	0.000349744	0.989651	0.0950385	1	1	1_664	664	NA	NA	NA	NA	NA	NA	NA	NA	NA	NA	NA	NA	NA	NA
TMEM87A	0.203741	0.155041	0.123938	0.200482	0.264842	0.17731	0.277747	0.625749	0.302315	-1.17577	1.43997	1.56549	0.000350358	0.999952	0.0950844	1	1	1_665	665	NA	NA	NA	NA	NA	NA	NA	NA	NA	NA	NA	NA	NA	NA
MASTL	0.0550995	0.161933	0.303341	0.0354006	0.229218	0.280176	-0.160004	0.454319	0.2891	0.574135	4.31967	0.502168	0.000353977	0.999449	0.0959445	1	1	1_666	666	NA	NA	NA	NA	NA	NA	NA	NA	NA	NA	NA	NA	NA	NA
STK4	0.215917	0.340828	0.219568	0.378833	0.395444	0.428259	0.321345	0.454554	0.101994	-0.530734	0.283514	-0.795147	0.000356026	0.999305	0.0963773	1	1	1_667	667	NA	NA	NA	NA	NA	NA	NA	NA	NA	NA	NA	NA	NA	NA
SIPA1L2	0.285311	0.409512	0.424132	0.36086	0.219453	0.113452	0.252799	0.323153	0.280679	0.883097	-0.109674	-0.386801	0.000361625	0.999968	0.0977689	1	1	1_668	668	NA	NA	NA	NA	NA	NA	NA	NA	NA	NA	NA	NA	NA	NA
SLC25A32	0.458669	0.339524	0.740422	0.477499	0.15845	0.447879	0.0588452	-0.00550575	0.0124811	-2.9148	1.21115	1.54716	0.000362581	0.992852	0.0977795	1	1	1_669	669	NA	NA	NA	NA	NA	NA	NA	NA	NA	NA	NA	NA	NA	NA
TMEM170A	0.0754028	0.216792	0.340981	0.0867255	0.120554	0.322372	0.195386	0.347593	0.635797	1.47752	-1.02701	0.737188	0.000362581	0.999734	0.0977795	1	1	1_670	670	NA	NA	NA	NA	NA	NA	NA	NA	NA	NA	NA	NA	NA	NA
COL7A1	0.327181	0.426365	0.336395	0.164103	0.155722	-0.00380124	0.628991	0.76674	0.0454462	0.881583	0.476121	-0.0359597	0.000366064	0.999953	0.098594	1	1	1_671	671	NA	NA	NA	NA	NA	NA	NA	NA	NA	NA	NA	NA	NA	NA
TMEM39A	0.143542	0.356851	0.421746	0.117589	0.25967	0.416679	0.0796798	0.315389	0.21993	0.314135	1.703	0.637234	0.000367361	0.999999	0.0988187	1	1	1_672	672	NA	NA	NA	NA	NA	NA	NA	NA	NA	NA	NA	NA	NA	NA
CNRIP1	0.435513	0.543178	0.450104	0.25637	-0.107441	0.128949	0.329591	0.408095	0.129198	1.20756	-1.34139	0.223192	0.00036818	0.994061	0.0989143	1	1	1_673	673	NA	NA	NA	NA	NA	NA	NA	NA	NA	NA	NA	NA	NA	NA
SNAPC1	0.518279	0.38408	0.975735	0.29928	0.0979115	0.187422	0.142652	0.0637854	0.215308	-2.85512	0.755469	1.13035	0.000369273	0.996966	0.0990831	1	1	1_674	674	NA	NA	NA	NA	NA	NA	NA	NA	NA	NA	NA	NA	NA	NA
ITPKC	0.233799	0.394885	0.284553	0.359458	0.412028	0.248462	0.301171	0.364163	0.128924	-0.554493	0.424142	-0.0631119	0.000377672	0.999944	0.101209	1	1	1_675	675	NA	NA	NA	NA	NA	NA	NA	NA	NA	NA	NA	NA	NA	NA
DAPK3	0.262373	0.206656	0.191931	0.370184	0.238682	0.17669	0.622066	0.401604	0.237671	1.1581	-0.971228	-1.29138	0.000379993	0.994558	0.10146	1	1	1_676	676	NA	NA	NA	NA	NA	NA	NA	NA	NA	NA	NA	NA	NA	NA
MAP2K1	0.0251074	0.399759	0.574274	0.178091	0.247785	0.305845	0.2042	0.301098	0.223114	-3.18431	-0.0403902	1.99976	0.000384705	0.991248	0.102579	1	1	1_677	677	NA	NA	NA	NA	NA	NA	NA	NA	NA	NA	NA	NA	NA	NA
MYBBP1A	0.274345	0.293528	0.38561	0.29672	0.123986	0.104337	0.322084	0.425279	0.139465	1.48628	-0.314533	0.254331	0.00039085	0.999981	0.104087	1	1	1_678	678	NA	NA	NA	NA	NA	NA	NA	NA	NA	NA	NA	NA	NA	NA
PTPN1	0.575753	0.358444	0.35002	0.414975	0.17059	-0.0140347	0.571384	0.438783	0.0637826	0.750234	-0.455074	-0.443384	0.000395835	0.999471	0.105283	1	1	1_679	679	NA	NA	NA	NA	NA	NA	NA	NA	NA	NA	NA	NA	NA	NA
KLHDC10	0.0938877	0.267154	0.304908	0.31615	0.486263	0.390814	0.205662	0.259241	0.139536	-1.49447	0.743644	0.923213	0.000399317	0.999805	0.106077	1	1	1_680	680	NA	NA	NA	NA	NA	NA	NA	NA	NA	NA	NA	NA	NA	NA
TBC1D15	0.24796	0.448828	0.433607	0.11472	0.150249	0.144635	0.177418	0.536185	0.26178	-2.98483	1.25554	1.39907	0.000402117	0.997866	0.106688	1	1	1_681	681	NA	NA	NA	NA	NA	NA	NA	NA	NA	NA	NA	NA	NA	NA
C16orf45	0.447609	0.358715	0.663657	0.191797	0.21088	-0.0904365	0.200863	0.190239	0.213812	1.45549	0.921642	-0.323802	0.000403619	0.999892	0.106953	1	1	1_682	682	NA	NA	NA	NA	NA	NA	NA	NA	NA	NA	NA	NA	NA	NA
JOSD1	0.22192	0.277448	0.41326	0.195034	0.170005	0.129402	0.410294	0.260186	0.245586	1.22339	1.07175	-0.0237593	0.000406282	0.999999	0.107526	1	1	1_683	683	NA	NA	NA	NA	NA	NA	NA	NA	NA	NA	NA	NA	NA	NA
SNAPC2	0.254391	0.0933998	0.466844	0.263797	0.207364	0.124476	0.344192	0.350701	0.643345	0.820405	-0.203889	-0.325064	0.000417753	0.999937	0.110152	1	1	1_684	684	NA	NA	NA	NA	NA	NA	NA	NA	NA	NA	NA	NA	NA	NA
TANK	0.243152	-0.0763844	0.571227	0.320711	0.141086	0.151113	0.256472	0.237224	0.251367	-1.05352	2.93907	1.32573	0.000421509	0.999567	0.111005	1	1	1_685	685	NA	NA	NA	NA	NA	NA	NA	NA	NA	NA	NA	NA	NA	NA
MLX	0.295768	0.384411	0.503676	0.360861	0.272497	0.38077	-0.00982232	-0.0104604	0.215847	0.0973803	0.48945	1.52055	0.000424855	0.999898	0.111748	1	1	1_686	686	NA	NA	NA	NA	NA	NA	NA	NA	NA	NA	NA	NA	NA	NA
PLEKHH3	0.246926	0.459179	0.305548	-0.0347145	0.1694	0.00034213	0.564481	0.343514	0.391889	1.30118	-0.468622	0.437615	0.000426084	0.999602	0.111933	1	1	1_687	687	NA	NA	NA	NA	NA	NA	NA	NA	NA	NA	NA	NA	NA	NA
ANKRD27	0.126313	0.339725	0.492317	0.150319	0.334959	0.13471	0.0697861	0.305319	0.192681	1.26195	1.70496	0.0373414	0.00042745	0.999999	0.112154	1	1	1_688	688	NA	NA	NA	NA	NA	NA	NA	NA	NA	NA	NA	NA	NA	NA
PTPN3	0.32865	0.205178	0.334195	0.350794	0.181122	0.354325	0.445271	0.30103	0.111217	-0.0728882	0.911588	0.334224	0.000432093	0.999997	0.113233	1	1	1_689	689	NA	NA	NA	NA	NA	NA	NA	NA	NA	NA	NA	NA	NA	NA
SLC30A7	0.439328	0.276282	0.364272	0.125492	0.583574	0.25646	0.285512	0.0426371	-0.195066	0.452092	2.23468	0.311284	0.000434961	0.999593	0.113666	1	1	1_690	690	NA	NA	NA	NA	NA	NA	NA	NA	NA	NA	NA	NA	NA	NA
ZNF670	0.224923	0.160632	0.448171	0.110888	0.118956	0.484105	0.0749621	0.282023	0.286989	-1.72442	2.45908	1.18111	0.000435439	0.999775	0.113666	1	1	1_691	691	NA	NA	NA	NA	NA	NA	NA	NA	NA	NA	NA	NA	NA	NA
ABHD2	0.401616	0.403441	0.183442	0.548866	0.378009	0.243394	0.0928087	0.077667	0.073492	0.341805	-0.906534	1.20443	0.000444725	0.999816	0.11569	1	1	1_692	692	NA	NA	NA	NA	NA	NA	NA	NA	NA	NA	NA	NA	NA	NA
RBM9	0.218183	0.307188	0.526811	0.580896	0.13465	-0.00227063	0.205683	0.363818	0.286244	-0.091997	1.89671	0.300051	0.000445954	0.999988	0.115869	1	1	1_693	693	NA	NA	NA	NA	NA	NA	NA	NA	NA	NA	NA	NA	NA	NA
PBX4	0.403212	0.142615	0.348394	0.426975	0.105144	0.122722	0.25456	0.243247	0.147586	2.13356	0.506604	-0.350275	0.000452373	0.999977	0.117357	1	1	1_694	694	NA	NA	NA	NA	NA	NA	NA	NA	NA	NA	NA	NA	NA	NA
ASMTL	0.140749	0.237708	0.259657	0.20919	0.809597	0.102823	0.124573	0.3004	0.317861	0.882024	-1.01833	0.251761	0.000452783	0.999731	0.117357	1	1	1_695	695	NA	NA	NA	NA	NA	NA	NA	NA	NA	NA	NA	NA	NA	NA
IRF9	0.220085	0.203371	0.297004	0.0300606	0.0832232	0.0219585	0.275419	0.385569	0.218271	0.61899	4.18843	0.141578	0.000460908	0.999979	0.119318	1	1	1_696	696	NA	NA	NA	NA	NA	NA	NA	NA	NA	NA	NA	NA	NA	NA
TSSC4	0.263087	0.244332	0.222932	0.261622	0.137082	0.194384	0.504081	0.351671	0.515785	0.978677	-0.891299	-0.590766	0.000466917	0.999348	0.12014	1	1	1_697	697	NA	NA	NA	NA	NA	NA	NA	NA	NA	NA	NA	NA	NA	NA
CDC34	0.161987	0.401466	0.346014	-0.0259872	0.166445	0.164133	0.235359	0.445885	0.384682	0.723279	1.17462	0.784885	0.000467395	0.999995	0.12014	1	1	1_698	698	NA	NA	NA	NA	NA	NA	NA	NA	NA	NA	NA	NA	NA	NA
DR1	0.295787	0.257884	0.392167	0.313721	0.28794	0.220403	-0.0645995	0.367972	0.253468	-3.21693	0.622082	1.93782	0.000467463	0.987548	0.12014	1	1	1_699	699	NA	NA	NA	NA	NA	NA	NA	NA	NA	NA	NA	NA	NA	NA
RIOK1	0.0881055	0.204474	0.401089	0.232126	0.341528	0.282493	0.0292951	0.222122	0.257487	0.58403	2.30058	0.565461	0.000468146	0.999999	0.120171	1	1	1_700	700	NA	NA	NA	NA	NA	NA	NA	NA	NA	NA	NA	NA	NA	NA
CMTM7	0.490319	0.206192	0.453186	0.186735	0.0958587	-0.073561	0.521437	0.181083	0.396776	0.556254	1.61554	0.507706	0.000469648	0.999979	0.120412	1	1	1_701	701	NA	NA	NA	NA	NA	NA	NA	NA	NA	NA	NA	NA	NA	NA
IFNE	0.536235	0.323755	0.325745	0.210349	0.0452889	-0.267084	0.188295	0.156686	0.0924647	1.13356	2.38107	1.43109	0.000472516	0.998983	0.120856	1	1	1_702	702	NA	NA	NA	NA	NA	NA	NA	NA	NA	NA	NA	NA	NA	NA
MECOM	0.186706	0.282982	0.125392	-0.225393	-0.0337421	0.0846111	0.459266	0.766734	0.447952	1.0463	1.91897	0.811357	0.000476203	0.99818	0.121654	1	1	1_703	703	NA	NA	NA	NA	NA	NA	NA	NA	NA	NA	NA	NA	NA	NA
TMEM87B	0.285121	0.173277	0.250138	0.256616	0.168448	0.250531	0.322778	0.307849	0.264172	-0.214361	1.60347	1.06681	0.000477706	0.999999	0.121746	1	1	1_704	704	NA	NA	NA	NA	NA	NA	NA	NA	NA	NA	NA	NA	NA	NA
SYNJ2	0.494871	0.284544	0.309016	0.227826	0.0629877	-0.128212	0.756396	0.41879	0.346035	-1.24495	1.16957	0.656152	0.000479549	0.997919	0.12207	1	1	1_705	705	NA	NA	NA	NA	NA	NA	NA	NA	NA	NA	NA	NA	NA	NA
STAT3	0.339821	0.710274	0.426571	0.395863	0.195319	-0.07026	0.277249	0.440633	0.17359	-0.574975	-0.0124924	0.33911	0.00048071	0.999384	0.12222	1	1	1_706	706	NA	NA	NA	NA	NA	NA	NA	NA	NA	NA	NA	NA	NA	NA
FOXF1	0.294217	0.278829	0.393814	0.24331	0.354616	-0.0334137	0.362779	0.386009	0.103675	0.870528	1.53308	-0.497832	0.000491431	0.99996	0.124796	1	1	1_707	707	NA	NA	NA	NA	NA	NA	NA	NA	NA	NA	NA	NA	NA	NA
SLC6A8	0.138618	0.297182	0.192178	0.140261	0.124101	0.200562	0.291065	0.455644	0.204231	2.13356	-0.466923	0.350165	0.000494572	0.999963	0.125445	1	1	1_708	708	NA	NA	NA	NA	NA	NA	NA	NA	NA	NA	NA	NA	NA	NA
TRIM35	0.137804	0.177661	0.21963	0.121317	0.384981	0.411052	0.084912	0.213575	0.115413	-1.43381	2.96604	0.992118	0.000496347	0.999889	0.125745	1	1	1_709	709	NA	NA	NA	NA	NA	NA	NA	NA	NA	NA	NA	NA	NA	NA
RIN1	0.514476	0.100363	0.247915	0.515631	0.225966	0.149116	0.449904	0.185218	0.148628	1.25113	-0.414107	-0.509879	0.000515603	0.999817	0.130469	1	1	1_710	710	NA	NA	NA	NA	NA	NA	NA	NA	NA	NA	NA	NA	NA	NA
BAIAP2L1	0.327596	0.551493	0.414192	0.132624	0.200238	0.151315	0.296323	0.443687	0.225701	0.831379	-1.23583	-0.633487	0.000522021	0.997183	0.13178	1	1	1_711	711	NA	NA	NA	NA	NA	NA	NA	NA	NA	NA	NA	NA	NA	NA
LASS6	0.312543	0.264306	0.162761	0.237212	0.123207	0.0358965	0.392923	0.310335	0.0380254	0.5486	2.96604	0.928064	0.00052605	0.999998	0.13264	1	1	1_712	712	NA	NA	NA	NA	NA	NA	NA	NA	NA	NA	NA	NA	NA	NA
TNIP1	0.396958	0.379561	0.310629	0.147693	0.0780861	-0.233329	0.606819	0.441904	0.305987	0.348831	2.11804	-0.121456	0.00053083	0.998592	0.133688	1	1	1_713	713	NA	NA	NA	NA	NA	NA	NA	NA	NA	NA	NA	NA	NA	NA
ASAP2	0.548518	0.318557	0.356676	0.266754	0.20447	0.0434388	0.769739	0.366456	-0.0877134	1.45549	-1.5824	-3.02835	0.000537043	0.5285	0.135093	1	1	1_714	714	NA	NA	NA	NA	NA	NA	NA	NA	NA	NA	NA	NA	NA	NA
E2F4	0.348002	0.305129	0.351395	0.200993	0.0638517	0.159683	0.53215	0.239201	0.381802	0.780202	0.759117	-0.313076	0.000537794	0.999985	0.135123	1	1	1_715	715	NA	NA	NA	NA	NA	NA	NA	NA	NA	NA	NA	NA	NA	NA
RNF182	0.38265	0.159907	0.402078	0.469772	0.0155573	0.0411191	0.39815	0.366557	0.0903116	-1.38101	2.72685	0.759245	0.000539092	0.999641	0.135289	1	1	1_716	716	NA	NA	NA	NA	NA	NA	NA	NA	NA	NA	NA	NA	NA	NA
DIP2C	0.510923	0.562807	0.0981539	0.828519	0.167665	0.133394	0.390122	0.220777	0.149466	-0.4514	0.0856176	-0.406858	0.000542165	0.999536	0.135861	1	1	1_717	717	NA	NA	NA	NA	NA	NA	NA	NA	NA	NA	NA	NA	NA	NA
UTP11L	0.217666	0.335149	0.616483	0.631388	0.203706	0.339683	-0.0825836	0.197614	0.40332	0.564197	-1.47308	-0.259672	0.000542643	0.985457	0.135861	1	1	1_718	718	NA	NA	NA	NA	NA	NA	NA	NA	NA	NA	NA	NA	NA	NA
EPHB2	0.431437	0.26292	0.426726	0.0749289	0.302149	-0.0616064	0.196446	0.245565	0.161547	0.940918	1.27004	1.01118	0.000554251	0.999989	0.138604	1	1	1_719	719	NA	NA	NA	NA	NA	NA	NA	NA	NA	NA	NA	NA	NA	NA
PAWR	0.186365	0.45141	0.522718	0.0289176	0.282273	0.103619	0.119142	0.459181	0.452629	-1.94044	0.512318	0.947406	0.000560806	0.998544	0.140079	1	1	1_720	720	NA	NA	NA	NA	NA	NA	NA	NA	NA	NA	NA	NA	NA	NA
NAB1	0.279468	0.40013	0.313526	0.354176	0.384089	0.282056	0.0508146	0.258321	-0.150089	0.736904	1.34043	0.363971	0.000564083	0.999873	0.140733	1	1	1_721	721	NA	NA	NA	NA	NA	NA	NA	NA	NA	NA	NA	NA	NA	NA
SPOCD1	0.894912	0.49292	0.702779	-0.0473921	-0.163504	0.0735407	0.703494	0.251891	0.264039	0.297061	-0.238936	-0.42651	0.000568795	0.983611	0.141577	1	1	1_722	722	NA	NA	NA	NA	NA	NA	NA	NA	NA	NA	NA	NA	NA	NA
MFSD8	0.0663904	0.268411	0.150109	0.253138	0.234394	0.399501	0.235968	0.405257	0.483979	-0.513556	1.41278	0.0871307	0.000583134	0.999974	0.144977	1	1	1_723	723	NA	NA	NA	NA	NA	NA	NA	NA	NA	NA	NA	NA	NA	NA
NIPA2	0.101116	0.168589	0.560252	0.191276	0.217363	0.555074	0.184677	0.282494	0.265106	0.874558	-0.607522	-0.21927	0.000589894	0.999882	0.146487	1	1	1_724	724	NA	NA	NA	NA	NA	NA	NA	NA	NA	NA	NA	NA	NA	NA
CDCP1	0.28748	0.172549	0.19522	0.213769	0.199858	0.182795	0.366232	0.165802	0.176369	1.30941	1.57372	0.341227	0.000595288	1	0.147655	1	1	1_725	725	NA	NA	NA	NA	NA	NA	NA	NA	NA	NA	NA	NA	NA	NA
RGS16	0.041603	0.338779	0.430689	0.14883	0.242972	0.296888	0.00811336	0.420336	0.518233	-2.69426	1.14007	1.33422	0.000596586	0.996648	0.147805	1	1	1_726	726	NA	NA	NA	NA	NA	NA	NA	NA	NA	NA	NA	NA	NA	NA
DHX37	0.412051	0.36036	0.358078	0.389262	0.138438	0.145371	0.143961	0.188104	0.197108	1.193	0.624999	-0.303981	0.000603551	0.999991	0.149319	1	1	1_727	727	NA	NA	NA	NA	NA	NA	NA	NA	NA	NA	NA	NA	NA	NA
PPP2R2A	0.220645	0.411279	0.226511	0.135455	0.199625	0.112822	0.00397663	0.273973	-0.065337	-3.11436	NA	3.81854	0.000604097	0.970163	0.149319	1	1	1_728	728	NA	NA	NA	NA	NA	NA	NA	NA	NA	NA	NA	NA	NA	NA
2009-09-01	0.449942	0.460555	0.451147	-0.153668	-0.0555015	0.0497521	0.755994	0.566147	0.266678	1.06367	-0.550657	-0.576718	0.000606077	0.979453	0.149635	1	1	1_729	729	NA	NA	NA	NA	NA	NA	NA	NA	NA	NA	NA	NA	NA	NA
ATP6V0A1	0.281018	0.443615	0.430963	0.113972	0.319677	-0.0944259	0.426809	0.487376	0.179584	NA	0.533077	-1.61331	0.000609901	0.984833	0.150366	1	1	1_730	730	NA	NA	NA	NA	NA	NA	NA	NA	NA	NA	NA	NA	NA	NA
MYC	0.144727	0.306336	0.398898	0.0274157	0.30332	0.0376149	0.166626	0.369547	0.235091	0.32695	3.24206	-0.0644209	0.000610447	0.99998	0.150366	1	1	1_731	731	NA	NA	NA	NA	NA	NA	NA	NA	NA	NA	NA	NA	NA	NA
ITGB1	0.223828	0.00251924	0.506182	0.199182	0.287298	0.375919	0.0714563	0.0802438	0.0268767	0.711523	3.36086	0.315533	0.000616388	0.999984	0.151654	1	1	1_732	732	NA	NA	NA	NA	NA	NA	NA	NA	NA	NA	NA	NA	NA	NA
ZNF326	0.123536	0.190713	0.396935	0.219797	0.115416	0.289614	0.196345	0.447687	0.506229	-3.87841	1.0185	1.03315	0.000618231	0.989429	0.151908	1	1	1_733	733	NA	NA	NA	NA	NA	NA	NA	NA	NA	NA	NA	NA	NA	NA
B4GALT5	0.472547	0.374496	0.193552	0.169457	0.261144	0.109216	0.418544	0.648981	0.0557514	-0.676106	1.73863	-0.364774	0.000618846	0.999845	0.151908	1	1	1_734	734	NA	NA	NA	NA	NA	NA	NA	NA	NA	NA	NA	NA	NA	NA
INF2	0.30277	0.280371	0.246916	0.532905	0.143184	0.162611	0.476029	0.18046	0.231665	1.0772	-0.330956	-0.435069	0.000633868	0.999909	0.155239	1	1	1_735	735	NA	NA	NA	NA	NA	NA	NA	NA	NA	NA	NA	NA	NA	NA
IGHMBP2	0.178229	0.345207	0.674442	-0.349458	0.267959	0.0733191	0.350636	0.429198	0.42651	0.678997	-1.6271	0.419112	0.000643564	0.919453	0.157252	1	1	1_736	736	NA	NA	NA	NA	NA	NA	NA	NA	NA	NA	NA	NA	NA	NA
NQO2	0.187416	0.170518	0.486527	0.11285	0.179223	0.178186	0.189872	0.345373	0.465039	0.133563	2.18438	0.242182	0.000651553	0.999998	0.15884	1	1	1_737	737	NA	NA	NA	NA	NA	NA	NA	NA	NA	NA	NA	NA	NA	NA
PLEC1	0.0490906	0.0527623	0.0396728	0.535988	0.457358	0.385705	0.0150028	0.00325138	0.0237667	1.8182	2.043	1.30911	0.00065408	0.999896	0.159274	1	1	1_738	738	NA	NA	NA	NA	NA	NA	NA	NA	NA	NA	NA	NA	NA	NA
AQP3	0.408544	0.491476	-1.02164	0.142881	0.25623	0.196578	0.527521	0.641733	0.162614	0.819563	-1.10634	-0.443384	0.000664937	0.763302	0.161366	1	1	1_739	739	NA	NA	NA	NA	NA	NA	NA	NA	NA	NA	NA	NA	NA	NA
GJB2	0.387841	0.165925	0.128414	0.405302	0.263901	0.0417823	0.546583	0.245104	0.0770089	1.24904	1.05915	-0.291381	0.000669853	0.999984	0.162374	1	1	1_740	740	NA	NA	NA	NA	NA	NA	NA	NA	NA	NA	NA	NA	NA	NA
NOTCH1	0.187462	0.335615	0.219871	0.589807	0.0923999	-0.434148	0.623735	0.336268	0.310617	-0.585256	0.827138	1.12638	0.000671492	0.97377	0.162586	1	1	1_741	741	NA	NA	NA	NA	NA	NA	NA	NA	NA	NA	NA	NA	NA	NA
PCGF1	0.258969	0.348779	0.357281	0.175129	0.0645949	0.187217	0.0914862	0.42357	0.298036	0.308649	1.65671	0.857786	0.000675248	0.999999	0.163274	1	1	1_742	742	NA	NA	NA	NA	NA	NA	NA	NA	NA	NA	NA	NA	NA	NA
ITGB1BP1	0.0698617	0.121109	0.434427	0.246848	0.135262	0.295328	0.00927429	0.192578	0.122672	-3.0624	1.25554	3.7021	0.000677706	0.992522	0.163534	1	1	1_743	743	NA	NA	NA	NA	NA	NA	NA	NA	NA	NA	NA	NA	NA	NA
ZNF511	0.353955	0.294385	0.296308	-0.346413	-0.0566907	0.0742754	0.487847	0.252542	0.447782	-0.991968	0.942952	2.65294	0.000679959	0.961808	0.163892	1	1	1_744	744	NA	NA	NA	NA	NA	NA	NA	NA	NA	NA	NA	NA	NA	NA
HOXA1	0.225673	0.162014	0.173621	0.642191	0.262643	0.460202	0.00206026	0.0496364	0.0132849	1.75023	0.433541	0.58463	0.000681803	0.99995	0.164151	1	1	1_745	745	NA	NA	NA	NA	NA	NA	NA	NA	NA	NA	NA	NA	NA	NA
SPRY2	0.407098	0.24726	0.348507	0.1458	0.263267	0.0542308	0.320685	0.342381	0.169138	1.26665	-0.544433	0.074747	0.000683715	0.999928	0.164426	1	1	1_746	746	NA	NA	NA	NA	NA	NA	NA	NA	NA	NA	NA	NA	NA	NA
SIAH2	0.114373	0.523193	0.43796	0.248957	0.157598	0.114738	0.466466	0.364799	0.234842	0.943379	-0.763698	-0.60854	0.000691704	0.999378	0.165787	1	1	1_747	747	NA	NA	NA	NA	NA	NA	NA	NA	NA	NA	NA	NA	NA	NA
S100A10	0.346141	0.249202	0.40265	0.242428	0.0833489	0.157204	0.350068	0.140023	0.188132	-0.396466	2.77131	0.311237	0.000697439	0.99999	0.166974	1	1	1_748	748	NA	NA	NA	NA	NA	NA	NA	NA	NA	NA	NA	NA	NA	NA
ITGA3	0.601243	0.330351	0.406222	0.120082	-0.0805392	0.0667544	0.383772	0.2659	0.0982132	1.44645	1.02481	0.108783	0.000706248	0.999887	0.168636	1	1	1_749	749	NA	NA	NA	NA	NA	NA	NA	NA	NA	NA	NA	NA	NA	NA
FAM63B	0.485753	0.576511	0.136583	0.208526	0.328687	0.00277208	0.101586	0.203737	0.124141	-1.5294	1.79611	1.25176	0.00070734	0.999589	0.168636	1	1	1_750	750	NA	NA	NA	NA	NA	NA	NA	NA	NA	NA	NA	NA	NA	NA
COQ10B	0.181622	0.143237	0.474025	0.193273	0.26686	0.265577	0.519627	0.481845	0.507133	-0.988428	-1.31919	-2.15959	0.000707545	0.835952	0.168636	1	1	1_751	751	NA	NA	NA	NA	NA	NA	NA	NA	NA	NA	NA	NA	NA	NA
NR1D1	0.27362	0.618638	0.616801	0.174342	0.273837	0.0128911	-0.0603406	-0.0236637	-0.0646614	0.666995	3.60347	0.794776	0.000711301	0.997587	0.169342	1	1	1_752	752	NA	NA	NA	NA	NA	NA	NA	NA	NA	NA	NA	NA	NA	NA
DIP2B	0.267579	0.181248	0.170371	0.234013	0.138401	0.0880569	0.527838	0.515795	0.18413	-0.642662	1.26466	1.41048	0.000726664	0.999974	0.172807	1	1	1_753	753	NA	NA	NA	NA	NA	NA	NA	NA	NA	NA	NA	NA	NA	NA
HAS2	0.330712	0.255893	0.321136	0.281724	0.519851	-0.073623	0.157876	0.158815	0.181512	0.326208	2.60347	-1.02835	0.000731034	0.999158	0.173652	1	1	1_754	754	NA	NA	NA	NA	NA	NA	NA	NA	NA	NA	NA	NA	NA	NA
NRP2	0.413303	0.498617	0.439657	-0.00103893	0.158731	0.0154695	0.144136	0.0950684	0.0893826	1.37137	1.55825	0.983967	0.000752202	0.999983	0.178231	1	1	1_755	755	NA	NA	NA	NA	NA	NA	NA	NA	NA	NA	NA	NA	NA	NA
CAPZA1	0.206844	0.0777858	0.727572	0.264682	0.287754	0.307928	0.041243	0.212655	0.172941	-2.32673	1.52994	1.29294	0.000752817	0.999059	0.178231	1	1	1_756	756	NA	NA	NA	NA	NA	NA	NA	NA	NA	NA	NA	NA	NA	NA
UBA6	0.16385	0.148766	0.224577	0.1864	0.175933	0.275277	0.129751	0.329122	0.311734	-2.06686	2.99774	0.604168	0.000755207	0.999638	0.178599	1	1	1_757	757	NA	NA	NA	NA	NA	NA	NA	NA	NA	NA	NA	NA	NA	NA
CLIP2	0.482799	0.38647	0.278066	0.183049	0.131225	0.0923164	0.375705	0.354136	0.0779098	1.31413	-0.988876	-0.00632022	0.000759508	0.999605	0.17938	1	1	1_758	758	NA	NA	NA	NA	NA	NA	NA	NA	NA	NA	NA	NA	NA	NA
RBM15	0.16488	0.33683	0.265697	0.11267	0.242554	0.0772676	0.250566	0.435518	0.102949	1.22471	1.38107	0.354982	0.000760191	0.999999	0.17938	1	1	1_759	759	NA	NA	NA	NA	NA	NA	NA	NA	NA	NA	NA	NA	NA	NA
FRMD6	0.342222	0.248322	0.315376	0.0770584	0.195898	-0.0380506	0.456184	0.649032	0.397711	0.0734417	0.953155	0.141578	0.000762513	0.999911	0.179729	1	1	1_760	760	NA	NA	NA	NA	NA	NA	NA	NA	NA	NA	NA	NA	NA	NA
SLC10A2	-0.104488	-0.0013805	1.11734	0.14276	0.494966	0.167462	0.0755092	0.0228763	-0.00566515	-0.566877	4.25554	1.19405	0.000763605	0.991952	0.179788	1	1	1_761	761	NA	NA	NA	NA	NA	NA	NA	NA	NA	NA	NA	NA	NA	NA
NGEF	0.64327	-0.0212092	0.402293	0.703126	-0.322342	0.0503643	0.617435	0.124445	0.219126	1.5028	-0.234263	-0.305881	0.000766678	0.952449	0.180312	1	1	1_762	762	NA	NA	NA	NA	NA	NA	NA	NA	NA	NA	NA	NA	NA	NA
TUBA1A	0.288708	0.262079	0.184935	0.32447	0.0457969	0.163762	0.485394	-0.0493831	0.15886	-1.6034	2.96604	1.58046	0.000768453	0.998367	0.180531	1	1	1_763	763	NA	NA	NA	NA	NA	NA	NA	NA	NA	NA	NA	NA	NA	NA
TNS4	1.62771	1.05285	1.33791	-0.0651661	0.0643095	-0.149157	0.114877	-0.0330415	0.148027	-2.18837	-0.788851	0.293582	0.000785388	0.825766	0.184215	1	1	1_764	764	NA	NA	NA	NA	NA	NA	NA	NA	NA	NA	NA	NA	NA	NA
STK10	0.490143	0.281443	0.314659	0.348659	0.19879	0.225692	0.315337	0.283885	0.0755376	0.79154	-0.0818985	-0.814567	0.000785865	0.999752	0.184215	1	1	1_765	765	NA	NA	NA	NA	NA	NA	NA	NA	NA	NA	NA	NA	NA	NA
MYL12B	0.184501	0.268811	0.423775	0.321824	0.0557441	0.263173	0.105705	0.112794	0.218143	-0.691298	2.64335	1.02795	0.000787846	0.999978	0.184477	1	1	1_766	766	NA	NA	NA	NA	NA	NA	NA	NA	NA	NA	NA	NA	NA	NA
NTSR1	0.317033	0.130228	0.0901849	0.148591	-0.0395748	0.142201	0.707196	0.252696	0.127888	1.59299	1.44381	0.829634	0.00079126	0.999982	0.185073	1	1	1_767	767	NA	NA	NA	NA	NA	NA	NA	NA	NA	NA	NA	NA	NA	NA
ACVR1	0.284834	0.194664	0.166143	0.210003	0.217398	0.083763	0.394547	0.180954	0.187832	0.738425	2.28796	0.437971	0.000797132	1	0.186242	1	1	1_768	768	NA	NA	NA	NA	NA	NA	NA	NA	NA	NA	NA	NA	NA	NA
SHQ1	0.126094	0.502283	0.381355	0.213386	0.262958	0.0618021	0.0543785	0.447487	0.377347	-3.03636	1.56165	0.637536	0.00081789	0.99662	0.190467	1	1	1_769	769	NA	NA	NA	NA	NA	NA	NA	NA	NA	NA	NA	NA	NA	NA
RALA	0.260789	0.275784	0.459948	-0.048347	0.0512252	0.0846051	0.141234	0.180411	0.189674	-1.84548	2.703	2.56688	0.00081987	0.997555	0.190719	1	1	1_770	770	NA	NA	NA	NA	NA	NA	NA	NA	NA	NA	NA	NA	NA	NA
POMP	0.197529	0.204133	0.243312	0.11798	0.158138	0.222916	0.102008	0.218939	0.236669	0.932664	2.76072	0.398724	0.000827518	1	0.192289	1	1	1_771	771	NA	NA	NA	NA	NA	NA	NA	NA	NA	NA	NA	NA	NA	NA
PHC2	0.404257	0.336691	0.390089	0.693671	0.25324	0.245023	0.122008	0.0138484	0.0978752	0.752473	-0.694875	-0.110809	0.000828747	0.99971	0.192365	1	1	1_772	772	NA	NA	NA	NA	NA	NA	NA	NA	NA	NA	NA	NA	NA	NA
DENND5A	-0.236299	0.25503	0.51939	0.346792	0.155674	0.0817907	0.463998	0.282968	0.350261	-1.54243	2.29568	0.810717	0.000838511	0.988997	0.19442	1	1	1_773	773	NA	NA	NA	NA	NA	NA	NA	NA	NA	NA	NA	NA	NA	NA
PFKFB4	0.265102	0.27597	0.102696	0.370691	0.210821	-0.0599433	0.488995	0.228786	0.323722	1.34228	-0.825377	0.156868	0.000844998	0.999374	0.195711	1	1	1_774	774	NA	NA	NA	NA	NA	NA	NA	NA	NA	NA	NA	NA	NA	NA
FMNL2	0.47436	0.179028	0.38601	-0.197189	0.122769	0.0751784	0.596112	0.668248	0.474978	0.355955	0.796111	-1.39092	0.000856675	0.972482	0.198143	1	1	1_775	775	NA	NA	NA	NA	NA	NA	NA	NA	NA	NA	NA	NA	NA	NA
CCDC109A	0.267805	0.380584	0.125686	0.146928	0.189352	0.140028	0.172445	0.317958	0.122434	-2.89618	0.796111	2.65815	0.000857357	0.996688	0.198143	1	1	1_776	776	NA	NA	NA	NA	NA	NA	NA	NA	NA	NA	NA	NA	NA	NA
PRIC285	0.070752	0.0728238	0.0635483	0.292195	-0.093972	-0.227181	1.17092	0.579094	0.685257	1.63606	-0.825377	-0.0897471	0.000863503	0.952293	0.199348	1	1	1_777	777	NA	NA	NA	NA	NA	NA	NA	NA	NA	NA	NA	NA	NA	NA
MMP15	0.294359	0.493549	0.291126	0.163219	0.284975	0.0949369	0.235375	0.383363	0.057311	1.08615	-0.439777	0.0175898	0.000866166	0.999933	0.199746	1	1	1_778	778	NA	NA	NA	NA	NA	NA	NA	NA	NA	NA	NA	NA	NA	NA
SVIL	0.258592	0.371603	0.469996	-0.00515983	0.132905	-0.0116229	0.246015	0.361965	0.0751938	0.743856	2.30952	0.971653	0.00087395	0.999981	0.201107	1	1	1_779	779	NA	NA	NA	NA	NA	NA	NA	NA	NA	NA	NA	NA	NA	NA
VASN	0.281462	0.46447	0.450108	-0.0627348	0.112025	-0.143556	0.340601	0.516513	0.218457	-3.9539	0.796111	2.08713	0.000878457	0.897712	0.201926	1	1	1_780	780	NA	NA	NA	NA	NA	NA	NA	NA	NA	NA	NA	NA	NA	NA
FHDC1	0.114981	0.33561	0.195197	0.810977	0.384868	0.241377	0.235519	0.3262	0.191214	-0.614899	0.149258	-1.97588	0.000881256	0.97635	0.202351	1	1	1_781	781	NA	NA	NA	NA	NA	NA	NA	NA	NA	NA	NA	NA	NA	NA
LIG4	0.235609	0.0857602	0.239174	0.206973	0.245806	0.404636	0.00791796	0.095612	0.101814	0.40456	3.36765	0.536853	0.000883715	0.999994	0.202697	1	1	1_782	782	NA	NA	NA	NA	NA	NA	NA	NA	NA	NA	NA	NA	NA	NA
STXBP3	0.0197837	0.28382	0.320078	0.172861	0.174041	0.310732	0.029864	0.201216	0.196392	0.874907	2.21396	1.33896	0.000887607	0.999998	0.203372	1	1	1_783	783	NA	NA	NA	NA	NA	NA	NA	NA	NA	NA	NA	NA	NA	NA
NOP2	0.24745	0.453206	0.357503	0.109934	0.149281	0.211935	0.207901	0.31921	0.139325	-2.58772	1.97898	0.920923	0.000896005	0.999028	0.205076	1	1	1_784	784	NA	NA	NA	NA	NA	NA	NA	NA	NA	NA	NA	NA	NA	NA
HSD11B2	0.493318	0.257448	0.461145	0.184708	0.120051	-0.12944	0.414249	0.277423	0.211799	1.31678	-0.0421379	-0.192733	0.000904199	0.999262	0.206729	1	1	1_785	785	NA	NA	NA	NA	NA	NA	NA	NA	NA	NA	NA	NA	NA	NA
CHIC2	0.225322	0.0988844	0.165686	0.307302	0.0434868	0.146746	0.235571	0.459899	0.256561	NA	-0.203889	1.73065	0.000909662	0.999968	0.207533	1	1	1_786	786	NA	NA	NA	NA	NA	NA	NA	NA	NA	NA	NA	NA	NA	NA
ZNF259	0.330757	0.273084	0.337538	0.263828	0.039847	0.171831	0.377888	0.371721	0.189778	-0.662904	1.75959	0.427718	0.000956299	0.999968	0.217335	1	1	1_787	787	NA	NA	NA	NA	NA	NA	NA	NA	NA	NA	NA	NA	NA	NA
MSN	0.3289	0.347527	0.282427	0.0800035	0.0655209	0.0641972	0.66329	0.446674	0.0792892	-0.221652	2.62158	-0.122183	0.000956504	0.999903	0.217335	1	1	1_788	788	NA	NA	NA	NA	NA	NA	NA	NA	NA	NA	NA	NA	NA	NA
METAP1	0.203516	0.126068	0.42812	0.238941	0.213836	0.182938	0.224352	0.279039	0.141454	-0.275692	2.38107	0.609083	0.000965927	0.999997	0.219023	1	1	1_789	789	NA	NA	NA	NA	NA	NA	NA	NA	NA	NA	NA	NA	NA	NA
TUBA4A	0.306047	0.226909	0.202713	0.252722	0.255134	0.257549	0.313146	0.182282	0.469025	0.0404533	0.275279	-0.273459	0.000978081	0.999951	0.22125	1	1	1_790	790	NA	NA	NA	NA	NA	NA	NA	NA	NA	NA	NA	NA	NA	NA
FXR2	0.30247	0.5928	0.515017	-0.069482	0.169686	-0.141051	0.325476	0.393806	0.383781	0.0396958	1.98054	-0.635562	0.000979515	0.993596	0.221339	1	1	1_791	791	NA	NA	NA	NA	NA	NA	NA	NA	NA	NA	NA	NA	NA	NA
NFKB1	0.417678	0.23569	-0.0639153	0.535842	0.122027	-0.0526995	0.584238	0.362159	0.0393912	-1.62473	2.21425	1.46229	0.00098887	0.995238	0.223217	1	1	1_792	792	NA	NA	NA	NA	NA	NA	NA	NA	NA	NA	NA	NA	NA	NA
FADD	0.0765514	0.187064	-0.508727	0.423213	0.0306235	0.210176	0.43745	0.108515	0.3088	-4.56379	2.79611	2.24236	0.000992557	0.742609	0.223812	1	1	1_793	793	NA	NA	NA	NA	NA	NA	NA	NA	NA	NA	NA	NA	NA	NA
TMEM2	0.22902	0.290188	0.222229	0.0373908	0.378265	-0.152539	0.470133	0.563736	0.27018	-0.281475	-0.31492	1.13459	0.00101714	0.996678	0.229113	1	1	1_794	794	NA	NA	NA	NA	NA	NA	NA	NA	NA	NA	NA	NA	NA	NA
AATF	0.206818	0.347636	0.27705	0.18379	0.176781	0.106462	0.285089	0.322599	0.183098	1.13567	-0.259537	0.447573	0.00102028	0.999985	0.229578	1	1	1_795	795	NA	NA	NA	NA	NA	NA	NA	NA	NA	NA	NA	NA	NA	NA
PTGES	0.221633	0.253836	0.387862	0.130908	0.0663565	0.184391	0.378274	0.262611	0.22542	1.46999	0.446527	-0.184466	0.00102595	0.999981	0.23061	1	1	1_796	796	NA	NA	NA	NA	NA	NA	NA	NA	NA	NA	NA	NA	NA	NA
WDR3	0.0864947	0.327573	0.470833	0.103305	0.273756	0.0842768	0.161138	0.274299	0.313978	-1.56333	1.92997	1.1962	0.00102916	0.999768	0.230965	1	1	1_797	797	NA	NA	NA	NA	NA	NA	NA	NA	NA	NA	NA	NA	NA	NA
CSK	0.324073	0.346102	0.232167	0.0179452	0.132708	0.249058	0.541875	0.215387	0.264849	0.85325	-0.569406	0.288326	0.00104049	0.999862	0.23305	1	1	1_798	798	NA	NA	NA	NA	NA	NA	NA	NA	NA	NA	NA	NA	NA	NA
WDR35	0.430164	0.314836	0.258515	0.256015	-0.111861	0.124281	0.405405	0.0124514	-0.049052	-0.0324473	4.01334	0.632852	0.00104145	0.997754	0.23305	1	1	1_799	799	NA	NA	NA	NA	NA	NA	NA	NA	NA	NA	NA	NA	NA	NA
POLR1E	0.204912	0.321201	0.404205	0.253134	0.187361	0.111756	0.136755	0.53652	0.435293	-0.35829	-0.229652	0.2036	0.00104227	0.999846	0.23305	1	1	1_800	800	NA	NA	NA	NA	NA	NA	NA	NA	NA	NA	NA	NA	NA	NA
SMS	0.336738	-0.1939	0.372304	0.451538	0.15936	0.284902	0.0776609	0.179313	0.155972	-1.84679	3.32965	0.416973	0.00104985	0.992588	0.234499	1	1	1_801	801	NA	NA	NA	NA	NA	NA	NA	NA	NA	NA	NA	NA	NA	NA
CTNNAL1	0.0637623	0.377233	0.769308	0.156958	0.268229	0.421624	-0.00711621	0.399895	0.169095	-2.91607	-0.536464	1.0518	0.00106159	0.981188	0.236875	1	1	1_802	802	NA	NA	NA	NA	NA	NA	NA	NA	NA	NA	NA	NA	NA	NA
RAB25	0.261364	0.203331	0.325466	0.250227	0.149051	0.195207	0.193473	0.178748	0.583784	0.725793	-1.30982	0.322876	0.0010646	0.999176	0.237297	1	1	1_803	803	NA	NA	NA	NA	NA	NA	NA	NA	NA	NA	NA	NA	NA	NA
NUDT4	0.290145	0.304179	0.5033	0.23274	0.229958	0.296242	0.054066	0.31978	0.198322	0.271066	0.942189	-0.521387	0.00106999	0.999962	0.238078	1	1	1_804	804	NA	NA	NA	NA	NA	NA	NA	NA	NA	NA	NA	NA	NA	NA
C2orf49	-0.0147848	0.164356	0.421947	0.188362	0.145454	0.195545	0.223822	0.295074	0.643108	1.51603	-1.06187	0.090298	0.00107033	0.99858	0.238078	1	1	1_805	805	NA	NA	NA	NA	NA	NA	NA	NA	NA	NA	NA	NA	NA	NA
CYP27B1	0.106499	0.24918	0.238935	0.0978316	0.13936	0.0205232	0.325887	0.368058	0.318267	0.95299	1.8665	0.878544	0.00108651	0.999998	0.240522	1	1	1_806	806	NA	NA	NA	NA	NA	NA	NA	NA	NA	NA	NA	NA	NA	NA
RNF149	0.204522	0.307361	0.277035	0.342029	0.278904	0.191966	0.263244	0.261774	0.0718635	0.615887	1.17788	-0.221418	0.00109362	0.999997	0.241744	1	1	1_807	807	NA	NA	NA	NA	NA	NA	NA	NA	NA	NA	NA	NA	NA	NA
DCTPP1	0.387568	0.121615	0.303703	0.292429	0.0722204	0.128294	0.561658	0.199356	0.392128	-2.04102	2.1916	-0.166841	0.00110618	0.998605	0.244269	1	1	1_808	808	NA	NA	NA	NA	NA	NA	NA	NA	NA	NA	NA	NA	NA	NA
TUBA1C	0.349944	0.166996	0.0496857	0.351144	0.149059	0.271931	0.370728	0.190999	0.0299564	0.72445	2.01112	0.502168	0.00110891	0.999998	0.244619	1	1	1_809	809	NA	NA	NA	NA	NA	NA	NA	NA	NA	NA	NA	NA	NA	NA
ZYX	0.532646	0.374359	0.320011	0.0136911	0.026245	0.120269	0.655974	0.179017	0.365444	0.911689	-0.552393	-0.578972	0.00111267	0.998056	0.245193	1	1	1_810	810	NA	NA	NA	NA	NA	NA	NA	NA	NA	NA	NA	NA	NA	NA
IRS2	0.112375	0.131138	0.119044	0.156669	0.233984	0.0708289	0.438218	0.379428	0.131115	0.527477	2.73471	0.671176	0.0011281	0.999999	0.248338	1	1	1_811	811	NA	NA	NA	NA	NA	NA	NA	NA	NA	NA	NA	NA	NA	NA
STIP1	0.17361	0.421056	0.308581	0.115253	0.202211	0.111764	0.136027	0.334747	0.129941	0.570445	2.82966	-0.542102	0.0011337	0.999979	0.249056	1	1	1_812	812	NA	NA	NA	NA	NA	NA	NA	NA	NA	NA	NA	NA	NA	NA
CCDC86	0.296632	0.48776	0.573661	0.209576	0.160425	0.27457	0.0426565	0.00397863	0.0876014	1.17224	-0.698424	0.646015	0.00113779	0.999734	0.249699	1	1	1_813	813	NA	NA	NA	NA	NA	NA	NA	NA	NA	NA	NA	NA	NA	NA
PDCD6	0.308839	0.164919	0.443431	0.37882	0.157101	0.0960731	0.23177	0.338475	0.193177	0.853424	0.180098	0.0426969	0.00114346	0.999989	0.250685	1	1	1_814	814	NA	NA	NA	NA	NA	NA	NA	NA	NA	NA	NA	NA	NA	NA
RALGDS	0.113485	0.196546	0.640246	-0.0631787	0.0296214	0.203398	0.682595	0.144508	0.375857	1.44168	0.544572	-0.473758	0.00118218	0.999121	0.258641	1	1	1_815	815	NA	NA	NA	NA	NA	NA	NA	NA	NA	NA	NA	NA	NA	NA
MPZL1	0.233419	0.189959	0.281878	0.263478	0.132167	0.0428035	0.451659	0.423946	0.401586	-0.837486	0.169154	0.970463	0.00118559	0.999805	0.259122	1	1	1_816	816	NA	NA	NA	NA	NA	NA	NA	NA	NA	NA	NA	NA	NA	NA
CCDC68	0.891391	0.329796	-1.03107	0.267161	0.137253	0.217881	0.353891	0.243624	0.310211	-0.866437	1.29861	-0.153877	0.00118689	0.845895	0.25914	1	1	1_817	817	NA	NA	NA	NA	NA	NA	NA	NA	NA	NA	NA	NA	NA	NA
VAPA	0.400432	0.278668	0.395166	0.159527	0.0851472	0.312724	0.142791	0.0338719	0.1383	0.315321	2.12863	0.755182	0.00119092	0.999997	0.259754	1	1	1_818	818	NA	NA	NA	NA	NA	NA	NA	NA	NA	NA	NA	NA	NA	NA
SPRY4	0.692381	0.768998	0.546883	-0.0535203	0.131004	0.0511449	0.0160403	-0.0111806	-0.018348	1.27107	2.18515	0.495215	0.0011931	0.998623	0.259965	1	1	1_819	819	NA	NA	NA	NA	NA	NA	NA	NA	NA	NA	NA	NA	NA	NA
LRRFIP1	0.107135	0.14586	0.154662	0.292674	0.370732	0.0350398	0.159215	0.514307	0.0457874	0.294027	3.11804	-0.0772561	0.00120601	0.999975	0.262241	1	1	1_820	820	NA	NA	NA	NA	NA	NA	NA	NA	NA	NA	NA	NA	NA	NA
STK39	0.628913	0.19879	0.152885	0.41835	-0.0339945	0.153886	0.756726	0.139402	0.108461	1.05956	-1.42628	-0.220992	0.0012086	0.990857	0.262538	1	1	1_821	821	NA	NA	NA	NA	NA	NA	NA	NA	NA	NA	NA	NA	NA	NA
PDXP	0.21594	0.201008	0.222349	0.11087	0.06474	0.122374	0.464312	0.186849	0.191936	0.0595621	3.32663	0.421966	0.00121789	0.999988	0.264054	1	1	1_822	822	NA	NA	NA	NA	NA	NA	NA	NA	NA	NA	NA	NA	NA	NA
WDR77	0.199368	0.22985	0.352788	0.194319	0.150535	0.118212	0.0702119	0.145471	0.11698	1.0038	2.92798	0.358112	0.00121898	0.999999	0.264054	1	1	1_823	823	NA	NA	NA	NA	NA	NA	NA	NA	NA	NA	NA	NA	NA	NA
DCP1A	0.245935	0.320365	0.423381	0.162939	0.0883387	0.114536	0.281522	0.542606	0.189902	0.691558	0.908004	-0.262812	0.00122322	0.999984	0.264366	1	1	1_824	824	NA	NA	NA	NA	NA	NA	NA	NA	NA	NA	NA	NA	NA	NA
DYNLL2	0.224995	0.102281	0.229004	0.224107	0.167939	-0.0370071	0.459702	0.22323	0.272154	0.537953	2.54334	0.466418	0.00123018	0.999992	0.265602	1	1	1_825	825	NA	NA	NA	NA	NA	NA	NA	NA	NA	NA	NA	NA	NA	NA
MAK16	0.238299	0.162204	0.310222	0.267399	0.181756	0.168736	0.0750015	0.157799	0.189326	0.601168	2.90231	0.0131528	0.00123639	0.999999	0.266135	1	1	1_826	826	NA	NA	NA	NA	NA	NA	NA	NA	NA	NA	NA	NA	NA	NA
YIPF6	0.136263	0.354453	0.453643	0.036144	0.223497	0.129017	0.10585	0.328634	0.236386	1.30721	1.33668	-0.284686	0.00124199	0.999984	0.267071	1	1	1_827	827	NA	NA	NA	NA	NA	NA	NA	NA	NA	NA	NA	NA	NA	NA
C16orf57	0.214313	0.149973	0.457772	-0.136062	0.0208241	0.0995445	0.588184	0.504091	0.740101	0.277953	0.19204	0.194046	0.00124746	0.997713	0.267838	1	1	1_828	828	NA	NA	NA	NA	NA	NA	NA	NA	NA	NA	NA	NA	NA	NA
SGTA	0.20569	0.279927	0.241101	0.276422	0.195703	0.0424551	0.297512	0.323991	0.125864	1.18515	-0.514489	0.60742	0.00124807	0.999954	0.267838	1	1	1_829	829	NA	NA	NA	NA	NA	NA	NA	NA	NA	NA	NA	NA	NA	NA
NOL10	0.114714	0.222059	0.398188	0.130771	0.327815	0.191306	0.147879	0.132714	0.0884838	-1.57585	3.38107	0.272937	0.00125353	0.999672	0.26874	1	1	1_830	830	NA	NA	NA	NA	NA	NA	NA	NA	NA	NA	NA	NA	NA	NA
SCNM1	0.155392	0.268139	0.265979	0.0363786	0.113886	0.169966	0.338633	0.412744	0.368743	0.504382	2.35581	-0.478149	0.00127641	0.999963	0.273095	1	1	1_831	831	NA	NA	NA	NA	NA	NA	NA	NA	NA	NA	NA	NA	NA	NA
ATP2A2	0.106987	0.167619	0.18322	0.172169	0.240041	0.234077	0.415723	0.514658	0.307177	-1.17079	1.12328	0.441944	0.00128822	0.999882	0.275346	1	1	1_832	832	NA	NA	NA	NA	NA	NA	NA	NA	NA	NA	NA	NA	NA	NA
ANXA5	0.137728	0.203341	0.312694	0.109472	0.173235	0.0946837	0.329675	0.31057	0.326355	-0.0792437	2.8227	0.0412914	0.00129635	0.999987	0.276806	1	1	1_833	833	NA	NA	NA	NA	NA	NA	NA	NA	NA	NA	NA	NA	NA	NA
HOXA10	0.240173	0.115441	0.306323	0.455354	0.21823	0.334406	0.231314	0.219423	0.173616	0.885635	-0.4207	-0.641323	0.00131909	0.999722	0.280538	1	1	1_834	834	NA	NA	NA	NA	NA	NA	NA	NA	NA	NA	NA	NA	NA	NA
ATG16L1	0.171827	0.589638	0.365316	-0.17673	-0.159254	-0.238223	0.324558	0.633713	0.447596	0.860209	1.6109	0.0906853	0.00132509	0.939237	0.281535	1	1	1_835	835	NA	NA	NA	NA	NA	NA	NA	NA	NA	NA	NA	NA	NA	NA
SRM	0.217616	0.314509	0.397283	0.296499	0.214223	0.126097	-0.0562624	0.454535	0.416365	0.83992	-0.803889	-0.0637352	0.00133028	0.99872	0.282356	1	1	1_836	836	NA	NA	NA	NA	NA	NA	NA	NA	NA	NA	NA	NA	NA	NA
FAM91A1	0.218781	0.358562	0.470318	0.0664081	-0.127726	0.343299	0.244984	0.629337	0.298778	-1.09295	1.29088	-0.228116	0.00133984	0.995545	0.28382	1	1	1_837	837	NA	NA	NA	NA	NA	NA	NA	NA	NA	NA	NA	NA	NA	NA
KLF4	0.308494	0.36825	0.28945	-0.0505017	0.0546985	0.100156	0.502866	0.714906	0.219	-2.35186	0.561646	1.00268	0.00134223	0.991776	0.284045	1	1	1_838	838	NA	NA	NA	NA	NA	NA	NA	NA	NA	NA	NA	NA	NA	NA
CBFB	0.330589	0.181816	0.324506	0.389955	0.260066	0.173082	0.33855	0.334894	-0.011795	0.0626409	0.857803	0.454436	0.00134572	0.999975	0.284499	1	1	1_839	839	NA	NA	NA	NA	NA	NA	NA	NA	NA	NA	NA	NA	NA	NA
RAB33A	0.18579	0.103175	0.212543	0.243935	0.263977	0.233523	0.154781	0.210651	0.138145	2.45549	-1.90433	-0.613309	0.00135029	0.968908	0.285184	1	1	1_840	840	NA	NA	NA	NA	NA	NA	NA	NA	NA	NA	NA	NA	NA	NA
GRK5	0.57185	0.284714	0.443835	0.172183	0.0780886	0.154237	0.204896	0.0205804	0.280702	0.91117	0.644108	0.219581	0.00136647	0.999981	0.288316	1	1	1_841	841	NA	NA	NA	NA	NA	NA	NA	NA	NA	NA	NA	NA	NA	NA
INA	0.193822	0.114195	0.363639	0.216535	0.115337	0.224432	0.469689	0.291456	0.258761	0.289214	1.51858	-0.0200789	0.00137125	0.999997	0.288593	1	1	1_842	842	NA	NA	NA	NA	NA	NA	NA	NA	NA	NA	NA	NA	NA	NA
MDM2	0.255713	0.163391	0.462262	0.644826	0.080188	0.223443	-0.0148969	-0.0102761	0.061667	-1.79932	4.551	-0.281113	0.00137235	0.991138	0.288593	1	1	1_843	843	NA	NA	NA	NA	NA	NA	NA	NA	NA	NA	NA	NA	NA	NA
FAM102A	0.106538	0.231885	0.168208	0.19851	0.344059	0.302809	0.305106	0.419578	0.0944626	0.940918	-1.55496	-0.0642661	0.0013731	0.996106	0.288593	1	1	1_844	844	NA	NA	NA	NA	NA	NA	NA	NA	NA	NA	NA	NA	NA	NA
RAB27B	0.247157	0.256559	0.356247	-0.337635	0.0938655	0.495218	0.181639	0.182918	0.204177	1.13356	1.96604	-0.613309	0.00138156	0.991547	0.290066	1	1	1_845	845	NA	NA	NA	NA	NA	NA	NA	NA	NA	NA	NA	NA	NA	NA
KLF3	0.281433	0.261994	0.552311	0.229706	0.1723	0.0974157	-0.00218764	0.187532	0.042185	0.56921	2.38107	0.982765	0.00140055	0.999995	0.293474	1	1	1_846	846	NA	NA	NA	NA	NA	NA	NA	NA	NA	NA	NA	NA	NA	NA
PITPNB	0.307802	0.328573	0.386133	0.292515	0.21799	0.262484	0.267918	0.309278	-0.120498	-1.08883	1.82586	0.0952282	0.00140396	0.998611	0.2939	1	1	1_847	847	NA	NA	NA	NA	NA	NA	NA	NA	NA	NA	NA	NA	NA	NA
GCH1	0.266328	0.0319214	0.171588	0.391485	0.224473	0.226688	0.243688	0.261035	0.0903418	0.58482	2.17249	0.118495	0.00141864	0.999997	0.296449	1	1	1_848	848	NA	NA	NA	NA	NA	NA	NA	NA	NA	NA	NA	NA	NA	NA
PSMD2	0.20618	0.465944	0.266534	-0.0575486	0.290475	0.119765	0.254923	0.176091	0.030676	0.771934	2.43181	0.269374	0.00141891	0.999961	0.296449	1	1	1_849	849	NA	NA	NA	NA	NA	NA	NA	NA	NA	NA	NA	NA	NA	NA
ONECUT2	0.398332	0.487821	0.330021	0.268923	0.183575	0.1762	0.194677	0.0915182	0.0484776	0.386947	0.496551	0.594584	0.00142199	0.999993	0.2968	1	1	1_850	850	NA	NA	NA	NA	NA	NA	NA	NA	NA	NA	NA	NA	NA	NA
GNG13	1.91286	0.0518127	0.0425303	1.67318	-0.136257	-0.0779606	0.0707957	0.0280904	0.103583	-0.603403	0.211149	NA	0.0014295	0.952535	0.297785	1	1	1_851	851	NA	NA	NA	NA	NA	NA	NA	NA	NA	NA	NA	NA	NA	NA
RBM34	0.0537375	0.109201	0.374834	0.45287	0.211126	0.365722	-0.159708	0.310149	0.193413	0.265122	2.76574	0.039825	0.0014336	0.999377	0.298056	1	1	1_852	852	NA	NA	NA	NA	NA	NA	NA	NA	NA	NA	NA	NA	NA	NA
LRRC8A	0.293539	0.289495	0.255737	0.154099	0.0205522	-0.101517	0.59289	0.314255	0.5026	0.69916	0.696115	-0.019128	0.00145258	0.999626	0.301415	1	1	1_853	853	NA	NA	NA	NA	NA	NA	NA	NA	NA	NA	NA	NA	NA	NA
C16orf87	0.218787	-0.0614176	0.449679	-0.291638	0.156702	0.258288	0.295866	0.397086	0.399655	0.22376	1.94295	0.779008	0.00146043	0.993126	0.30275	1	1	1_854	854	NA	NA	NA	NA	NA	NA	NA	NA	NA	NA	NA	NA	NA	NA
PKM2	0.23345	0.290087	0.247848	0.101471	0.1429	-0.0133073	0.297681	0.222633	0.352339	1.01814	1.80318	0.223239	0.00146473	0.999993	0.303347	1	1	1_855	855	NA	NA	NA	NA	NA	NA	NA	NA	NA	NA	NA	NA	NA	NA
CD109	0.40691	0.304782	0.282176	-0.108188	0.218033	0.00174175	0.406102	0.324968	0.181914	-1.11308	1.98269	1.02751	0.0014674	0.998155	0.303604	1	1	1_856	856	NA	NA	NA	NA	NA	NA	NA	NA	NA	NA	NA	NA	NA	NA
ZNF274	0.0751928	0.290816	1.23835	0.143951	0.101151	0.111767	0.0961767	0.314745	0.297776	1.28557	-0.644462	-0.580888	0.00147388	0.998811	0.304651	1	1	1_857	857	NA	NA	NA	NA	NA	NA	NA	NA	NA	NA	NA	NA	NA	NA
YKT6	0.179945	0.437863	0.446693	0.19701	0.222361	0.121425	0.113498	0.104769	0.190023	1.18124	0.683636	-0.240699	0.00148699	0.999987	0.307063	1	1	1_858	858	NA	NA	NA	NA	NA	NA	NA	NA	NA	NA	NA	NA	NA	NA
PRRG1	0.142907	0.112035	0.244926	0.399605	0.126207	0.301277	0.259551	0.402455	0.293552	-0.134805	1.87293	-0.490045	0.00149013	0.999939	0.307414	1	1	1_859	859	NA	NA	NA	NA	NA	NA	NA	NA	NA	NA	NA	NA	NA	NA
LHFPL2	0.184768	0.0827635	0.22065	0.680394	0.250653	-0.024045	0.234777	0.0993826	0.129283	1.45549	0.980536	0.386691	0.00149362	0.999981	0.307835	1	1	1_860	860	NA	NA	NA	NA	NA	NA	NA	NA	NA	NA	NA	NA	NA	NA
TMEM22	0.411115	0.137622	0.281679	0.31922	0.138509	0.280086	0.455171	0.328732	0.0130974	0.94262	-0.360008	-0.466104	0.00150181	0.999664	0.309225	1	1	1_861	861	NA	NA	NA	NA	NA	NA	NA	NA	NA	NA	NA	NA	NA	NA
C10orf2	0.0996886	0.422208	0.37668	0.215077	0.253996	0.113088	0.0249926	0.496501	0.141137	0.684578	1.56394	-0.0677208	0.00150707	0.999991	0.310008	1	1	1_862	862	NA	NA	NA	NA	NA	NA	NA	NA	NA	NA	NA	NA	NA	NA
FTSJ3	0.0259211	0.395724	0.250808	0.278211	0.18377	0.151427	0.201721	0.317813	0.322206	1.14369	-0.516599	-0.02367	0.00151137	0.999867	0.310594	1	1	1_863	863	NA	NA	NA	NA	NA	NA	NA	NA	NA	NA	NA	NA	NA	NA
RNF44	0.178817	0.335967	0.355891	0.205865	-0.00273701	0.111991	0.250608	0.495611	0.452418	0.579479	0.626186	-0.472472	0.00151287	0.999846	0.310603	1	1	1_864	864	NA	NA	NA	NA	NA	NA	NA	NA	NA	NA	NA	NA	NA	NA
C19orf44	0.00859004	0.0836046	0.0758905	0.647201	-0.146688	0.363508	0.30247	0.275006	0.444548	1.44289	-0.663321	0.293582	0.00152748	0.994266	0.313302	1	1	1_865	865	NA	NA	NA	NA	NA	NA	NA	NA	NA	NA	NA	NA	NA	NA
SS18L2	0.163208	0.272573	0.45364	0.0554622	0.0845538	0.2473	0.16363	0.3654	0.186711	-0.0386183	2.77593	-0.0673407	0.00152905	0.99997	0.313322	1	1	1_866	866	NA	NA	NA	NA	NA	NA	NA	NA	NA	NA	NA	NA	NA	NA
KDELR3	0.156441	-0.00677921	0.401281	0.187568	0.162998	0.226656	0.185558	0.105385	0.367155	0.432707	3.12676	-0.331837	0.00153602	0.999941	0.314447	1	1	1_867	867	NA	NA	NA	NA	NA	NA	NA	NA	NA	NA	NA	NA	NA	NA
DDAH1	0.380701	0.388792	0.516244	0.115934	0.0383249	0.0657943	0.270702	0.300526	0.044394	NA	-1.66332	1.29358	0.00154414	0.986915	0.315773	1	1	1_868	868	NA	NA	NA	NA	NA	NA	NA	NA	NA	NA	NA	NA	NA	NA
NOG	0.220855	0.182652	0.0437329	0.0563346	0.582166	0.332462	0.209851	0.261621	0.0743693	1.71853	-1.62379	-0.765312	0.00156634	0.972422	0.319733	1	1	1_869	869	NA	NA	NA	NA	NA	NA	NA	NA	NA	NA	NA	NA	NA	NA
HSPA1A	-0.18037	0.34688	0.470898	-0.0597179	0.322346	0.20433	-0.326315	0.465103	0.436834	0.133563	2.11804	0.971653	0.00156975	0.939493	0.320124	1	1	1_870	870	NA	NA	NA	NA	NA	NA	NA	NA	NA	NA	NA	NA	NA	NA
RRP15	0.217753	-0.0307416	0.148381	0.482135	0.189858	0.360049	0.281789	0.467854	0.347557	-1.75952	-0.433227	0.470201	0.00157412	0.993558	0.320191	1	1	1_871	871	NA	NA	NA	NA	NA	NA	NA	NA	NA	NA	NA	NA	NA	NA
CLIC1	0.283657	0.198857	0.35832	0.22354	0.0881099	0.0177934	0.396316	0.144008	0.448962	1.0003	-0.564601	0.347121	0.0015748	0.999838	0.320191	1	1	1_872	872	NA	NA	NA	NA	NA	NA	NA	NA	NA	NA	NA	NA	NA	NA
FBXO33	0.0909431	0.324627	0.326542	0.108989	0.0720046	0.212019	0.138724	0.286141	0.277595	-0.371229	1.0662	2.01079	0.0015789	0.999965	0.320458	1	1	1_873	873	NA	NA	NA	NA	NA	NA	NA	NA	NA	NA	NA	NA	NA	NA
RCOR1	0.347204	0.373174	0.332394	-0.0670413	0.0390063	0.126442	0.0939633	0.149277	0.064373	0.540738	3.38707	0.697929	0.00158703	0.999887	0.321191	1	1	1_874	874	NA	NA	NA	NA	NA	NA	NA	NA	NA	NA	NA	NA	NA	NA
KTI12	0.157674	0.243411	0.461557	0.189833	0.0966285	0.209093	0.0503659	0.404621	0.291509	0.375381	2.34865	-0.464446	0.00161441	0.999972	0.326113	1	1	1_875	875	NA	NA	NA	NA	NA	NA	NA	NA	NA	NA	NA	NA	NA	NA
ST6GALNAC6	0.269381	0.460751	0.272036	0.193862	0.037049	0.0674983	0.427924	0.317771	0.24353	0.817535	-0.887861	0.148781	0.00162055	0.999521	0.327045	1	1	1_876	876	NA	NA	NA	NA	NA	NA	NA	NA	NA	NA	NA	NA	NA	NA
WNT7B	0.288751	0.390349	0.164963	0.43397	-0.0507398	0.213652	0.243452	0.232594	0.0977329	1.62542	-0.706389	-0.497832	0.00162506	0.998097	0.327596	1	1	1_877	877	NA	NA	NA	NA	NA	NA	NA	NA	NA	NA	NA	NA	NA	NA
PLEKHG4	0.630789	0.108566	0.580332	0.0600698	0.0398039	-0.303717	0.805735	0.243475	0.431405	0.355955	-1.35073	0.141578	0.00162636	0.915437	0.327596	1	1	1_878	878	NA	NA	NA	NA	NA	NA	NA	NA	NA	NA	NA	NA	NA	NA
C1orf116	0.310545	0.320952	0.436057	0.0126304	0.0787914	0.0394207	0.404982	0.454187	0.477982	-0.603403	0.591291	0.184647	0.00163107	0.999443	0.328236	1	1	1_879	879	NA	NA	NA	NA	NA	NA	NA	NA	NA	NA	NA	NA	NA	NA
ZNF280A	0.0954187	0.208192	0.276922	0.123833	-0.062045	0.0914551	0.0718956	0.423132	0.243643	1.56652	3.25554	-0.821896	0.00164978	0.999042	0.331688	1	1	1_880	880	NA	NA	NA	NA	NA	NA	NA	NA	NA	NA	NA	NA	NA	NA
MTHFD2	0.0854958	0.15163	0.471697	0.201962	0.184688	0.352589	0.150336	0.2098	0.32649	-2.85563	1.63261	0.656861	0.00165224	0.998059	0.331869	1	1	1_881	881	NA	NA	NA	NA	NA	NA	NA	NA	NA	NA	NA	NA	NA	NA
H3F3B	0.433521	0.249347	0.723446	0.299177	-0.0344017	0.0848578	0.313447	0.0533442	-0.0805612	0.929493	1.90077	0.482515	0.00166098	0.999624	0.333311	1	1	1_882	882	NA	NA	NA	NA	NA	NA	NA	NA	NA	NA	NA	NA	NA	NA
MAFF	0.615093	0.628816	0.470733	-0.0339196	-0.0997849	-0.0942668	0.396966	0.515488	0.205767	0.885635	-1.32319	-1.25074	0.00166705	0.840014	0.333863	1	1	1_883	883	NA	NA	NA	NA	NA	NA	NA	NA	NA	NA	NA	NA	NA	NA
SAPS1	0.203165	0.259547	0.23803	-0.805751	0.246358	0.274182	0.336926	0.363795	0.317242	1.21308	-1.22275	-0.610789	0.00166842	0.78427	0.333863	1	1	1_884	884	NA	NA	NA	NA	NA	NA	NA	NA	NA	NA	NA	NA	NA	NA
AFAP1L1	0.223759	0.0607416	0.273465	0.306169	0.373037	0.217797	0.396502	0.0679256	0.120827	0.91117	0.442474	-0.125644	0.00166978	0.999978	0.333863	1	1	1_885	885	NA	NA	NA	NA	NA	NA	NA	NA	NA	NA	NA	NA	NA	NA
PLCXD1	0.44914	0.418009	0.219924	0.366686	0.25254	-0.00882842	0.278995	0.707886	0.0939332	-1.11288	-0.333422	-1.50588	0.00166999	0.960943	0.333863	1	1	1_886	886	NA	NA	NA	NA	NA	NA	NA	NA	NA	NA	NA	NA	NA	NA
RPS19BP1	0.160505	0.124843	0.363508	0.347005	0.0408578	0.225282	0.34851	0.240583	0.477139	1.02665	-0.203889	-2.44338	0.00168576	0.944955	0.336577	1	1	1_887	887	NA	NA	NA	NA	NA	NA	NA	NA	NA	NA	NA	NA	NA	NA
DNAJC12	0.137986	0.359369	0.156809	0.209825	0.0189067	0.029971	0.0754973	0.286817	0.159333	NA	-1.20389	3.05912	0.00168672	0.996429	0.336577	1	1	1_888	888	NA	NA	NA	NA	NA	NA	NA	NA	NA	NA	NA	NA	NA	NA
KIAA0020	0.217843	0.209231	0.517418	0.188988	0.193929	0.230023	0.146848	0.410487	0.0271308	0.896105	0.575512	-0.0456245	0.00169327	0.999987	0.337569	1	1	1_889	889	NA	NA	NA	NA	NA	NA	NA	NA	NA	NA	NA	NA	NA	NA
PAFAH1B2	0.208781	0.142571	0.31911	-0.0363526	0.261876	0.37986	0.198728	0.271512	0.293597	0.526905	1.43657	-0.255117	0.00169846	0.999945	0.338288	1	1	1_890	890	NA	NA	NA	NA	NA	NA	NA	NA	NA	NA	NA	NA	NA	NA
ALKBH1	0.178025	0.141813	0.407918	-0.079826	0.532933	0.182244	0.0754818	0.452507	0.261718	-0.4514	1.71668	0.0999776	0.00170618	0.999509	0.339013	1	1	1_891	891	NA	NA	NA	NA	NA	NA	NA	NA	NA	NA	NA	NA	NA	NA
SDCBP2	0.300818	0.437211	0.266394	0.241362	0.0380859	-0.000950036	0.161312	0.258329	0.175812	0.870528	NA	0.141578	0.00170884	0.999983	0.339013	1	1	1_892	892	NA	NA	NA	NA	NA	NA	NA	NA	NA	NA	NA	NA	NA	NA
RRBP1	0.220595	0.336185	0.211764	0.296853	0.0080562	0.0366522	0.440233	0.466097	0.0635617	0.80821	1.94295	-0.414625	0.00170946	0.999922	0.339013	1	1	1_893	893	NA	NA	NA	NA	NA	NA	NA	NA	NA	NA	NA	NA	NA	NA
STK17B	0.0541958	0.326952	0.30802	-0.0429161	0.333059	0.48248	-0.0697032	0.475932	0.44249	-0.503867	0.644108	0.438779	0.00171007	0.9967	0.339013	1	1	1_894	894	NA	NA	NA	NA	NA	NA	NA	NA	NA	NA	NA	NA	NA	NA
CAPG	0.218003	0.0819701	0.149923	0.23343	0.104474	0.139592	0.356969	0.244492	0.335201	0.432221	0.845864	1.37409	0.00171164	0.999997	0.339013	1	1	1_895	895	NA	NA	NA	NA	NA	NA	NA	NA	NA	NA	NA	NA	NA	NA
GRPEL2	0.213335	0.299129	0.515042	0.0701929	0.162178	0.344028	0.0506245	0.261923	-0.14283	0.963638	2.23668	0.174745	0.00174585	0.999735	0.345468	1	1	1_896	896	NA	NA	NA	NA	NA	NA	NA	NA	NA	NA	NA	NA	NA	NA
MFN1	0.092057	0.0102891	0.145503	0.0941475	0.19743	0.347349	0.110333	0.296703	0.25993	0.151941	3.31068	0.506908	0.00175766	0.999976	0.347483	1	1	1_897	897	NA	NA	NA	NA	NA	NA	NA	NA	NA	NA	NA	NA	NA	NA
C16orf72	0.181727	0.282658	0.374138	0.218873	0.158771	0.16561	0.143758	0.418096	0.145058	-1.84829	1.5066	0.954095	0.00176886	0.999723	0.349373	1	1	1_898	898	NA	NA	NA	NA	NA	NA	NA	NA	NA	NA	NA	NA	NA	NA
DNTTIP2	0.193516	0.326403	0.453882	0.175362	0.294919	0.239559	-0.0643499	0.093772	-0.000566008	1.05694	2.08122	0.526067	0.00177747	0.999919	0.350748	1	1	1_899	899	NA	NA	NA	NA	NA	NA	NA	NA	NA	NA	NA	NA	NA	NA
CLP1	0.174137	0.229321	0.270056	0.399821	0.202708	-0.0799448	0.129661	0.333174	0.25816	0.979757	1.32157	0.0779624	0.00178887	0.999969	0.352672	1	1	1_900	900	NA	NA	NA	NA	NA	NA	NA	NA	NA	NA	NA	NA	NA	NA
ELL	0.217486	0.383701	0.393945	0.0254359	-0.0625754	-0.11865	0.49054	0.529166	0.460264	0.329113	-0.0852445	0.58463	0.00179413	0.99566	0.353382	1	1	1_901	901	NA	NA	NA	NA	NA	NA	NA	NA	NA	NA	NA	NA	NA	NA
GATA2	0.0482334	0.504457	0.393881	0.115461	-0.0583538	-0.0474412	0.266274	0.76942	0.262597	1.0931	1.33599	-0.37627	0.00180123	0.998888	0.354453	1	1	1_902	902	NA	NA	NA	NA	NA	NA	NA	NA	NA	NA	NA	NA	NA	NA
MTRF1L	0.274099	0.458158	0.507323	0.159899	0.0121082	0.128051	0.0279447	0.268027	0.137196	0.448115	2.22397	0.368639	0.00181816	0.999983	0.357456	1	1	1_903	903	NA	NA	NA	NA	NA	NA	NA	NA	NA	NA	NA	NA	NA	NA
ARL4D	0.385977	0.176327	0.491856	0.332994	0.129453	-0.0178326	0.165363	0.227511	0.0801604	0.968503	0.154904	0.812956	0.00182533	0.999965	0.358535	1	1	1_904	904	NA	NA	NA	NA	NA	NA	NA	NA	NA	NA	NA	NA	NA	NA
PALLD	0.323457	0.429232	0.295653	0.286698	0.157092	0.218126	0.119878	0.42212	-0.107907	-1.5795	0.970609	1.04126	0.00183742	0.997091	0.359915	1	1	1_905	905	NA	NA	NA	NA	NA	NA	NA	NA	NA	NA	NA	NA	NA	NA
ZBED4	0.12299	0.196745	0.236028	0.385549	0.187115	0.0914816	0.2071	0.358712	0.266827	0.95299	1.29861	-0.468919	0.00184944	0.999983	0.361936	1	1	1_906	906	NA	NA	NA	NA	NA	NA	NA	NA	NA	NA	NA	NA	NA	NA
FAM89A	0.309097	0.0550833	0.34106	0.291213	0.0167174	0.323628	0.218255	0.108137	0.296578	0.385101	2.43354	-0.501801	0.00185674	0.999913	0.362714	1	1	1_907	907	NA	NA	NA	NA	NA	NA	NA	NA	NA	NA	NA	NA	NA	NA
KIAA1644	0.257399	0.157488	0.231959	-0.237788	0.0308978	0.309899	0.631904	0.251948	0.412493	1.35596	-0.466923	-0.835701	0.00185681	0.971629	0.362714	1	1	1_908	908	NA	NA	NA	NA	NA	NA	NA	NA	NA	NA	NA	NA	NA	NA
C8orf76	0.147005	0.244706	0.486488	0.21931	0.146696	0.320039	0.0857606	0.165803	0.250315	-0.0652663	0.415021	1.00407	0.00186173	0.999983	0.363342	1	1	1_909	909	NA	NA	NA	NA	NA	NA	NA	NA	NA	NA	NA	NA	NA	NA
ENTPD6	0.402636	0.174015	0.228974	0.658612	0.0994965	0.113583	0.113152	0.207534	0.0363871	1.63237	0.124165	-0.0872402	0.00186637	0.999928	0.363915	1	1	1_910	910	NA	NA	NA	NA	NA	NA	NA	NA	NA	NA	NA	NA	NA	NA
ARHGAP5	0.252234	0.356768	0.583486	0.337818	0.355184	0.123347	-0.0197282	0.0760681	-0.00174344	-2.77333	1.88357	1.20964	0.00187627	0.992257	0.365511	1	1	1_911	911	NA	NA	NA	NA	NA	NA	NA	NA	NA	NA	NA	NA	NA	NA
PRDM10	0.213474	0.289184	0.42971	0.0886906	0.136092	0.291077	0.278348	0.334909	0.133835	0.718525	-2.11078	0.293582	0.00191485	0.974857	0.372347	1	1	1_912	912	NA	NA	NA	NA	NA	NA	NA	NA	NA	NA	NA	NA	NA	NA
WDR43	0.232306	0.270204	0.226086	-0.00508765	0.185474	0.134719	0.161023	0.517426	0.347943	-0.312839	0.644108	1.10916	0.00193349	0.999904	0.375393	1	1	1_913	913	NA	NA	NA	NA	NA	NA	NA	NA	NA	NA	NA	NA	NA	NA
SLC25A33	0.134605	0.0810258	0.349941	0.229357	0.115943	0.192329	0.0690717	0.110634	0.242188	0.142781	4.11	-0.714003	0.00193404	0.999761	0.375393	1	1	1_914	914	NA	NA	NA	NA	NA	NA	NA	NA	NA	NA	NA	NA	NA	NA
SAP30BP	0.320998	0.159825	0.324051	0.206658	0.24163	0.169153	0.285144	0.0781262	0.298679	0.434617	0.929694	0.110418	0.00193636	0.999996	0.375502	1	1	1_915	915	NA	NA	NA	NA	NA	NA	NA	NA	NA	NA	NA	NA	NA	NA
FZD5	0.314357	0.414799	0.57093	0.201643	0.0343628	0.359803	0.199261	0.177266	0.0130268	0.485035	0.509807	-0.0954607	0.00195903	0.999913	0.379209	1	1	1_916	916	NA	NA	NA	NA	NA	NA	NA	NA	NA	NA	NA	NA	NA	NA
PRKAB1	0.198339	0.419783	0.474649	0.0898171	0.0131038	0.142285	0.152837	0.288414	0.311105	0.584942	0.698814	0.474154	0.00196381	0.999979	0.379736	1	1	1_917	917	NA	NA	NA	NA	NA	NA	NA	NA	NA	NA	NA	NA	NA	NA
PLEKHO2	0.293058	0.234787	0.354337	0.210525	0.1416	0.373897	0.255725	0.31476	0.14768	0.24904	0.796111	-2.14382	0.00196531	0.984441	0.379736	1	1	1_918	918	NA	NA	NA	NA	NA	NA	NA	NA	NA	NA	NA	NA	NA	NA
RASA2	0.266189	0.331821	0.186969	0.25613	0.270228	0.0416905	0.100161	0.176474	0.103355	NA	1.72211	0.431085	0.00197337	0.999999	0.380948	1	1	1_919	919	NA	NA	NA	NA	NA	NA	NA	NA	NA	NA	NA	NA	NA	NA
IL18R1	0.286783	0.219818	0.37814	0.0219187	-0.247	-0.000139237	0.442709	0.373718	0.502973	0.133563	1.38107	NA	0.00199904	0.990775	0.385555	1	1	1_920	920	NA	NA	NA	NA	NA	NA	NA	NA	NA	NA	NA	NA	NA	NA
C1orf124	0.196664	0.176708	0.61345	-0.0465088	0.258696	0.0193001	0.0452324	0.430417	0.41706	-2.77333	1.79611	1.00728	0.00203004	0.989881	0.39118	1	1	1_921	921	NA	NA	NA	NA	NA	NA	NA	NA	NA	NA	NA	NA	NA	NA
SLC35F3	0.248366	0.0776239	0.278679	0.341758	0.121827	0.358695	0.253989	0.0818167	0.169126	0.807793	-0.958369	0.891035	0.00203653	0.99976	0.391947	1	1	1_922	922	NA	NA	NA	NA	NA	NA	NA	NA	NA	NA	NA	NA	NA	NA
SNAI2	0.283572	0.084297	0.170841	0.484128	0.211045	0.0415205	0.306989	0.202429	0.0884413	0.82544	-0.300751	1.15928	0.00203837	0.999949	0.391947	1	1	1_923	923	NA	NA	NA	NA	NA	NA	NA	NA	NA	NA	NA	NA	NA	NA
TFE3	0.196361	0.410775	0.450748	-0.131175	0.0890578	0.115824	0.467013	0.268009	0.344688	1.09169	-0.501904	-0.43676	0.00203954	0.995466	0.391947	1	1	1_924	924	NA	NA	NA	NA	NA	NA	NA	NA	NA	NA	NA	NA	NA	NA
LMBR1L	0.151017	0.164073	0.18755	-0.0620265	-0.0979049	0.192739	0.180119	0.330326	0.210931	0.884884	3.4206	0.427333	0.00204404	0.999502	0.39246	1	1	1_925	925	NA	NA	NA	NA	NA	NA	NA	NA	NA	NA	NA	NA	NA	NA
ZCCHC17	0.151001	0.454723	0.188592	0.245316	0.10199	0.173311	0.0970924	0.211409	0.239369	-2.22808	-0.203889	2.17087	0.0020577	0.996056	0.394424	1	1	1_926	926	NA	NA	NA	NA	NA	NA	NA	NA	NA	NA	NA	NA	NA	NA
PRKAA2	0.467717	0.526268	0.394617	0.175068	-0.0433069	0.134596	0.234941	0.311083	0.285589	-0.0199118	-0.722665	-0.062698	0.00207265	0.997978	0.396525	1	1	1_927	927	NA	NA	NA	NA	NA	NA	NA	NA	NA	NA	NA	NA	NA	NA
FBXO5	0.205745	0.17698	0.313559	0.391474	0.127296	0.124818	0.187411	0.332323	0.28006	-5.26561	1.42838	0.772044	0.00209539	0.927342	0.399885	1	1	1_928	928	NA	NA	NA	NA	NA	NA	NA	NA	NA	NA	NA	NA	NA	NA
NKX3-1	0.326266	0.135175	0.507708	-0.0743549	0.129204	-0.166113	0.391864	0.475936	0.599023	-0.00394084	0.0185034	0.609083	0.00209703	0.991824	0.399885	1	1	1_929	929	NA	NA	NA	NA	NA	NA	NA	NA	NA	NA	NA	NA	NA	NA
CCDC96	-0.0768628	0.170022	0.00057627	1.84111	-0.180661	0.0738618	0.0233187	0.0468447	0.00355629	0.512074	3.25554	1.67209	0.00209771	0.974248	0.399885	1	1	1_930	930	NA	NA	NA	NA	NA	NA	NA	NA	NA	NA	NA	NA	NA	NA
GTF3C5	0.105134	0.302982	0.497601	0.0330944	0.176253	0.191024	0.30149	0.410836	0.330245	0.817159	-0.884199	-0.655537	0.00210229	0.997852	0.400399	1	1	1_931	931	NA	NA	NA	NA	NA	NA	NA	NA	NA	NA	NA	NA	NA	NA
PRPF38B	0.126274	0.352255	0.321887	0.287825	0.432277	0.137009	-0.16862	0.51308	0.0366275	-1.46434	1.16534	0.986153	0.00211451	0.992433	0.402113	1	1	1_932	932	NA	NA	NA	NA	NA	NA	NA	NA	NA	NA	NA	NA	NA	NA
TRIB3	0.135101	0.0516332	0.370685	-0.0393297	0.078858	0.367005	0.612588	0.138463	0.685866	0.879379	-0.121427	-0.876343	0.00211506	0.995504	0.402113	1	1	1_933	933	NA	NA	NA	NA	NA	NA	NA	NA	NA	NA	NA	NA	NA	NA
PAK1IP1	0.183051	6.25508e-05	0.310017	0.34954	0.110268	0.215887	0.36828	0.149009	0.267119	-4.91083	0.533077	1.97165	0.00213117	0.911127	0.404816	1	1	1_934	934	NA	NA	NA	NA	NA	NA	NA	NA	NA	NA	NA	NA	NA	NA
SERTAD3	0.144393	0.0627633	0.282853	0.252758	0.195042	0.082396	0.316948	0.329186	0.352441	0.797135	1.43657	-0.285843	0.00213861	0.999987	0.405868	1	1	1_935	935	NA	NA	NA	NA	NA	NA	NA	NA	NA	NA	NA	NA	NA	NA
REXO4	0.116842	0.363073	0.471492	0.10904	0.145535	0.110119	0.347558	0.0715716	0.294345	0.994485	0.88484	0.0403662	0.00214203	0.999989	0.406155	1	1	1_936	936	NA	NA	NA	NA	NA	NA	NA	NA	NA	NA	NA	NA	NA	NA
C1orf55	0.147594	0.28928	0.418877	-0.0656272	0.28533	0.145912	0.109262	0.575809	0.461812	0.443903	0.144034	-0.968226	0.002172	0.99661	0.410744	1	1	1_937	937	NA	NA	NA	NA	NA	NA	NA	NA	NA	NA	NA	NA	NA	NA
CHST3	0.23023	0.388989	0.12444	0.0319444	0.119357	0.0622762	0.586887	0.450685	0.127336	1.19246	-0.255288	-0.164981	0.00219945	0.99966	0.414684	1	1	1_938	938	NA	NA	NA	NA	NA	NA	NA	NA	NA	NA	NA	NA	NA	NA
SLC2A13	0.0888961	0.0797987	0.0585909	1.23258	-0.0519499	0.0565089	0.25012	0.416857	0.39764	-0.615629	1.79611	0.342491	0.00220061	0.999011	0.414684	1	1	1_939	939	NA	NA	NA	NA	NA	NA	NA	NA	NA	NA	NA	NA	NA	NA
ERLIN1	0.141544	0.150647	0.295352	0.149921	0.0977366	0.126947	0.119644	0.242244	0.222851	0.856029	1.62619	1.37974	0.00224083	0.999999	0.42189	1	1	1_940	940	NA	NA	NA	NA	NA	NA	NA	NA	NA	NA	NA	NA	NA	NA
MNX1	0.0356229	0.247167	0.293137	0.194524	0.268614	0.219721	0.0942536	0.33488	0.447936	1.02923	-0.0953645	-0.866595	0.00224363	0.999268	0.422044	1	1	1_941	941	NA	NA	NA	NA	NA	NA	NA	NA	NA	NA	NA	NA	NA	NA
EIF4A3	0.17537	0.238808	0.447747	0.130771	0.362884	0.212536	0.125417	0.399228	0.124778	-2.5311	0.834079	0.25944	0.00225347	0.997772	0.42352	1	1	1_942	942	NA	NA	NA	NA	NA	NA	NA	NA	NA	NA	NA	NA	NA	NA
MYD88	0.202333	0.251069	0.406557	0.0762295	0.0217956	-0.154421	0.364177	0.255491	0.304179	0.48257	2.61554	0.250369	0.00226111	0.999475	0.42421	1	1	1_943	943	NA	NA	NA	NA	NA	NA	NA	NA	NA	NA	NA	NA	NA	NA
TPM3	0.428464	0.205431	0.524846	0.194792	0.138184	0.0290443	0.45909	0.147125	0.368078	-1.33535	-0.587831	0.373198	0.00229266	0.996797	0.429751	1	1	1_944	944	NA	NA	NA	NA	NA	NA	NA	NA	NA	NA	NA	NA	NA	NA
HERC4	0.263835	0.241169	0.339752	0.260775	0.250385	0.133653	0.089738	0.412114	0.0356959	0.694557	1.15411	-0.105566	0.00230147	0.999991	0.431023	1	1	1_945	945	NA	NA	NA	NA	NA	NA	NA	NA	NA	NA	NA	NA	NA	NA
TMC6	0.249498	0.315403	0.184571	-0.0305786	0.0815156	0.319369	0.180428	0.309039	0.12947	1.04208	1.29861	0.353987	0.00230959	0.999976	0.431927	1	1	1_946	946	NA	NA	NA	NA	NA	NA	NA	NA	NA	NA	NA	NA	NA	NA
IL6R	0.567524	0.737315	0.21863	0.203574	0.12985	0.806557	0.0514963	0.0771515	-0.00781314	-1.4514	-0.317845	-1.87634	0.00231034	0.880844	0.431927	1	1	1_947	947	NA	NA	NA	NA	NA	NA	NA	NA	NA	NA	NA	NA	NA	NA
MKI67IP	0.104311	0.222525	0.350172	0.161841	0.0908855	0.369584	0.147425	0.137164	0.265391	-3.70971	0.584607	1.87419	0.0023156	0.985528	0.432531	1	1	1_948	948	NA	NA	NA	NA	NA	NA	NA	NA	NA	NA	NA	NA	NA	NA
GNG4	0.2235	0.201543	0.498382	0.0290638	-0.0913131	0.131347	0.46033	0.685268	0.550839	-1.05908	0.639386	-0.744554	0.00231792	0.984359	0.432586	1	1	1_949	949	NA	NA	NA	NA	NA	NA	NA	NA	NA	NA	NA	NA	NA	NA
GPD2	0.181415	0.290527	0.181548	0.248422	0.274533	0.151679	0.119674	0.302957	0.113557	-0.970273	1.90045	0.648183	0.00232803	0.99995	0.433853	1	1	1_950	950	NA	NA	NA	NA	NA	NA	NA	NA	NA	NA	NA	NA	NA	NA
C9orf140	0.254232	0.388703	0.429346	0.106408	0.00596383	0.0717893	0.237334	0.447461	0.30928	-2.01187	1.00762	0.641505	0.00232878	0.997766	0.433853	1	1	1_951	951	NA	NA	NA	NA	NA	NA	NA	NA	NA	NA	NA	NA	NA	NA
DDA1	0.246455	0.143219	0.232544	0.33147	0.127819	0.306243	0.32323	0.0940698	0.355956	-1.25625	1.12582	0.291644	0.00235234	0.999777	0.437859	1	1	1_952	952	NA	NA	NA	NA	NA	NA	NA	NA	NA	NA	NA	NA	NA	NA
HN1	0.25096	0.208555	0.279991	0.0920913	0.266691	0.321034	0.107596	0.154432	0.239863	0.126554	1.60074	0.183787	0.00239918	0.999993	0.444638	1	1	1_953	953	NA	NA	NA	NA	NA	NA	NA	NA	NA	NA	NA	NA	NA	NA
TLR6	0.315122	0.61339	0.227155	0.295026	0.0290374	0.164844	0.121092	0.178161	0.183024	NA	1.11804	-1.02835	0.00240519	0.99923	0.445365	1	1	1_954	954	NA	NA	NA	NA	NA	NA	NA	NA	NA	NA	NA	NA	NA	NA
SSFA2	-0.0234878	0.314401	0.228918	0.0608989	0.183987	0.276663	0.247459	0.219703	0.281641	0.5486	2.60347	-0.327907	0.00241202	0.999894	0.446242	1	1	1_955	955	NA	NA	NA	NA	NA	NA	NA	NA	NA	NA	NA	NA	NA	NA
SARS	0.126892	0.347924	0.407314	0.243263	0.260648	0.207477	-0.0888156	0.316806	0.297258	0.901616	-0.373814	-0.29633	0.00241577	0.998632	0.446549	1	1	1_956	956	NA	NA	NA	NA	NA	NA	NA	NA	NA	NA	NA	NA	NA	NA
LTBR	0.319905	0.214634	0.233207	0.884138	0.0059131	-0.292523	0.317263	0.278697	0.00487125	1.0191	-0.302667	0.847995	0.00241932	0.983601	0.446819	1	1	1_957	957	NA	NA	NA	NA	NA	NA	NA	NA	NA	NA	NA	NA	NA	NA
LEPROTL1	-0.00517253	0.324057	0.416432	0.266299	0.104087	0.174092	0.143108	0.361287	0.251287	-4.25875	1.8665	0.988727	0.00242424	0.9654	0.447066	1	1	1_958	958	NA	NA	NA	NA	NA	NA	NA	NA	NA	NA	NA	NA	NA	NA
FBXO45	0.262208	0.43654	0.371647	0.370993	0.414468	0.00772736	0.0245576	0.0412508	0.0623654	-1.19986	1.82359	0.697479	0.00242485	0.999245	0.447066	1	1	1_959	959	NA	NA	NA	NA	NA	NA	NA	NA	NA	NA	NA	NA	NA	NA
CCDC21	-0.0460925	0.24953	0.306224	0.248883	0.379649	0.106832	0.29105	0.243466	0.384532	0.5486	-0.332213	0.0222795	0.00242875	0.999435	0.447397	1	1	1_960	960	NA	NA	NA	NA	NA	NA	NA	NA	NA	NA	NA	NA	NA	NA
KCTD9	0.130157	0.33285	0.451899	0.0742644	0.110534	0.229093	-0.0785337	0.365195	-0.0102788	-1.00761	2.625	1.93672	0.00243414	0.996948	0.448004	1	1	1_961	961	NA	NA	NA	NA	NA	NA	NA	NA	NA	NA	NA	NA	NA	NA
COL4A1	0.0980914	0.0754034	0.027063	0.403413	0.222934	0.203023	0.54694	0.316914	0.294806	-0.117976	0.747201	0.471224	0.00244261	0.999944	0.449174	1	1	1_962	962	NA	NA	NA	NA	NA	NA	NA	NA	NA	NA	NA	NA	NA	NA
LRRC59	0.242482	0.094152	0.266236	0.487812	0.234549	0.272022	0.117669	0.0831761	0.261404	-0.273548	1.51292	0.0561217	0.00246118	0.999976	0.4522	1	1	1_963	963	NA	NA	NA	NA	NA	NA	NA	NA	NA	NA	NA	NA	NA	NA
RGS19	0.194582	0.115385	0.154634	0.401571	0.149922	0.253908	0.39354	0.0266752	0.225002	0.906353	0.14556	0.492281	0.00246337	0.999978	0.452212	1	1	1_964	964	NA	NA	NA	NA	NA	NA	NA	NA	NA	NA	NA	NA	NA	NA
KDM2A	0.142908	0.360292	0.29039	0.214576	0.173777	0.0444782	0.329186	0.393849	0.193721	0.977912	0.174623	-0.712571	0.00249184	0.999722	0.457046	1	1	1_965	965	NA	NA	NA	NA	NA	NA	NA	NA	NA	NA	NA	NA	NA	NA
SNAI1	0.369467	0.211911	0.257884	0.0764714	0.198098	0.148046	0.27745	0.229664	0.156452	1.20395	0.211149	-0.350275	0.00249416	0.99994	0.457079	1	1	1_966	966	NA	NA	NA	NA	NA	NA	NA	NA	NA	NA	NA	NA	NA	NA
DLX1	0.0462206	0.20217	0.269756	0.334663	0.14329	0.101156	0.243562	0.546805	0.273165	-1.67379	0.474183	1.25706	0.00250625	0.998982	0.458899	1	1	1_967	967	NA	NA	NA	NA	NA	NA	NA	NA	NA	NA	NA	NA	NA	NA
CCNH	0.108817	0.150287	0.325553	0.364381	0.146104	0.175667	0.275689	0.192967	0.263154	-0.264987	2.15366	0.0029044	0.00252127	0.999983	0.460726	1	1	1_968	968	NA	NA	NA	NA	NA	NA	NA	NA	NA	NA	NA	NA	NA	NA
LRRC8E	0.284935	0.528974	0.408382	0.137846	0.0761848	-0.0401824	0.227951	0.434263	0.303953	0.034027	1.24152	-0.863716	0.00252141	0.998416	0.460726	1	1	1_969	969	NA	NA	NA	NA	NA	NA	NA	NA	NA	NA	NA	NA	NA	NA
SMAGP	0.422683	0.317247	0.33518	0.0866825	0.190891	0.0562923	0.325614	0.262359	0.151189	-1.17456	0.796111	0.784568	0.0025227	0.99969	0.460726	1	1	1_970	970	NA	NA	NA	NA	NA	NA	NA	NA	NA	NA	NA	NA	NA	NA
TMEM68	0.0918005	0.206537	0.308228	0.204835	0.255754	0.228807	0.0542929	0.104602	0.0770202	-0.866437	0.796111	2.55662	0.00252639	0.999834	0.461005	1	1	1_971	971	NA	NA	NA	NA	NA	NA	NA	NA	NA	NA	NA	NA	NA	NA
NRBF2	0.0707308	0.172702	0.282202	1.31209	0.170044	0.179302	0.0035425	0.318318	0.200676	-1.35829	1.60347	-0.188811	0.0025365	0.998599	0.462453	1	1	1_972	972	NA	NA	NA	NA	NA	NA	NA	NA	NA	NA	NA	NA	NA	NA
PDRG1	0.176624	0.278955	0.24178	0.124307	0.106009	0.212547	0.0544141	0.332827	0.298486	0.672467	1.64855	0.307375	0.002566	0.999997	0.467432	1	1	1_973	973	NA	NA	NA	NA	NA	NA	NA	NA	NA	NA	NA	NA	NA	NA
GNAI3	0.201953	0.123655	0.259826	0.184889	0.178144	0.122222	0.123546	0.150264	0.143237	-0.0114876	2.42998	1.37894	0.00258566	0.999996	0.470248	1	1	1_974	974	NA	NA	NA	NA	NA	NA	NA	NA	NA	NA	NA	NA	NA	NA
RQCD1	0.0538483	0.0400531	0.199328	0.194002	0.213831	0.150388	0.196938	0.291376	0.477652	-0.238406	2.11804	0.853009	0.00258587	0.999973	0.470248	1	1	1_975	975	NA	NA	NA	NA	NA	NA	NA	NA	NA	NA	NA	NA	NA	NA
CNST	0.197397	0.293188	0.21967	0.268335	0.193348	0.0129191	0.397882	0.515232	0.110462	-0.603403	1.16534	0.153857	0.00261728	0.999882	0.47515	1	1	1_976	976	NA	NA	NA	NA	NA	NA	NA	NA	NA	NA	NA	NA	NA	NA
CTRL	0.173362	0.327058	0.437943	-0.0324543	0.00391371	0.140559	0.275543	0.31925	0.4813	0.133563	1.551	0.08949	0.00263913	0.999773	0.478709	1	1	1_977	977	NA	NA	NA	NA	NA	NA	NA	NA	NA	NA	NA	NA	NA	NA
SH2D4A	0.294545	0.521235	0.33656	0.10409	0.0523818	0.0853276	0.269705	0.406835	0.106124	0.940918	-0.489291	-0.305881	0.00268583	0.999492	0.486354	1	1	1_978	978	NA	NA	NA	NA	NA	NA	NA	NA	NA	NA	NA	NA	NA	NA
UHRF1	0.299715	0.0858006	0.140658	0.458719	0.203286	-0.00927308	0.566645	0.141264	0.0832739	0.574135	1.45908	0.265012	0.00269191	0.999979	0.487041	1	1	1_979	979	NA	NA	NA	NA	NA	NA	NA	NA	NA	NA	NA	NA	NA	NA
FASTKD5	-0.0511732	0.481632	0.368469	0.10618	0.201939	0.105712	0.128163	0.291307	0.284876	0.592994	2.4317	-0.760413	0.00270256	0.999196	0.488554	1	1	1_980	980	NA	NA	NA	NA	NA	NA	NA	NA	NA	NA	NA	NA	NA	NA
LYPLA2	0.350018	0.252692	0.151433	0.271482	0.109251	0.0766372	0.461167	0.102915	0.273259	1.16379	-1.00693	-0.43503	0.00272318	0.998503	0.491865	1	1	1_981	981	NA	NA	NA	NA	NA	NA	NA	NA	NA	NA	NA	NA	NA	NA
TPST2	0.339013	0.31176	0.329988	0.187667	-0.128268	0.00772023	0.269801	0.276569	0.288687	-0.238406	2.54334	-0.123924	0.00272591	0.998631	0.491942	1	1	1_982	982	NA	NA	NA	NA	NA	NA	NA	NA	NA	NA	NA	NA	NA	NA
DUS3L	0.213428	0.264654	0.30821	-0.12002	0.205262	0.27719	0.0744164	0.252544	0.499267	1.12913	-1.05101	-0.271933	0.0027311	0.993006	0.492462	1	1	1_983	983	NA	NA	NA	NA	NA	NA	NA	NA	NA	NA	NA	NA	NA	NA
HSPA1B	-0.264498	0.532673	0.567864	-0.0662475	0.274148	0.257254	-0.0510366	0.404127	0.210799	0.940918	1.79611	-0.613309	0.00274333	0.955747	0.494248	1	1	1_984	984	NA	NA	NA	NA	NA	NA	NA	NA	NA	NA	NA	NA	NA	NA
MED6	0.00540554	0.406187	0.403844	0.0636291	0.172141	0.310818	0.128673	0.377404	0.294941	-0.603403	0.281538	NA	0.00279761	0.999385	0.501908	1	1	1_985	985	NA	NA	NA	NA	NA	NA	NA	NA	NA	NA	NA	NA	NA	NA
IRX3	0.151524	0.0745992	0.323452	0.0994375	0.0736289	0.157846	0.316579	0.147234	0.636647	1.16688	0.51521	-0.187825	0.00280328	0.99993	0.502472	1	1	1_986	986	NA	NA	NA	NA	NA	NA	NA	NA	NA	NA	NA	NA	NA	NA
DCAF13	0.0841763	0.283826	0.485031	-0.07994	0.241972	0.303584	-0.247422	0.497021	0.252953	0.808903	1.24129	-0.00602198	0.00280546	0.99242	0.502472	1	1	1_987	987	NA	NA	NA	NA	NA	NA	NA	NA	NA	NA	NA	NA	NA	NA
SIX1	0.108493	0.445352	0.301827	-0.337806	0.261009	0.214127	0.229165	0.24364	0.370212	0.718525	-0.904329	-0.0283465	0.00281024	0.976442	0.502906	1	1	1_988	988	NA	NA	NA	NA	NA	NA	NA	NA	NA	NA	NA	NA	NA	NA
GATAD2A	0.266853	0.288359	0.232901	-0.0122557	0.128892	0.0134412	0.426427	0.42256	0.587087	-0.0695292	0.826485	-0.234496	0.00281714	0.999397	0.503718	1	1	1_989	989	NA	NA	NA	NA	NA	NA	NA	NA	NA	NA	NA	NA	NA	NA
HOXC13	0.199443	0.212823	0.278466	0.14598	0.138958	0.0790929	0.281848	0.217219	0.193108	0.400847	2.88357	-0.83309	0.00282219	0.99985	0.504198	1	1	1_990	990	NA	NA	NA	NA	NA	NA	NA	NA	NA	NA	NA	NA	NA	NA
CDKN2A	0.240813	0.0141154	0.231874	0.27092	0.0963823	0.29229	0.268724	-0.0667475	0.178974	0.993424	1.88253	0.937758	0.00283052	0.999887	0.505263	1	1	1_991	991	NA	NA	NA	NA	NA	NA	NA	NA	NA	NA	NA	NA	NA	NA
LRP10	0.163067	0.144187	0.11694	0.1253	0.109152	0.0817409	0.276156	0.105327	0.148923	0.983587	2.77186	0.815908	0.00283428	0.999997	0.505511	1	1	1_992	992	NA	NA	NA	NA	NA	NA	NA	NA	NA	NA	NA	NA	NA	NA
SLC19A1	0.270598	-0.0098791	0.21381	0.162979	0.0699046	0.350045	0.498715	0.305224	0.283107	0.246037	1.43354	-0.331739	0.0028368	0.999832	0.505539	1	1	1_993	993	NA	NA	NA	NA	NA	NA	NA	NA	NA	NA	NA	NA	NA	NA
RPGR	0.394126	0.0522814	0.348903	0.272003	0.432165	0.174412	0.187148	0.174406	0.0376035	-5.53886	-0.689316	1.18578	0.00285299	0.750874	0.507309	1	1	1_994	994	NA	NA	NA	NA	NA	NA	NA	NA	NA	NA	NA	NA	NA	NA
TYMP	0.145109	0.175629	0.13522	0.574155	0.214483	0.302532	0.248451	0.05167	0.0763646	1.31352	-0.575072	-0.372501	0.00285388	0.999576	0.507309	1	1	1_995	995	NA	NA	NA	NA	NA	NA	NA	NA	NA	NA	NA	NA	NA	NA
ZDHHC14	0.182213	0.368796	-0.0218896	0.221442	0.178397	-0.016626	0.569372	0.482182	0.245583	0.933793	-0.999875	-0.327907	0.00286972	0.995362	0.509701	1	1	1_996	996	NA	NA	NA	NA	NA	NA	NA	NA	NA	NA	NA	NA	NA	NA
CCDC82	0.197796	0.079279	0.399543	0.374097	0.238042	0.197919	0.000987795	-0.0241017	-0.0319491	-2.41663	2.38107	2.60101	0.00288119	0.985389	0.511312	1	1	1_997	997	NA	NA	NA	NA	NA	NA	NA	NA	NA	NA	NA	NA	NA	NA
PSMC3IP	0.0507618	0.114374	0.471734	0.177642	0.143719	0.227934	0.0269325	0.235733	0.296094	0.521833	2.7619	-0.12675	0.00288863	0.999976	0.512207	1	1	1_998	998	NA	NA	NA	NA	NA	NA	NA	NA	NA	NA	NA	NA	NA	NA
E2F3	0.130308	-0.0493173	0.324215	0.259853	0.179832	0.0567928	0.326813	0.288113	0.0813731	0.090494	3.18843	0.373752	0.00291171	0.999849	0.515871	1	1	1_999	999	NA	NA	NA	NA	NA	NA	NA	NA	NA	NA	NA	NA	NA	NA
HSD17B2	0.392985	0.269044	0.242036	0.401565	0.175069	0.158033	0.144737	0.170383	0.111662	0.5486	0.796111	-0.443384	0.00292195	0.999969	0.516827	1	1	1_1000	1000	NA	NA	NA	NA	NA	NA	NA	NA	NA	NA	NA	NA	NA	NA
FRS2	0.270444	0.290564	0.492981	0.463724	0.309332	0.157276	0.0251279	0.101369	-0.0383672	0.5486	0.999644	0.0711891	0.00294305	0.999892	0.520128	1	1	1_1001	1001	NA	NA	NA	NA	NA	NA	NA	NA	NA	NA	NA	NA	NA	NA
UGCG	0.192744	0.263864	0.093208	0.223128	-0.139595	0.0689388	0.425083	0.224812	0.160287	1.13356	1.60347	0.708619	0.00302226	0.9998	0.533243	1	1	1_1002	1002	NA	NA	NA	NA	NA	NA	NA	NA	NA	NA	NA	NA	NA	NA
GOLT1B	0.193328	0.310095	0.331327	0.251941	0.267609	0.260209	-0.0266932	0.294703	0.159377	-3.10348	1.33668	0.52323	0.00303202	0.992733	0.534523	1	1	1_1003	1003	NA	NA	NA	NA	NA	NA	NA	NA	NA	NA	NA	NA	NA	NA
BCL7A	0.223365	0.22697	0.352923	0.106124	0.197934	0.350212	0.128844	0.0538819	0.0920087	0.4872	0.526022	1.05138	0.00303503	0.99999	0.534611	1	1	1_1004	1004	NA	NA	NA	NA	NA	NA	NA	NA	NA	NA	NA	NA	NA	NA
ARID3A	0.198332	0.330919	0.342562	0.176807	0.0222138	-0.0345099	0.325321	0.349185	0.321847	-0.950502	1.15868	0.878544	0.00304288	0.999337	0.535552	1	1	1_1005	1005	NA	NA	NA	NA	NA	NA	NA	NA	NA	NA	NA	NA	NA	NA
ECM1	0.503917	0.183808	0.46247	0.125562	-0.033629	0.251841	0.112242	0.118419	0.0770998	1.13356	0.474183	0.293582	0.00306234	0.999912	0.538533	1	1	1_1006	1006	NA	NA	NA	NA	NA	NA	NA	NA	NA	NA	NA	NA	NA	NA
CXXC1	0.0092267	0.480798	0.418017	0.285098	0.135969	0.115735	-0.0434149	0.448604	0.463868	0.887985	0.313959	-1.1863	0.00306623	0.990961	0.538773	1	1	1_1007	1007	NA	NA	NA	NA	NA	NA	NA	NA	NA	NA	NA	NA	NA	NA
SSSCA1	0.327168	-0.0489823	0.281012	0.263816	-0.0552009	0.151354	0.376787	0.0220567	0.810865	0.523709	1.7236	-0.0624948	0.00310331	0.99883	0.544839	1	1	1_1008	1008	NA	NA	NA	NA	NA	NA	NA	NA	NA	NA	NA	NA	NA	NA
NAGK	0.086117	0.205967	0.278479	0.132622	0.132312	0.111263	0.246164	0.145649	0.287525	1.08648	2.24542	-0.144861	0.00310768	0.999993	0.545158	1	1	1_1009	1009	NA	NA	NA	NA	NA	NA	NA	NA	NA	NA	NA	NA	NA	NA
SLC35C1	0.233502	0.258706	0.384414	0.241832	0.0728561	0.204552	0.249645	0.181876	0.0342913	0.87503	1.10317	-0.00776565	0.0031393	0.99999	0.549743	1	1	1_1010	1010	NA	NA	NA	NA	NA	NA	NA	NA	NA	NA	NA	NA	NA	NA
CD58	0.306202	0.0662248	0.245174	0.357455	0.0362473	0.105774	0.244586	0.237853	0.0999627	-3.72442	NA	1.68437	0.00314155	0.978118	0.549743	1	1	1_1011	1011	NA	NA	NA	NA	NA	NA	NA	NA	NA	NA	NA	NA	NA	NA
DDX56	0.0636451	0.348523	0.284767	0.18991	0.041354	0.112782	0.363744	0.201617	0.321387	0.542826	1.23178	0.413876	0.00315664	0.999988	0.551931	1	1	1_1012	1012	NA	NA	NA	NA	NA	NA	NA	NA	NA	NA	NA	NA	NA	NA
ATP6V1D	0.104837	0.26969	0.479734	0.0875599	0.062242	0.185811	0.0572827	0.418625	0.228546	0.658836	1.83359	0.0960242	0.00316729	0.999987	0.552887	1	1	1_1013	1013	NA	NA	NA	NA	NA	NA	NA	NA	NA	NA	NA	NA	NA	NA
UBE2D1	0.221193	0.147868	0.360657	0.523931	0.290006	0.417173	-0.128444	0.0507157	-0.0495979	-1.96507	1.32954	1.54539	0.00320935	0.978766	0.559314	1	1	1_1014	1014	NA	NA	NA	NA	NA	NA	NA	NA	NA	NA	NA	NA	NA	NA
CDCA2	0.12552	0.196786	0.193762	0.654823	-0.126837	-0.0409914	0.470732	0.447881	0.124832	-2.17387	2.66118	-0.114386	0.00322158	0.977945	0.560801	1	1	1_1015	1015	NA	NA	NA	NA	NA	NA	NA	NA	NA	NA	NA	NA	NA	NA
PDCD2L	0.0404165	0.131832	0.242734	0.276498	0.0773018	0.225821	0.239904	0.149339	0.45467	-1.74091	2.25554	0.680191	0.00322315	0.999314	0.560801	1	1	1_1016	1016	NA	NA	NA	NA	NA	NA	NA	NA	NA	NA	NA	NA	NA	NA
HIVEP1	0.359778	0.311462	0.458435	0.0659461	-0.174461	-0.215432	0.365333	0.353184	0.26984	0.234257	0.296185	1.13604	0.00324841	0.979364	0.564736	1	1	1_1017	1017	NA	NA	NA	NA	NA	NA	NA	NA	NA	NA	NA	NA	NA	NA
TICAM1	0.27038	0.206878	0.258132	0.31335	0.00998149	0.105795	0.520747	0.190435	0.163157	1.10162	-0.873302	-0.0541557	0.00325845	0.999221	0.56602	1	1	1_1018	1018	NA	NA	NA	NA	NA	NA	NA	NA	NA	NA	NA	NA	NA	NA
BAK1	0.284431	0.284945	0.245067	0.311469	0.0662239	0.0909917	0.433538	0.217246	0.25256	0.731349	-0.399613	-0.694689	0.00326309	0.99918	0.566366	1	1	1_1019	1019	NA	NA	NA	NA	NA	NA	NA	NA	NA	NA	NA	NA	NA	NA
FLNA	0.470137	0.502039	0.386221	0.15636	-0.117748	-0.0314919	0.35607	0.294055	-0.0576733	1.28925	-0.144626	-0.0278977	0.00326849	0.990918	0.566841	1	1	1_1020	1020	NA	NA	NA	NA	NA	NA	NA	NA	NA	NA	NA	NA	NA	NA
C14orf4	0.189491	0.116558	0.117594	0.0949316	-0.0835976	0.109692	0.112969	0.00323519	0.163902	0.330255	4.54027	1.29358	0.00328378	0.99941	0.568569	1	1	1_1021	1021	NA	NA	NA	NA	NA	NA	NA	NA	NA	NA	NA	NA	NA	NA
PHF5A	0.15099	0.173384	-0.100719	0.210796	0.126927	0.222871	0.0480895	0.362047	0.319043	1.13356	-0.203889	1.34089	0.00331506	0.999585	0.573518	1	1	1_1022	1022	NA	NA	NA	NA	NA	NA	NA	NA	NA	NA	NA	NA	NA	NA
CLTB	0.163825	0.16009	0.127981	0.0954094	0.13227	0.25604	0.322273	0.249317	0.2582	1.2162	-0.689316	0.253936	0.00332373	0.999839	0.574552	1	1	1_1023	1023	NA	NA	NA	NA	NA	NA	NA	NA	NA	NA	NA	NA	NA	NA
PRR7	0.36239	0.15493	0.136633	0.0974919	7.15785e-05	-0.0320651	0.595096	0.31654	0.282127	-1.4514	1.60347	1.29358	0.00332981	0.997854	0.575137	1	1	1_1024	1024	NA	NA	NA	NA	NA	NA	NA	NA	NA	NA	NA	NA	NA	NA
SSH2	0.550743	0.417177	0.614094	0.126951	0.0119652	0.0950912	0.38403	0.112516	0.0999909	-0.984274	1.32157	-0.572282	0.0033354	0.997478	0.575384	1	1	1_1025	1025	NA	NA	NA	NA	NA	NA	NA	NA	NA	NA	NA	NA	NA	NA
TRIM11	0.115647	0.338252	0.372313	0.0575584	0.138679	0.0542479	0.150741	0.535396	0.397361	1.08812	-1.18371	-0.580888	0.00333663	0.994189	0.575384	1	1	1_1026	1026	NA	NA	NA	NA	NA	NA	NA	NA	NA	NA	NA	NA	NA	NA
METTL2B	0.122643	0.192318	0.408141	0.265905	0.19112	0.220334	0.0540825	0.222535	0.226593	1.22433	-1.22787	-0.244075	0.00338409	0.998225	0.582638	1	1	1_1027	1027	NA	NA	NA	NA	NA	NA	NA	NA	NA	NA	NA	NA	NA	NA
TNFRSF10B	0.424793	0.292892	0.303803	0.0939511	0.131958	0.135601	0.391579	0.367894	0.118592	0.576864	-0.193765	-0.870805	0.00338416	0.998985	0.582638	1	1	1_1028	1028	NA	NA	NA	NA	NA	NA	NA	NA	NA	NA	NA	NA	NA	NA
SETD8	0.159495	0.206163	0.315146	0.28452	0.103257	0.223777	0.108209	-0.0252155	0.172888	0.174983	3.2712	-0.137645	0.00339119	0.999891	0.583378	1	1	1_1029	1029	NA	NA	NA	NA	NA	NA	NA	NA	NA	NA	NA	NA	NA	NA
PTTG1IP	0.0779753	0.482593	0.395701	0.0542752	0.239656	0.16475	0.0979574	0.354812	0.209158	-0.619202	1.99326	-0.393825	0.00339966	0.999679	0.584363	1	1	1_1030	1030	NA	NA	NA	NA	NA	NA	NA	NA	NA	NA	NA	NA	NA	NA
OPHN1	0.109868	0.228389	0.441413	0.804705	-0.866115	0.12822	0.156485	0.179138	0.185208	0.870528	-0.203889	0.293582	0.00340389	0.684907	0.58462	1	1	1_1031	1031	NA	NA	NA	NA	NA	NA	NA	NA	NA	NA	NA	NA	NA	NA
CYP2S1	0.104317	0.141269	0.175908	0.112811	0.0141847	-0.0720316	0.235489	0.265745	0.172012	1.59299	1.72211	1.45708	0.00340751	0.999898	0.58477	1	1	1_1032	1032	NA	NA	NA	NA	NA	NA	NA	NA	NA	NA	NA	NA	NA	NA
PLEKHG5	0.537705	0.137131	0.561365	0.227528	0.243943	0.176897	-0.0265436	0.00463358	-0.00343989	1.94382	-0.345908	-0.125023	0.00341325	0.997542	0.584872	1	1	1_1033	1033	NA	NA	NA	NA	NA	NA	NA	NA	NA	NA	NA	NA	NA	NA
RAB5C	0.23239	0.242039	-0.101009	0.096296	0.11021	0.251974	0.241303	0.359049	0.0158581	0.533803	2.6874	0.61693	0.00341359	0.999845	0.584872	1	1	1_1034	1034	NA	NA	NA	NA	NA	NA	NA	NA	NA	NA	NA	NA	NA	NA
AMIGO2	0.559201	0.553438	0.768648	0.168479	0.00106739	0.0714405	0.0363652	0.0202107	0.110052	0.785639	0.310684	-0.0283465	0.00342021	0.999474	0.585537	1	1	1_1035	1035	NA	NA	NA	NA	NA	NA	NA	NA	NA	NA	NA	NA	NA	NA
C12orf44	0.199616	0.212096	0.137819	0.0975932	-0.0308924	0.0308164	0.148953	0.460516	0.195319	0.622885	3.01043	0.122629	0.00347361	0.999912	0.594201	1	1	1_1036	1036	NA	NA	NA	NA	NA	NA	NA	NA	NA	NA	NA	NA	NA	NA
SGOL1	0.113983	0.0670872	0.187176	0.151837	0.00878083	0.0397384	0.109583	0.243821	0.382618	-4.86644	2.96604	1.95517	0.00350079	0.910803	0.59837	1	1	1_1037	1037	NA	NA	NA	NA	NA	NA	NA	NA	NA	NA	NA	NA	NA	NA
PUS7L	0.143066	0.30518	0.361589	0.262322	0.195725	0.241349	0.0539187	0.311841	0.243511	0.172037	-0.754086	0.15326	0.00352468	0.999725	0.601973	1	1	1_1038	1038	NA	NA	NA	NA	NA	NA	NA	NA	NA	NA	NA	NA	NA	NA
CEP170	0.380322	0.284261	0.358691	0.208812	0.0369948	0.0519188	0.114519	0.0455721	0.0710326	-1.86644	0.236684	2.90829	0.00354162	0.995248	0.604003	1	1	1_1039	1039	NA	NA	NA	NA	NA	NA	NA	NA	NA	NA	NA	NA	NA	NA
POLR2F	0.0999073	0.0784455	0.230864	0.227497	0.0954823	0.262322	0.225873	0.301597	0.303471	1.06251	0.790329	-0.182349	0.00354223	0.999978	0.604003	1	1	1_1040	1040	NA	NA	NA	NA	NA	NA	NA	NA	NA	NA	NA	NA	NA	NA
PPARGC1B	0.257594	0.340125	0.32573	0.136396	0.152828	0.284634	0.168378	0.195902	0.159814	0.455491	-0.940855	0.194046	0.00355425	0.999663	0.605317	1	1	1_1041	1041	NA	NA	NA	NA	NA	NA	NA	NA	NA	NA	NA	NA	NA	NA
NAT8L	0.442451	0.485487	0.494636	0.0621884	0.194615	-0.0198703	0.0257523	0.140668	0.27242	1.03799	-0.493396	-0.341504	0.00355562	0.99836	0.605317	1	1	1_1042	1042	NA	NA	NA	NA	NA	NA	NA	NA	NA	NA	NA	NA	NA	NA
LOC148709	0.71898	0.858722	1.14693	-0.0735133	0.113426	0.0477914	0.0125347	-0.107847	0.0892659	0.133563	1.60347	-1.02835	0.00358416	0.952966	0.609511	1	1	1_1043	1043	NA	NA	NA	NA	NA	NA	NA	NA	NA	NA	NA	NA	NA	NA
MAPK13	0.175148	0.239926	0.314985	0.102039	0.269046	-0.01721	0.254123	0.393068	0.359992	0.61899	0.796111	-2.46892	0.0035888	0.947819	0.609511	1	1	1_1044	1044	NA	NA	NA	NA	NA	NA	NA	NA	NA	NA	NA	NA	NA	NA
FAM100B	0.317835	-0.0536385	0.357918	0.403517	-0.0521823	0.147916	0.509713	0.177882	0.326003	-0.820634	1.41626	0.319577	0.0035901	0.997727	0.609511	1	1	1_1045	1045	NA	NA	NA	NA	NA	NA	NA	NA	NA	NA	NA	NA	NA	NA
CACYBP	0.118106	0.298509	0.561452	0.301728	0.24686	0.32535	-0.0209932	0.0577815	0.268892	-0.264304	0.476769	0.208088	0.00359454	0.999709	0.609511	1	1	1_1046	1046	NA	NA	NA	NA	NA	NA	NA	NA	NA	NA	NA	NA	NA	NA
BCL2L12	0.140699	0.658146	0.184854	0.170179	-0.0674436	0.0651815	0.352044	0.242714	0.412296	0.994957	-0.965729	-0.818893	0.00360471	0.987283	0.610405	1	1	1_1047	1047	NA	NA	NA	NA	NA	NA	NA	NA	NA	NA	NA	NA	NA	NA
SPINK5L3	-0.292978	0.238723	0.429343	0.107352	0.219674	0.0746223	-0.17194	0.430456	0.443063	0.827252	2.49655	-0.0387257	0.00360553	0.96273	0.610405	1	1	1_1048	1048	NA	NA	NA	NA	NA	NA	NA	NA	NA	NA	NA	NA	NA	NA
PRKAG2	0.409211	-0.0644724	0.25293	0.196989	0.2162	0.0496186	0.279459	0.201742	0.194546	0.755051	1.6301	0.21148	0.00361557	0.999915	0.611619	1	1	1_1049	1049	NA	NA	NA	NA	NA	NA	NA	NA	NA	NA	NA	NA	NA	NA
OSBPL8	0.150795	0.279567	0.267543	0.163776	0.109783	0.0928228	-0.0180756	0.417163	0.0751515	0.983956	2.18544	0.610165	0.00362738	0.999981	0.613045	1	1	1_1050	1050	NA	NA	NA	NA	NA	NA	NA	NA	NA	NA	NA	NA	NA	NA
UTP15	0.200083	0.297073	0.422535	0.212149	0.180908	0.126001	0.16531	0.195124	0.0964597	0.368426	1.67412	-0.254228	0.00363619	0.999988	0.613045	1	1	1_1051	1051	NA	NA	NA	NA	NA	NA	NA	NA	NA	NA	NA	NA	NA	NA
NSUN2	0.395565	0.226148	0.439979	0.269642	0.165263	0.121404	0.299938	0.223131	-0.137189	-1.82063	0.50238	1.16188	0.00363837	0.992466	0.613045	1	1	1_1052	1052	NA	NA	NA	NA	NA	NA	NA	NA	NA	NA	NA	NA	NA	NA
PSMD9	0.272975	0.131098	0.226169	0.133207	0.133332	0.145306	0.362413	0.192934	0.14437	0.0888936	2.48182	0.0731115	0.00363865	0.999987	0.613045	1	1	1_1053	1053	NA	NA	NA	NA	NA	NA	NA	NA	NA	NA	NA	NA	NA	NA
COPS7B	0.223179	0.189241	0.103353	0.0821702	0.0456172	0.00571053	0.586996	0.358842	0.271098	0.427624	1.92539	0.323126	0.00364056	0.999952	0.613045	1	1	1_1054	1054	NA	NA	NA	NA	NA	NA	NA	NA	NA	NA	NA	NA	NA	NA
C13orf37	0.144469	0.172713	0.440034	0.282986	0.107314	0.200827	-0.194874	0.144541	0.331957	-0.708732	2.84875	0.279584	0.00364124	0.996838	0.613045	1	1	1_1055	1055	NA	NA	NA	NA	NA	NA	NA	NA	NA	NA	NA	NA	NA	NA
GOLGA7	0.188301	0.163595	0.496541	0.304472	0.215297	0.261261	0.0925991	0.148229	0.166267	0.658225	-0.543375	-0.257828	0.00364534	0.999802	0.613251	1	1	1_1056	1056	NA	NA	NA	NA	NA	NA	NA	NA	NA	NA	NA	NA	NA	NA
LYN	0.245096	0.490637	0.171118	0.198659	0.208181	0.130816	0.14778	0.311787	0.174062	-1.4514	1.79611	-0.706418	0.003676	0.998183	0.617921	1	1	1_1057	1057	NA	NA	NA	NA	NA	NA	NA	NA	NA	NA	NA	NA	NA	NA
NFKBIE	0.625019	0.00291297	-0.0108025	0.47246	-0.0174323	0.0313051	0.527279	0.0804562	0.368934	1.01621	0.680634	-0.0510666	0.00370434	0.998428	0.621911	1	1	1_1058	1058	NA	NA	NA	NA	NA	NA	NA	NA	NA	NA	NA	NA	NA	NA
ACTR3	0.263208	-0.154204	0.390849	0.362736	0.115716	0.24436	-0.00293394	0.297778	0.457145	0.240181	-0.533876	0.950459	0.00370557	0.995404	0.621911	1	1	1_1059	1059	NA	NA	NA	NA	NA	NA	NA	NA	NA	NA	NA	NA	NA	NA
NDEL1	0.121313	0.375773	0.387935	0.116579	0.0968219	0.179506	0.261061	0.483443	0.0694034	-0.598504	0.412782	0.744243	0.00372291	0.99984	0.624208	1	1	1_1060	1060	NA	NA	NA	NA	NA	NA	NA	NA	NA	NA	NA	NA	NA	NA
FNBP1	0.120182	0.391225	0.301632	0.181806	-0.0213995	0.139678	0.23526	0.509188	0.207188	0.176631	0.81449	0.191332	0.00372605	0.999923	0.624208	1	1	1_1061	1061	NA	NA	NA	NA	NA	NA	NA	NA	NA	NA	NA	NA	NA	NA
CDH5	0.323157	0.436153	0.0735783	0.0198076	0.0788972	0.0778499	0.629144	0.732334	-0.135026	0.936526	0.632612	-0.790187	0.00372803	0.989459	0.624208	1	1	1_1062	1062	NA	NA	NA	NA	NA	NA	NA	NA	NA	NA	NA	NA	NA	NA
VCL	0.395001	0.47804	0.210748	0.51607	0.169871	0.0576369	0.262447	0.181971	-0.0488458	-0.152594	0.147583	0.329547	0.00373117	0.9993	0.624244	1	1	1_1063	1063	NA	NA	NA	NA	NA	NA	NA	NA	NA	NA	NA	NA	NA	NA
ATP6V0E1	0.17217	0.213204	0.334707	0.24747	0.216826	0.0956431	0.129407	0.507136	0.215545	0.865629	-1.34139	-1.02835	0.00377549	0.98674	0.631163	1	1	1_1064	1064	NA	NA	NA	NA	NA	NA	NA	NA	NA	NA	NA	NA	NA	NA
CPM	0.483299	0.434244	0.349849	0.303145	0.161651	0.400885	0.0491839	-0.0698375	0.020504	0.861889	-0.99953	-0.371999	0.00379051	0.990599	0.633178	1	1	1_1065	1065	NA	NA	NA	NA	NA	NA	NA	NA	NA	NA	NA	NA	NA	NA
SETX	0.242093	0.11887	0.277528	0.338663	0.144544	-0.02303	0.261467	0.300043	0.0701477	-1.8875	1.93076	1.28439	0.00384356	0.998577	0.641037	1	1	1_1066	1066	NA	NA	NA	NA	NA	NA	NA	NA	NA	NA	NA	NA	NA	NA
GLRA1	-0.0484692	0.0491698	0.0515405	1.7085	0.546705	0.123888	0.0237249	0.00325632	-0.00535182	NA	-0.689316	1.29358	0.00384923	0.981077	0.64148	1	1	1_1067	1067	NA	NA	NA	NA	NA	NA	NA	NA	NA	NA	NA	NA	NA	NA
CDR2L	0.25107	0.449818	0.324499	0.0366118	0.0818945	-0.0440847	0.149412	0.518956	0.268772	0.844056	0.73471	-0.593944	0.00387634	0.99912	0.64507	1	1	1_1068	1068	NA	NA	NA	NA	NA	NA	NA	NA	NA	NA	NA	NA	NA	NA
SLC6A6	0.0965558	0.0968949	0.160885	0.0742064	0.149764	0.112087	0.24352	0.399925	0.412945	2.13356	-2.26802	-0.805954	0.00387682	0.868605	0.64507	1	1	1_1069	1069	NA	NA	NA	NA	NA	NA	NA	NA	NA	NA	NA	NA	NA	NA
KIAA1539	0.0816398	0.093792	0.0475321	0.26176	-0.102024	-0.0925425	0.535331	0.400027	0.464335	1.50637	0.0898422	0.391985	0.00388774	0.995764	0.646383	1	1	1_1070	1070	NA	NA	NA	NA	NA	NA	NA	NA	NA	NA	NA	NA	NA	NA
LIMA1	0.268508	0.163624	0.169278	0.31412	0.207172	0.0853635	0.34704	0.143441	-0.129479	0.64411	2.35703	0.151836	0.00389894	0.999783	0.64774	1	1	1_1071	1071	NA	NA	NA	NA	NA	NA	NA	NA	NA	NA	NA	NA	NA	NA
TEX10	0.0560118	0.244048	0.2771	0.190245	0.0542086	0.145911	0.246894	0.181978	0.226913	-3.71443	2.11804	1.53644	0.00391765	0.987372	0.648827	1	1	1_1072	1072	NA	NA	NA	NA	NA	NA	NA	NA	NA	NA	NA	NA	NA	NA
PIM1	0.131906	0.136642	0.33202	0.0663316	0.0727102	0.13428	0.309816	0.287318	0.306831	-1.74091	0.796111	1.80548	0.00392994	0.99867	0.650358	1	1	1_1073	1073	NA	NA	NA	NA	NA	NA	NA	NA	NA	NA	NA	NA	NA	NA
ELK3	0.433023	0.197774	0.334263	0.0279322	-0.00313047	0.0186577	0.333917	0.19014	0.211637	1.71853	-0.294087	0.0591163	0.00396347	0.999138	0.655398	1	1	1_1074	1074	NA	NA	NA	NA	NA	NA	NA	NA	NA	NA	NA	NA	NA	NA
OSBPL3	0.196862	0.290441	0.29375	0.312731	0.232343	0.176858	0.117692	0.00924977	0.0630305	-0.165645	2.48727	0.190252	0.00397549	0.999957	0.656876	1	1	1_1075	1075	NA	NA	NA	NA	NA	NA	NA	NA	NA	NA	NA	NA	NA	NA
POLR1C	0.0490174	0.136301	0.287295	0.0768434	0.0859425	0.198478	-0.00654805	0.294618	0.28985	0.590161	3.67653	-0.36177	0.00399502	0.999748	0.659592	1	1	1_1076	1076	NA	NA	NA	NA	NA	NA	NA	NA	NA	NA	NA	NA	NA	NA
GPC1	0.353846	0.218134	0.117428	0.281654	0.169459	0.00324671	0.487259	0.236203	0.0127701	1.00743	-0.52374	0.395554	0.00405941	0.999633	0.669704	1	1	1_1077	1077	NA	NA	NA	NA	NA	NA	NA	NA	NA	NA	NA	NA	NA	NA
KIAA1199	0.150263	0.256529	0.168562	-0.1978	0.164772	0.0350874	0.240264	0.271209	0.151607	2.71853	0.381074	-0.443384	0.00409245	0.993515	0.674635	1	1	1_1078	1078	NA	NA	NA	NA	NA	NA	NA	NA	NA	NA	NA	NA	NA	NA
SNRPB	0.327162	0.160131	0.355608	0.212399	0.0569234	0.176836	0.241832	0.176077	0.274696	0.877199	0.013801	-0.627975	0.00410079	0.999699	0.675426	1	1	1_1079	1079	NA	NA	NA	NA	NA	NA	NA	NA	NA	NA	NA	NA	NA	NA
C1orf101	-0.0626018	0.0980221	0.213655	0.041559	-0.238706	0.678259	0.00600616	0.30484	0.221318	1.13356	-0.203889	2.14158	0.00410358	0.964672	0.675426	1	1	1_1080	1080	NA	NA	NA	NA	NA	NA	NA	NA	NA	NA	NA	NA	NA	NA
PSORS1C1	0.154179	0.0234074	0.0808183	0.0240811	0.339564	0.159927	0.11422	0.106664	-0.037855	0.5486	4.49655	0.152226	0.00411588	0.99946	0.676744	1	1	1_1081	1081	NA	NA	NA	NA	NA	NA	NA	NA	NA	NA	NA	NA	NA	NA
SOAT1	0.0690087	0.288374	0.527887	-0.0085942	0.270374	0.344306	-0.339415	0.489117	0.115695	-1.66439	0.83918	1.07502	0.00413499	0.949106	0.679024	1	1	1_1082	1082	NA	NA	NA	NA	NA	NA	NA	NA	NA	NA	NA	NA	NA	NA
ERCC3	0.204047	0.368902	0.391299	0.164024	0.117975	0.101686	0.248857	0.194365	0.237233	1.01209	-1.08409	-0.658177	0.00414278	0.996995	0.679779	1	1	1_1083	1083	NA	NA	NA	NA	NA	NA	NA	NA	NA	NA	NA	NA	NA	NA
RAB11FIP5	0.0965153	0.369828	0.205572	0.0495901	0.128511	-0.350717	0.37438	0.278649	0.25314	0.879379	1.91159	0.288994	0.00417439	0.992958	0.68444	1	1	1_1084	1084	NA	NA	NA	NA	NA	NA	NA	NA	NA	NA	NA	NA	NA	NA
DUSP7	0.341308	0.156686	0.332016	0.321786	0.264672	-0.0788203	0.113093	0.147219	0.160142	1.45549	-1.20389	-0.443384	0.00418696	0.991652	0.685973	1	1	1_1085	1085	NA	NA	NA	NA	NA	NA	NA	NA	NA	NA	NA	NA	NA	NA
PASD1	0.138536	0.250786	0.234706	0.144448	0.179072	0.00648672	0.150294	0.0968999	0.145626	1.5486	1.51858	0.386691	0.00422793	0.99999	0.691779	1	1	1_1086	1086	NA	NA	NA	NA	NA	NA	NA	NA	NA	NA	NA	NA	NA	NA
PPP3R1	0.308187	0.0658764	-0.083301	0.321231	-0.00663305	0.34227	0.688836	0.218102	0.0133647	-0.554829	1.92387	0.724073	0.00422888	0.998045	0.691779	1	1	1_1087	1087	NA	NA	NA	NA	NA	NA	NA	NA	NA	NA	NA	NA	NA	NA
RUNX1	0.377027	0.483804	0.326938	-0.0244742	-0.0420464	0.182162	0.050706	0.131871	0.0492807	1.745	0.234232	0.293582	0.00426828	0.999084	0.697155	1	1	1_1088	1088	NA	NA	NA	NA	NA	NA	NA	NA	NA	NA	NA	NA	NA	NA
SYAP1	0.158154	0.0691475	0.130174	0.0836828	0.343937	0.092599	0.0864086	0.355035	0.394656	-2.05578	-1.55753	2.06584	0.00429737	0.943927	0.701369	1	1	1_1089	1089	NA	NA	NA	NA	NA	NA	NA	NA	NA	NA	NA	NA	NA	NA
UBXN8	-0.0163198	0.265957	0.488528	0.179818	0.18891	0.38887	-0.0430822	0.514832	0.274084	-0.4514	0.573719	0.134592	0.00431219	0.997978	0.703249	1	1	1_1090	1090	NA	NA	NA	NA	NA	NA	NA	NA	NA	NA	NA	NA	NA	NA
TMEM185B	0.424741	0.232274	0.0200023	0.188163	0.0473396	0.144067	0.547944	0.147975	0.154724	0.697464	1.29861	-0.18035	0.00432434	0.999935	0.704693	1	1	1_1091	1091	NA	NA	NA	NA	NA	NA	NA	NA	NA	NA	NA	NA	NA	NA
HES1	0.256502	0.11626	0.295647	0.101064	-0.0151233	0.0741703	0.137437	0.168964	0.0914669	0.91117	2.64927	0.840009	0.00432892	0.999977	0.7049	1	1	1_1092	1092	NA	NA	NA	NA	NA	NA	NA	NA	NA	NA	NA	NA	NA	NA
C9orf5	0.1972	0.345247	0.435782	0.0470065	0.249138	0.27885	0.15803	0.337823	0.0965104	-1.18299	-0.594224	0.195533	0.00437555	0.997352	0.711408	1	1	1_1093	1093	NA	NA	NA	NA	NA	NA	NA	NA	NA	NA	NA	NA	NA	NA
OGFOD1	0.165375	0.226963	0.345488	0.176855	0.013259	0.0972148	0.0690862	0.212621	0.26183	0.354063	2.82913	-0.0754317	0.00442397	0.999958	0.718103	1	1	1_1094	1094	NA	NA	NA	NA	NA	NA	NA	NA	NA	NA	NA	NA	NA	NA
PPAN-P2RY11	0.173306	0.123671	0.113065	0.115791	0.019352	0.17444	0.357494	0.239846	0.218464	2.13356	-1.37381	-0.0283465	0.00442684	0.994301	0.718103	1	1	1_1095	1095	NA	NA	NA	NA	NA	NA	NA	NA	NA	NA	NA	NA	NA	NA
TIPRL	0.0868435	0.160025	0.290667	0.11294	0.0725982	0.359645	-0.00371557	0.118823	0.238255	0.545111	2.79148	0.421782	0.00443728	0.999969	0.719251	1	1	1_1096	1096	NA	NA	NA	NA	NA	NA	NA	NA	NA	NA	NA	NA	NA	NA
PGM3	0.0707385	0.341822	0.345439	0.258323	0.184254	0.117649	-0.0798478	0.439271	0.225435	-1.9997	0.933615	1.29358	0.00444411	0.993691	0.719811	1	1	1_1097	1097	NA	NA	NA	NA	NA	NA	NA	NA	NA	NA	NA	NA	NA	NA
FRMD5	0.455243	0.43698	-0.172054	0.0220421	0.328614	0.108848	0.0974133	0.260394	0.090527	0.133563	0.67058	1.14158	0.00445988	0.998487	0.721817	1	1	1_1098	1098	NA	NA	NA	NA	NA	NA	NA	NA	NA	NA	NA	NA	NA	NA
ZNF408	0.0802274	0.217959	0.278151	0.139084	0.367898	0.44102	-0.0760554	0.184477	0.257071	1.13356	-0.881961	-2.02835	0.00451499	0.906401	0.730182	1	1	1_1099	1099	NA	NA	NA	NA	NA	NA	NA	NA	NA	NA	NA	NA	NA	NA
ASAP1	0.332746	0.243055	0.167247	0.186911	0.137584	0.01713	0.321653	0.45551	-0.151359	-0.266975	1.71668	1.03394	0.00452851	0.998698	0.731814	1	1	1_1100	1100	NA	NA	NA	NA	NA	NA	NA	NA	NA	NA	NA	NA	NA	NA
NUMBL	0.0675908	0.0486614	0.00058525	-0.0125816	-0.3272	0.445826	0.483387	0.560252	0.504023	0.440224	1.03712	0.41526	0.0045509	0.964714	0.73432	1	1	1_1101	1101	NA	NA	NA	NA	NA	NA	NA	NA	NA	NA	NA	NA	NA	NA
FLOT1	0.291872	0.233794	0.206806	0.223385	0.0176085	0.228496	0.57638	0.0892539	0.237306	0.814334	-0.532512	-1.52063	0.00457433	0.98631	0.737541	1	1	1_1102	1102	NA	NA	NA	NA	NA	NA	NA	NA	NA	NA	NA	NA	NA	NA
DHCR24	0.220564	0.391518	0.145194	0.0737333	0.229786	0.0906264	0.340659	0.235682	0.0942131	0.351898	1.86482	-0.581894	0.00458744	0.999895	0.739097	1	1	1_1103	1103	NA	NA	NA	NA	NA	NA	NA	NA	NA	NA	NA	NA	NA	NA
SGK1	0.35001	0.156829	0.243279	0.286942	0.0989107	0.277524	0.097258	0.0209305	0.015708	-1.89459	2.92452	0.670206	0.00460676	0.998036	0.74165	1	1	1_1104	1104	NA	NA	NA	NA	NA	NA	NA	NA	NA	NA	NA	NA	NA	NA
SLC25A19	0.162244	0.0564585	0.130094	0.312631	0.113301	0.172046	0.562233	0.197701	0.212171	0.847473	-0.334473	0.176344	0.00462438	0.999884	0.743925	1	1	1_1105	1105	NA	NA	NA	NA	NA	NA	NA	NA	NA	NA	NA	NA	NA	NA
CDKN2D	0.247391	0.0914235	0.52704	-0.289425	0.133103	0.16637	0.26192	0.0982729	0.345752	0.785639	-0.303425	0.846123	0.00462847	0.992218	0.744023	1	1	1_1106	1106	NA	NA	NA	NA	NA	NA	NA	NA	NA	NA	NA	NA	NA	NA
GRWD1	0.266828	0.234649	0.234381	0.123856	0.0367506	0.0816629	0.417345	0.420992	0.210445	0.728306	-0.880734	-0.00707791	0.00463721	0.999171	0.744306	1	1	1_1107	1107	NA	NA	NA	NA	NA	NA	NA	NA	NA	NA	NA	NA	NA	NA
TMEM79	0.123183	0.302	0.446074	0.118841	0.110834	0.191529	0.232409	0.21883	0.333889	0.191861	0.72211	-0.434873	0.00464718	0.9999	0.745345	1	1	1_1108	1108	NA	NA	NA	NA	NA	NA	NA	NA	NA	NA	NA	NA	NA	NA
LGALS1	0.307541	0.230331	0.189551	0.26799	0.0847327	0.145213	0.285592	0.172954	0.11862	0.678225	1.0184	-0.0869619	0.00468733	0.999986	0.75122	1	1	1_1109	1109	NA	NA	NA	NA	NA	NA	NA	NA	NA	NA	NA	NA	NA	NA
ISL2	0.181077	0.482984	0.446567	-0.169528	-0.0146561	0.210178	0.134171	0.21091	0.165049	-1.28147	1.96604	0.897653	0.004693	0.99171	0.751563	1	1	1_1110	1110	NA	NA	NA	NA	NA	NA	NA	NA	NA	NA	NA	NA	NA	NA
HERPUD1	-0.347588	0.458182	0.358463	-0.250692	0.278029	0.335183	-0.466513	0.292906	0.458602	0.730874	0.727398	0.185077	0.00470468	0.584306	0.752511	1	1	1_1111	1111	NA	NA	NA	NA	NA	NA	NA	NA	NA	NA	NA	NA	NA	NA
SPRYD3	0.0995885	0.219159	0.278864	0.181598	0.291743	0.263852	0.129009	0.195572	-0.0136632	1.01418	0.646216	0.207852	0.00470597	0.999968	0.752511	1	1	1_1112	1112	NA	NA	NA	NA	NA	NA	NA	NA	NA	NA	NA	NA	NA	NA
ZMIZ2	0.144133	0.143651	0.176718	0.0013289	0.0827359	0.018386	0.331577	0.654181	0.40225	-1.68327	-0.685758	1.77265	0.0047337	0.985309	0.755811	1	1	1_1113	1113	NA	NA	NA	NA	NA	NA	NA	NA	NA	NA	NA	NA	NA	NA
OXSR1	0.0703519	0.178258	0.0231836	0.353028	0.271717	0.0370873	0.240992	0.185262	0.226381	0.821418	2.08151	-0.224837	0.00474845	0.999956	0.757599	1	1	1_1114	1114	NA	NA	NA	NA	NA	NA	NA	NA	NA	NA	NA	NA	NA	NA
FCRL2	0.0225316	0.00172573	0.348543	-0.0398247	0.0679814	0.622904	0.0391465	0.00412836	-0.00767255	1.87053	0.336679	2.55662	0.00475207	0.993262	0.75761	1	1	1_1115	1115	NA	NA	NA	NA	NA	NA	NA	NA	NA	NA	NA	NA	NA	NA
DVL1	0.317436	0.324375	0.442342	0.0984547	0.167811	0.114147	0.114753	0.0643509	0.136006	0.920569	-1.33882	0.61737	0.00478115	0.998003	0.761678	1	1	1_1116	1116	NA	NA	NA	NA	NA	NA	NA	NA	NA	NA	NA	NA	NA	NA
SPINT2	-0.0169047	-0.0175155	-0.0636894	0.0754153	0.239275	0.00300463	0.11462	0.0465153	0.000928646	2.88238	3.18384	1.53782	0.00479372	0.993431	0.762541	1	1	1_1117	1117	NA	NA	NA	NA	NA	NA	NA	NA	NA	NA	NA	NA	NA	NA
GABARAPL1	0.108854	0.372611	0.648309	-0.0737132	0.220833	0.248406	0.0883118	0.287791	0.124252	-2.0315	0.144034	0.842798	0.00481967	0.991529	0.765526	1	1	1_1118	1118	NA	NA	NA	NA	NA	NA	NA	NA	NA	NA	NA	NA	NA	NA
C2CD2L	0.0393088	0.522819	0.498651	-0.150719	0.508	0.472932	-0.0118535	0.178301	0.00592518	0.818061	-1.42628	-0.587774	0.00482724	0.903369	0.76616	1	1	1_1119	1119	NA	NA	NA	NA	NA	NA	NA	NA	NA	NA	NA	NA	NA	NA
SPEN	0.181391	0.42478	0.0832632	-0.00641226	0.234131	0.0765516	0.515204	0.356293	0.0551386	0.216818	1.64832	-0.187358	0.004834	0.999825	0.76632	1	1	1_1120	1120	NA	NA	NA	NA	NA	NA	NA	NA	NA	NA	NA	NA	NA	NA
ZNF702P	0.132987	0.105602	0.0468159	-0.0668677	0.293351	0.288379	0.131515	0.116955	0.0714902	1.13356	0.796111	1.55662	0.00483544	0.999833	0.76632	1	1	1_1121	1121	NA	NA	NA	NA	NA	NA	NA	NA	NA	NA	NA	NA	NA	NA
CHST15	0.285975	0.201918	0.322312	0.0918743	0.0340723	0.131531	0.575547	0.43609	0.269221	-0.917063	0.281538	-0.314651	0.00484814	0.998075	0.767412	1	1	1_1122	1122	NA	NA	NA	NA	NA	NA	NA	NA	NA	NA	NA	NA	NA	NA
ESYT1	0.194576	0.286468	0.24111	0.183663	0.181534	-0.0179431	0.0320423	0.275725	0.0705887	-0.0546411	-0.0570476	2.50723	0.00485073	0.999509	0.767412	1	1	1_1123	1123	NA	NA	NA	NA	NA	NA	NA	NA	NA	NA	NA	NA	NA	NA
ZNRF3	0.297606	0.310177	0.0709352	0.804917	0.102806	0.21057	0.534676	0.314594	-0.0397571	-0.650709	-0.298452	-2.25864	0.00485312	0.857122	0.767412	1	1	1_1124	1124	NA	NA	NA	NA	NA	NA	NA	NA	NA	NA	NA	NA	NA	NA
DPP9	0.121365	0.187376	0.280598	-0.0381877	0.0660129	-0.00202233	0.503065	0.449174	0.307379	1.16751	0.224205	-0.153877	0.00488774	0.999096	0.772314	1	1	1_1125	1125	NA	NA	NA	NA	NA	NA	NA	NA	NA	NA	NA	NA	NA	NA
NFKBIB	0.19463	0.404972	0.165557	0.259032	-0.0410906	0.0548085	0.154072	0.318569	0.237442	0.95299	0.24749	0.109157	0.00491226	0.999816	0.775613	1	1	1_1126	1126	NA	NA	NA	NA	NA	NA	NA	NA	NA	NA	NA	NA	NA	NA
BCL2L1	0.166127	0.282273	0.281712	0.146734	0.0514056	-0.0375071	0.186936	0.432548	0.239539	1.05592	0.100368	0.338436	0.00492557	0.999833	0.77714	1	1	1_1127	1127	NA	NA	NA	NA	NA	NA	NA	NA	NA	NA	NA	NA	NA	NA
SCG2	0.228562	0.188472	0.207507	0.248154	-0.0957369	-0.204029	0.270087	0.467391	0.239937	-1.63197	1.60347	1.3702	0.00493138	0.97497	0.777481	1	1	1_1128	1128	NA	NA	NA	NA	NA	NA	NA	NA	NA	NA	NA	NA	NA	NA
POLR3K	-0.479019	0.172012	0.440982	0.18947	0.0818668	0.245247	0.0790108	0.380912	0.430577	0.596667	-0.221236	0.664765	0.00498197	0.945917	0.784878	1	1	1_1129	1129	NA	NA	NA	NA	NA	NA	NA	NA	NA	NA	NA	NA	NA	NA
CKS2	0.13565	0.14654	0.511876	0.121402	0.00342439	0.20019	0.240552	0.00249925	0.48334	-3.49691	1.55354	1.17548	0.00498819	0.979233	0.785277	1	1	1_1130	1130	NA	NA	NA	NA	NA	NA	NA	NA	NA	NA	NA	NA	NA	NA
CDC123	0.107039	0.104506	0.285766	0.235202	0.151462	0.155919	0.355542	0.241026	0.206605	-5.07303	-0.384461	1.59829	0.00500328	0.872483	0.787071	1	1	1_1131	1131	NA	NA	NA	NA	NA	NA	NA	NA	NA	NA	NA	NA	NA	NA
TGFB1I1	0.239342	0.0636308	0.0458398	0.615233	0.0185457	0.172409	0.33387	-0.0674213	0.114299	0.91117	2.38107	0.234688	0.00516777	0.999564	0.811153	1	1	1_1132	1132	NA	NA	NA	NA	NA	NA	NA	NA	NA	NA	NA	NA	NA	NA
PARP12	0.211548	0.235067	0.207805	0.0711821	0.0993042	0.189267	0.284178	0.1753	0.0224619	-0.243833	2.8791	0.384007	0.00522636	0.999934	0.819746	1	1	1_1133	1133	NA	NA	NA	NA	NA	NA	NA	NA	NA	NA	NA	NA	NA	NA
CDYL2	0.132292	0.348955	0.337513	0.141814	0.121218	0.0199614	0.0520543	0.156792	0.158908	1.07344	-0.113691	1.35992	0.0052351	0.99991	0.820514	1	1	1_1134	1134	NA	NA	NA	NA	NA	NA	NA	NA	NA	NA	NA	NA	NA	NA
KANK1	0.197554	0.295526	0.630768	-0.150919	0.126366	-0.0713218	0.0350086	0.123001	0.0494261	0.979757	2.69335	0.716273	0.00525463	0.997675	0.82297	1	1	1_1135	1135	NA	NA	NA	NA	NA	NA	NA	NA	NA	NA	NA	NA	NA	NA
GALNT4	0.0523318	0.0728443	0.0943685	0.365742	-0.0616669	0.0245349	0.29078	0.212642	-0.133261	2.38149	2.45908	0.445585	0.0052833	0.996345	0.826854	1	1	1_1136	1136	NA	NA	NA	NA	NA	NA	NA	NA	NA	NA	NA	NA	NA	NA
COG5	0.0139319	0.404309	0.537623	0.0625496	0.261944	0.07113	-0.178658	0.21066	0.352894	-1.94294	0.992508	1.62127	0.00530188	0.971858	0.829153	1	1	1_1137	1137	NA	NA	NA	NA	NA	NA	NA	NA	NA	NA	NA	NA	NA	NA
BRF2	0.169778	0.274314	0.33104	0.0566398	0.047177	0.235902	0.0700395	0.314836	0.358945	-0.4514	1.79611	0.141578	0.0053354	0.999857	0.833405	1	1	1_1138	1138	NA	NA	NA	NA	NA	NA	NA	NA	NA	NA	NA	NA	NA	NA
STX1A	0.218171	0.0717791	0.296499	0.170587	0.0458767	-0.0816704	0.534261	0.381857	0.444974	0.756196	-0.500282	-0.414	0.00538614	0.996348	0.840482	1	1	1_1139	1139	NA	NA	NA	NA	NA	NA	NA	NA	NA	NA	NA	NA	NA	NA
EGLN1	0.153481	0.200481	0.0920348	0.160805	0.34127	-0.0771929	0.328737	0.411525	0.138198	-2.15683	2.03133	0.209813	0.00540041	0.995191	0.842093	1	1	1_1140	1140	NA	NA	NA	NA	NA	NA	NA	NA	NA	NA	NA	NA	NA	NA
C2CD2	0.447046	0.338303	0.107325	-0.0235458	-0.0480105	-0.0440699	0.490039	0.338437	0.196102	-0.311848	1.98374	0.470886	0.00541065	0.997761	0.843073	1	1	1_1141	1141	NA	NA	NA	NA	NA	NA	NA	NA	NA	NA	NA	NA	NA	NA
SURF6	0.104068	0.235745	0.343481	0.254961	0.226436	0.312856	0.095552	0.201073	0.102796	0.853726	-0.50197	-0.881754	0.00542977	0.998668	0.845435	1	1	1_1142	1142	NA	NA	NA	NA	NA	NA	NA	NA	NA	NA	NA	NA	NA	NA
PITRM1	0.0936759	0.219433	0.0726701	0.0685384	0.0954879	0.932399	0.0385339	0.0273419	0.0374898	-3.20166	2.28154	1.49384	0.00544411	0.980247	0.847049	1	1	1_1143	1143	NA	NA	NA	NA	NA	NA	NA	NA	NA	NA	NA	NA	NA	NA
PCSK9	0.121272	0.0191599	0.341871	0.188127	0.0525486	0.107594	0.529927	0.117645	0.364893	0.691441	2.04209	-0.759094	0.00545388	0.999532	0.84795	1	1	1_1144	1144	NA	NA	NA	NA	NA	NA	NA	NA	NA	NA	NA	NA	NA	NA
E2F5	0.149	0.257335	0.377055	0.295302	0.16443	0.287237	0.0571785	0.258116	0.17619	-0.673792	0.796111	-0.153877	0.00546193	0.9998	0.848584	1	1	1_1145	1145	NA	NA	NA	NA	NA	NA	NA	NA	NA	NA	NA	NA	NA	NA
LRIG3	0.250679	0.238875	0.38794	0.033713	0.134064	-0.281544	0.111632	0.430277	0.380785	0.870528	0.796111	-0.291381	0.00546958	0.991039	0.849154	1	1	1_1146	1146	NA	NA	NA	NA	NA	NA	NA	NA	NA	NA	NA	NA	NA	NA
TRIO	0.416287	0.249929	0.163362	0.00863128	-0.182263	0.18971	0.320767	0.428608	0.0310105	1.02349	1.01666	0.079037	0.00552666	0.997468	0.856769	1	1	1_1147	1147	NA	NA	NA	NA	NA	NA	NA	NA	NA	NA	NA	NA	NA	NA
TRMT61A	0.426889	0.132588	0.173945	0.237359	0.0165915	0.0742805	0.269566	0.306297	0.367331	0.0196065	0.248623	0.221632	0.00555842	0.99978	0.861066	1	1	1_1148	1148	NA	NA	NA	NA	NA	NA	NA	NA	NA	NA	NA	NA	NA	NA
NXF1	0.109791	0.43139	0.328532	0.0145432	0.150655	0.228884	0.117391	0.328059	0.235626	0.866493	-0.550692	-0.606363	0.00557453	0.998576	0.862468	1	1	1_1149	1149	NA	NA	NA	NA	NA	NA	NA	NA	NA	NA	NA	NA	NA	NA
MAP4K4	0.356251	0.224007	0.215771	0.323292	0.155968	0.0513872	0.119612	0.232779	0.0431305	-0.405596	1.77102	0.569216	0.00557555	0.999949	0.862468	1	1	1_1150	1150	NA	NA	NA	NA	NA	NA	NA	NA	NA	NA	NA	NA	NA	NA
PYROXD1	0.213454	0.205758	0.49568	0.136152	0.0773972	0.166338	0.124008	0.399921	0.310643	-2.28147	1.11804	-0.18035	0.00559645	0.996339	0.864446	1	1	1_1151	1151	NA	NA	NA	NA	NA	NA	NA	NA	NA	NA	NA	NA	NA	NA
ICAM3	0.0944229	0.21329	0.280388	-0.0663931	0.181179	0.219955	0.22951	0.385817	0.417308	0.870528	-1.08074	-0.697141	0.00561093	0.989206	0.866055	1	1	1_1152	1152	NA	NA	NA	NA	NA	NA	NA	NA	NA	NA	NA	NA	NA	NA
SOS2	0.509299	0.445579	0.383446	0.0887494	0.0554708	0.175099	0.105963	0.184096	0.107174	0.271066	1.08562	-1.08081	0.00562417	0.99827	0.866945	1	1	1_1153	1153	NA	NA	NA	NA	NA	NA	NA	NA	NA	NA	NA	NA	NA	NA
IGF1R	0.317752	0.385089	0.168276	0.154331	0.0314971	0.0964236	0.295784	0.246014	0.0599625	0.0756541	1.94586	0.112516	0.00562492	0.999944	0.866945	1	1	1_1154	1154	NA	NA	NA	NA	NA	NA	NA	NA	NA	NA	NA	NA	NA	NA
C16orf42	0.162398	0.172521	0.168527	0.122134	0.107778	0.0590113	0.155988	0.193247	0.38446	0.433524	2.62705	-0.297865	0.00562888	0.999955	0.866945	1	1	1_1155	1155	NA	NA	NA	NA	NA	NA	NA	NA	NA	NA	NA	NA	NA	NA
PRMT1	0.273085	0.175344	0.352058	0.234116	0.134643	0.229038	0.160525	0.133848	0.269767	0.658518	-0.445964	-0.85916	0.00563981	0.998835	0.868001	1	1	1_1156	1156	NA	NA	NA	NA	NA	NA	NA	NA	NA	NA	NA	NA	NA	NA
CAMSAP1	0.114233	0.107458	0.0609447	0.0347788	0.0537313	-0.00703878	0.57522	0.467331	0.458597	0.214294	1.70865	0.403499	0.00567422	0.999754	0.872668	1	1	1_1157	1157	NA	NA	NA	NA	NA	NA	NA	NA	NA	NA	NA	NA	NA	NA
LASS2	0.208669	0.235655	0.215012	0.193638	0.0353327	0.0283924	0.332735	0.129242	0.252725	-0.0973475	2.70647	-0.289509	0.00570372	0.999807	0.876573	1	1	1_1158	1158	NA	NA	NA	NA	NA	NA	NA	NA	NA	NA	NA	NA	NA	NA
PPME1	0.25797	0.343688	0.131411	0.191184	-0.000986343	0.183971	0.213392	0.277579	0.0259202	0.775906	2.05018	-0.588967	0.00573138	0.999795	0.878878	1	1	1_1159	1159	NA	NA	NA	NA	NA	NA	NA	NA	NA	NA	NA	NA	NA	NA
HOXD4	0.0652989	0.139626	1.13173	-0.104376	0.438762	0.074842	0.021726	-0.0421491	-0.0406693	2.13356	-2.01124	0.971653	0.00573295	0.783049	0.878878	1	1	1_1160	1160	NA	NA	NA	NA	NA	NA	NA	NA	NA	NA	NA	NA	NA	NA
DUSP2	0.27447	0.341001	0.396394	-0.0836411	0.0089545	0.159099	0.242624	0.180434	0.129293	0.787567	0.533077	0.54356	0.0057352	0.999597	0.878878	1	1	1_1161	1161	NA	NA	NA	NA	NA	NA	NA	NA	NA	NA	NA	NA	NA	NA
KIAA1688	0.132779	0.14432	0.0819767	0.0598858	0.54174	0.257302	0.206252	0.245426	0.280759	-4.70774	0.831735	-0.141557	0.00576968	0.916431	0.883527	1	1	1_1162	1162	NA	NA	NA	NA	NA	NA	NA	NA	NA	NA	NA	NA	NA	NA
METTL11A	0.305083	0.181322	0.263024	0.179636	0.0525403	0.23859	0.134949	0.0976235	0.104252	-0.281475	-0.0783581	1.77901	0.00578354	0.999762	0.885015	1	1	1_1163	1163	NA	NA	NA	NA	NA	NA	NA	NA	NA	NA	NA	NA	NA	NA
FBN2	0.219306	0.0601811	0.304367	0.358345	0.0529964	0.129418	0.643353	0.218051	-0.063812	0.750234	0.581986	0.277156	0.00583578	0.999615	0.891729	1	1	1_1164	1164	NA	NA	NA	NA	NA	NA	NA	NA	NA	NA	NA	NA	NA	NA
ATP2B1	0.285925	0.310682	-0.102624	0.120726	0.099207	0.12178	0.0113305	0.0910423	0.0419814	-1.17254	3.67058	1.57226	0.00586214	0.994911	0.894475	1	1	1_1165	1165	NA	NA	NA	NA	NA	NA	NA	NA	NA	NA	NA	NA	NA	NA
AHSA1	0.0727885	0.179153	0.498781	0.0602173	0.0512212	0.12091	0.0472751	0.377579	0.212791	0.112189	3.1813	-0.404495	0.00590119	0.999634	0.898984	1	1	1_1166	1166	NA	NA	NA	NA	NA	NA	NA	NA	NA	NA	NA	NA	NA	NA
ZNF267	0.166255	-0.123843	0.22793	0.349804	0.190191	0.296632	0.048596	0.0924892	-0.0142271	-1.05908	0.796111	2.94128	0.00590434	0.991506	0.898984	1	1	1_1167	1167	NA	NA	NA	NA	NA	NA	NA	NA	NA	NA	NA	NA	NA	NA
RNF4	0.0842756	0.133624	0.217798	0.152395	0.0980257	0.130042	0.23462	0.156668	0.217288	0.897122	2.0185	0.363971	0.00591335	0.999996	0.899073	1	1	1_1168	1168	NA	NA	NA	NA	NA	NA	NA	NA	NA	NA	NA	NA	NA	NA
GLTP	0.261962	0.252395	0.0929926	0.311112	0.0428635	0.166527	0.33057	0.058134	0.129836	0.58711	2.24636	-0.870165	0.0059395	0.999633	0.902406	1	1	1_1169	1169	NA	NA	NA	NA	NA	NA	NA	NA	NA	NA	NA	NA	NA	NA
NAV2	0.197928	0.194667	0.137302	0.0017667	0.106549	-0.0240858	0.225969	0.242238	0.180271	1.5713	0.595064	0.94128	0.00596483	0.999857	0.90561	1	1	1_1170	1170	NA	NA	NA	NA	NA	NA	NA	NA	NA	NA	NA	NA	NA	NA
C1orf35	-0.0405628	0.240412	0.286674	0.024071	0.125145	0.17159	0.184626	0.396378	0.372823	0.337818	1.95203	0.0881675	0.00598532	0.999767	0.908074	1	1	1_1171	1171	NA	NA	NA	NA	NA	NA	NA	NA	NA	NA	NA	NA	NA	NA
LRRC42	0.1795	0.185408	0.392478	0.246204	0.210427	0.16895	0.172188	0.186241	0.0811919	0.787208	-0.901635	-0.0762232	0.00600355	0.99958	0.908994	1	1	1_1172	1172	NA	NA	NA	NA	NA	NA	NA	NA	NA	NA	NA	NA	NA	NA
RASAL2	0.454071	0.671336	0.45361	-0.248559	0.244956	-0.189717	0.0678917	0.130552	0.108774	0.496133	0.281538	0.274216	0.00600417	0.966468	0.908994	1	1	1_1173	1173	NA	NA	NA	NA	NA	NA	NA	NA	NA	NA	NA	NA	NA	NA
SCNN1A	0.21534	0.409896	0.320277	-0.0937282	-0.0594058	-0.0932194	0.409145	0.369432	0.395162	0.945118	-0.823498	-0.190213	0.00603387	0.970506	0.912196	1	1	1_1174	1174	NA	NA	NA	NA	NA	NA	NA	NA	NA	NA	NA	NA	NA	NA
TOPBP1	0.12849	0.28497	0.177704	0.00347395	0.266625	0.152483	0.147759	0.461695	0.131379	0.948971	-0.0104479	-0.34585	0.00603865	0.999693	0.912272	1	1	1_1175	1175	NA	NA	NA	NA	NA	NA	NA	NA	NA	NA	NA	NA	NA	NA
TMOD3	0.128441	-0.439452	0.218532	0.190989	0.218817	0.162413	0.15861	0.148272	0.11514	0.890992	2.61923	0.218293	0.00609805	0.992051	0.919943	1	1	1_1176	1176	NA	NA	NA	NA	NA	NA	NA	NA	NA	NA	NA	NA	NA	NA
PDCD11	0.0847786	0.134843	0.255103	0.218878	0.0290336	0.056905	0.316601	0.466735	0.219065	0.710952	1.65315	-0.332884	0.00613745	0.999916	0.925233	1	1	1_1177	1177	NA	NA	NA	NA	NA	NA	NA	NA	NA	NA	NA	NA	NA	NA
TBC1D8	0.293834	-0.158221	0.327586	0.215119	0.113845	0.00671144	0.23342	0.192575	0.0684428	-0.492042	2.60347	1.31846	0.0061535	0.997683	0.926997	1	1	1_1178	1178	NA	NA	NA	NA	NA	NA	NA	NA	NA	NA	NA	NA	NA	NA
ARNTL2	0.239808	0.170225	0.250139	0.270027	0.278663	0.217269	0.0380586	-0.114466	0.098523	0.74654	1.62208	0.343622	0.00617091	0.999741	0.928964	1	1	1_1179	1179	NA	NA	NA	NA	NA	NA	NA	NA	NA	NA	NA	NA	NA	NA
ZNRD1	0.29425	-0.0421609	0.134464	0.276303	-0.0924719	0.133778	0.314962	0.241863	0.27785	-0.157992	2.11804	0.792534	0.00618655	0.998768	0.930661	1	1	1_1180	1180	NA	NA	NA	NA	NA	NA	NA	NA	NA	NA	NA	NA	NA	NA
CSNK2A1	0.149979	0.197557	0.176453	0.0516766	0.22508	0.22276	0.133109	0.238949	0.314993	-2.07403	2.2042	-0.106821	0.00621352	0.998079	0.933812	1	1	1_1181	1181	NA	NA	NA	NA	NA	NA	NA	NA	NA	NA	NA	NA	NA	NA
NSFL1C	0.245543	0.416842	0.292659	0.386433	0.0456622	0.133322	0.0606818	0.257327	0.0670059	-0.866437	-0.490193	1.1046	0.00621625	0.998169	0.933812	1	1	1_1182	1182	NA	NA	NA	NA	NA	NA	NA	NA	NA	NA	NA	NA	NA	NA
ZDHHC9	0.23889	0.410414	0.252341	0.279103	-0.0163796	0.0957709	0.0216946	0.23268	0.137043	0.722347	1.75126	-0.181082	0.00622472	0.999894	0.934426	1	1	1_1183	1183	NA	NA	NA	NA	NA	NA	NA	NA	NA	NA	NA	NA	NA	NA
FRMD8	0.378112	0.150173	0.309675	0.0834226	0.0648042	-0.0739288	0.803039	0.160214	0.240934	0.259094	0.770116	-0.0808139	0.00624063	0.999309	0.936155	1	1	1_1184	1184	NA	NA	NA	NA	NA	NA	NA	NA	NA	NA	NA	NA	NA	NA
DSP	0.0806906	0.171727	0.189703	0.207943	0.489985	0.18327	0.174929	0.223842	-0.0107652	-2.06108	-0.525817	1.51074	0.00625005	0.989701	0.93691	1	1	1_1185	1185	NA	NA	NA	NA	NA	NA	NA	NA	NA	NA	NA	NA	NA	NA
S1PR1	0.409317	0.250669	0.29311	-0.163684	0.0473435	0.200166	0.236779	0.143122	0.113657	0.940918	1.60347	-0.350275	0.00627013	0.998419	0.93905	1	1	1_1186	1186	NA	NA	NA	NA	NA	NA	NA	NA	NA	NA	NA	NA	NA	NA
SEC24D	0.265688	0.240811	0.183182	0.0270099	0.207422	0.224421	-0.131961	0.231613	0.332495	-1.21585	2.72347	-0.171341	0.00627313	0.992117	0.93905	1	1	1_1187	1187	NA	NA	NA	NA	NA	NA	NA	NA	NA	NA	NA	NA	NA	NA
KIAA0284	0.233724	0.338304	0.32622	0.298532	0.137141	0.0309049	0.0349747	0.119538	0.0802164	1.36278	-0.668557	0.283866	0.00628064	0.999531	0.939515	1	1	1_1188	1188	NA	NA	NA	NA	NA	NA	NA	NA	NA	NA	NA	NA	NA	NA
FOXO3	0.210862	0.387329	0.317845	0.0550539	0.239586	-0.012893	0.228888	0.286786	0.172109	-1.04047	0.405321	0.612572	0.00629041	0.99894	0.940316	1	1	1_1189	1189	NA	NA	NA	NA	NA	NA	NA	NA	NA	NA	NA	NA	NA	NA
HOXA4	0.136973	0.184973	0.701952	-0.00967394	0.12759	0.149818	-0.00598675	0.209575	0.220413	-3.56688	0.533077	2.14158	0.00637009	0.962281	0.950623	1	1	1_1190	1190	NA	NA	NA	NA	NA	NA	NA	NA	NA	NA	NA	NA	NA	NA
CD2AP	0.168718	0.180818	0.231968	0.197901	0.11549	0.104067	0.222164	0.256602	0.217116	-3.32587	1.67058	0.864738	0.00637221	0.994187	0.950623	1	1	1_1191	1191	NA	NA	NA	NA	NA	NA	NA	NA	NA	NA	NA	NA	NA	NA
NOL7	0.0776486	0.0916806	0.244176	0.145232	0.1617	0.220117	0.10498	0.129059	0.318512	-0.603403	2.18843	0.878544	0.00637938	0.999944	0.950951	1	1	1_1192	1192	NA	NA	NA	NA	NA	NA	NA	NA	NA	NA	NA	NA	NA	NA
YES1	0.0156952	0.0724937	0.164692	0.203522	0.172556	0.0919993	0.153451	0.17917	0.226097	1.94092	0.603466	0.431085	0.00644869	0.999941	0.960377	1	1	1_1193	1193	NA	NA	NA	NA	NA	NA	NA	NA	NA	NA	NA	NA	NA	NA
GMFB	0.375825	0.0459929	0.315523	0.170463	0.00692712	0.118154	0.0398691	0.163203	0.0369449	1.13737	2.17162	0.629185	0.00645162	0.999949	0.960377	1	1	1_1194	1194	NA	NA	NA	NA	NA	NA	NA	NA	NA	NA	NA	NA	NA	NA
P2RX5	0.246417	0.233578	0.214573	0.274916	0.115641	0.0802989	0.189522	0.135877	0.213856	-0.654933	2.47222	-0.513773	0.00645961	0.999623	0.960896	1	1	1_1195	1195	NA	NA	NA	NA	NA	NA	NA	NA	NA	NA	NA	NA	NA	NA
EIF5A	0.316529	0.403058	0.360429	0.0971205	0.121412	0.182975	0.217477	0.112235	-0.0285534	0.853011	1.04945	-0.422168	0.00647101	0.999757	0.961252	1	1	1_1196	1196	NA	NA	NA	NA	NA	NA	NA	NA	NA	NA	NA	NA	NA	NA
SIRT6	0.265604	0.293074	0.316575	0.16995	-0.0400654	0.165373	0.174348	0.0288739	0.156041	1.05787	0.822106	0.406056	0.00651622	0.999916	0.967293	1	1	1_1197	1197	NA	NA	NA	NA	NA	NA	NA	NA	NA	NA	NA	NA	NA	NA
SENP5	0.013253	0.161388	0.261929	0.152963	0.265725	-0.617763	0.120372	0.392246	0.369407	-0.630809	0.573719	1.70862	0.00652489	0.860615	0.967907	1	1	1_1198	1198	NA	NA	NA	NA	NA	NA	NA	NA	NA	NA	NA	NA	NA	NA
TCF7	0.805907	0.920872	0.935309	-0.085629	-0.216458	-0.114601	0.0289939	0.0782318	0.00947674	0.870528	-1.52582	-0.0283465	0.0065339	0.715625	0.96857	1	1	1_1199	1199	NA	NA	NA	NA	NA	NA	NA	NA	NA	NA	NA	NA	NA	NA
CAB39	0.324663	0.303703	0.346595	0.32545	0.270948	0.1998	0.232235	0.234861	-0.0474243	-0.866437	-0.203889	-1.02835	0.00656279	0.983636	0.972176	1	1	1_1200	1200	NA	NA	NA	NA	NA	NA	NA	NA	NA	NA	NA	NA	NA	NA
TMEFF1	0.162942	0.0277834	0.187727	0.498578	0.220452	0.376398	0.0445729	0.0917101	-0.00796414	-2.28147	2.88357	0.0841282	0.00657706	0.993056	0.973614	1	1	1_1201	1201	NA	NA	NA	NA	NA	NA	NA	NA	NA	NA	NA	NA	NA	NA
SRXN1	0.088278	0.194145	0.256627	0.0878826	0.0417209	0.0667099	0.136432	0.260461	0.216905	0.662977	2.98374	-0.26406	0.00663523	0.999924	0.980338	1	1	1_1202	1202	NA	NA	NA	NA	NA	NA	NA	NA	NA	NA	NA	NA	NA	NA
ARHGDIA	0.354809	0.288101	0.252452	0.106428	-0.408794	-0.00537919	0.280846	0.301427	0.29779	0.925992	-0.0684799	0.0402495	0.00663694	0.945374	0.980338	1	1	1_1203	1203	NA	NA	NA	NA	NA	NA	NA	NA	NA	NA	NA	NA	NA	NA
ZMYND8	0.184841	0.371968	0.118655	0.231081	0.25121	-0.0631536	0.234267	0.252173	0.00663176	0.945936	1.13171	-0.200528	0.00664513	0.999755	0.980338	1	1	1_1204	1204	NA	NA	NA	NA	NA	NA	NA	NA	NA	NA	NA	NA	NA	NA
FAM126A	0.264067	0.157153	0.354244	0.21286	0.156298	0.203343	0.0531215	0.208282	0.228906	-1.08883	NA	-0.109267	0.00664957	0.999577	0.980338	1	1	1_1205	1205	NA	NA	NA	NA	NA	NA	NA	NA	NA	NA	NA	NA	NA	NA
ETS2	-0.0395416	0.253167	0.342968	-0.11465	0.214939	0.110183	-0.101508	0.429582	0.320953	-1.48659	0.846737	2.55662	0.00665005	0.946078	0.980338	1	1	1_1206	1206	NA	NA	NA	NA	NA	NA	NA	NA	NA	NA	NA	NA	NA	NA
NANS	0.16326	0.191739	0.203575	0.108836	0.0884576	0.0254922	0.286853	0.200779	0.326133	0.999685	-0.481423	0.662134	0.00667723	0.999785	0.983664	1	1	1_1207	1207	NA	NA	NA	NA	NA	NA	NA	NA	NA	NA	NA	NA	NA	NA
NHP2L1	0.201713	0.121706	0.176945	0.213747	0.139014	0.147302	0.256474	-0.00884365	0.421402	0.686669	1.84932	-0.564436	0.00670031	0.99981	0.986383	1	1	1_1208	1208	NA	NA	NA	NA	NA	NA	NA	NA	NA	NA	NA	NA	NA	NA
TCP10L	-0.0516642	0.294518	0.273271	0.116879	0.0355346	0.0402279	0.348566	0.67961	0.549021	-0.229007	0.326626	-0.140821	0.00671096	0.995993	0.986991	1	1	1_1209	1209	NA	NA	NA	NA	NA	NA	NA	NA	NA	NA	NA	NA	NA	NA
UBFD1	-0.0511726	0.332704	0.252741	-0.0213974	0.221067	-0.103782	0.190203	0.692514	0.483577	0.951852	-0.819324	-0.484951	0.00671369	0.967753	0.986991	1	1	1_1210	1210	NA	NA	NA	NA	NA	NA	NA	NA	NA	NA	NA	NA	NA	NA
HAUS6	0.169088	0.308765	0.426146	0.270734	0.0268049	0.100987	0.111377	0.00244094	-0.00683439	-1.19547	3.12561	0.815385	0.00672946	0.9979	0.988628	1	1	1_1211	1211	NA	NA	NA	NA	NA	NA	NA	NA	NA	NA	NA	NA	NA	NA
MTMR6	0.160529	0.0851694	0.128052	0.360551	0.11521	0.184535	0.0125858	0.0986788	0.143539	0.811635	1.88357	0.971653	0.00674647	0.99999	0.990444	1	1	1_1212	1212	NA	NA	NA	NA	NA	NA	NA	NA	NA	NA	NA	NA	NA	NA
FBXO28	0.17305	0.128389	0.350329	0.368705	0.0711183	0.127822	0.243029	0.191677	0.3	-1.5294	0.992508	0.249358	0.00678662	0.999159	0.995009	1	1	1_1213	1213	NA	NA	NA	NA	NA	NA	NA	NA	NA	NA	NA	NA	NA	NA
FHL3	0.0735951	0.0706346	0.165332	0.0932586	-0.0696105	0.212367	0.287069	0.0809933	0.152665	0.516891	2.56165	1.48067	0.00678689	0.999861	0.995009	1	1	1_1214	1214	NA	NA	NA	NA	NA	NA	NA	NA	NA	NA	NA	NA	NA	NA
TGM2	0.358179	0.121448	0.198818	0.292177	-0.0640493	-0.0568625	0.131232	0.104478	0.173871	2.00803	0.543345	0.0971844	0.00680778	0.998948	0.997387	1	1	1_1215	1215	NA	NA	NA	NA	NA	NA	NA	NA	NA	NA	NA	NA	NA	NA
EIF2C3	0.139895	0.311451	0.360875	0.0702317	0.138025	0.0747594	0.138714	0.259298	0.119165	-1.18837	0.796111	1.55662	0.00682643	0.999461	0.998946	1	1	1_1216	1216	NA	NA	NA	NA	NA	NA	NA	NA	NA	NA	NA	NA	NA	NA
NPAT	0.135919	0.478325	0.236136	-0.222026	0.167874	0.158597	0.113162	0.290019	0.00849261	-3.32587	2.11804	1.42231	0.00682779	0.936372	0.998946	1	1	1_1217	1217	NA	NA	NA	NA	NA	NA	NA	NA	NA	NA	NA	NA	NA	NA
SMCHD1	0.153211	0.501163	0.338575	0.0640655	0.117431	0.0600915	0.0971029	0.236939	0.10484	-1.74091	-0.542691	1.93222	0.00693001	0.992698	1	1	1	1_1218	1218	NA	NA	NA	NA	NA	NA	NA	NA	NA	NA	NA	NA	NA	NA
KCTD10	0.382104	0.288558	0.375265	0.159734	0.114925	0.273847	0.443088	-0.234246	0.0753626	0.671983	-0.604987	-0.489607	0.00705524	0.982968	1	1	1	1_1219	1219	NA	NA	NA	NA	NA	NA	NA	NA	NA	NA	NA	NA	NA	NA
SF3B14	0.128601	0.162607	0.375076	0.137367	0.0718942	0.296132	0.19016	0.271926	0.274518	-3.98745	0.142561	0.680102	0.0070648	0.96679	1	1	1	1_1220	1220	NA	NA	NA	NA	NA	NA	NA	NA	NA	NA	NA	NA	NA	NA
PRKCH	0.240271	0.276046	0.198922	-0.0841777	-0.107181	0.336354	0.339718	0.366529	0.17856	-0.136526	1.62208	-0.207317	0.0070648	0.995472	1	1	1	1_1221	1221	NA	NA	NA	NA	NA	NA	NA	NA	NA	NA	NA	NA	NA	NA
C1orf105	0.192639	0.0936757	0.0816726	-0.0519725	0.35236	0.0101752	-0.0475404	-0.0353286	0.0302029	-2.18837	NA	4.90239	0.00707866	0.899798	1	1	1	1_1222	1222	NA	NA	NA	NA	NA	NA	NA	NA	NA	NA	NA	NA	NA	NA
TSPAN17	0.134461	0.213496	0.132317	0.210214	0.0666429	0.165056	0.524715	0.113757	0.214399	0.809037	0.702135	-0.352088	0.00710939	0.999919	1	1	1	1_1223	1223	NA	NA	NA	NA	NA	NA	NA	NA	NA	NA	NA	NA	NA	NA
LOC339240	0.0811813	0.0505689	-0.0134933	0.0279511	0.225403	1.50452	-0.0677442	0.168162	0.234242	0.441685	-0.444897	0.209813	0.00713295	0.989143	1	1	1	1_1224	1224	NA	NA	NA	NA	NA	NA	NA	NA	NA	NA	NA	NA	NA	NA
ADAMTSL5	0.198371	0.214627	0.214977	0.0394373	0.0529499	0.0141914	0.341396	0.494351	0.307845	1.02253	-0.139759	-0.656378	0.00714913	0.998044	1	1	1	1_1225	1225	NA	NA	NA	NA	NA	NA	NA	NA	NA	NA	NA	NA	NA	NA
DEDD2	0.0565618	0.191821	0.33123	0.182612	0.082904	0.128213	0.309956	0.362419	0.299252	0.885376	-1.80113	-0.293244	0.00715644	0.975514	1	1	1	1_1226	1226	NA	NA	NA	NA	NA	NA	NA	NA	NA	NA	NA	NA	NA	NA
BCAR1	0.318816	0.227093	0.132964	0.0890968	0.117116	0.118493	0.385829	0.347781	0.263866	0.496133	-0.274278	-0.690477	0.00716606	0.998912	1	1	1	1_1227	1227	NA	NA	NA	NA	NA	NA	NA	NA	NA	NA	NA	NA	NA	NA
ALG11	-0.0368992	0.260908	0.353963	-0.26372	0.190933	-0.0923238	0.156448	0.322259	0.285481	-0.866437	-0.033964	2.87854	0.00721809	0.914156	1	1	1	1_1228	1228	NA	NA	NA	NA	NA	NA	NA	NA	NA	NA	NA	NA	NA	NA
ALG2	0.126489	0.127581	0.422538	0.163751	0.198423	0.0125298	0.0057596	0.0598545	0.243437	1.02807	2.20639	0.322017	0.00728747	0.999957	1	1	1	1_1229	1229	NA	NA	NA	NA	NA	NA	NA	NA	NA	NA	NA	NA	NA	NA
IMPA1	0.0744354	-0.111999	0.493416	0.270823	0.128592	0.291653	0.199331	0.165676	0.315489	1.09292	-1.07836	-0.595387	0.0072986	0.984649	1	1	1	1_1230	1230	NA	NA	NA	NA	NA	NA	NA	NA	NA	NA	NA	NA	NA	NA
TM2D2	0.0978619	0.293	0.315483	0.163583	0.235431	0.179111	0.0708183	0.473914	0.150546	-0.78119	0.32449	0.0010639	0.00732072	0.999613	1	1	1	1_1231	1231	NA	NA	NA	NA	NA	NA	NA	NA	NA	NA	NA	NA	NA	NA
EXOC8	0.109985	0.362437	0.514487	-0.180057	-0.0525579	0.0287453	0.00542557	0.457595	0.261579	-1.18837	2.96604	0.404613	0.00734319	0.971089	1	1	1	1_1232	1232	NA	NA	NA	NA	NA	NA	NA	NA	NA	NA	NA	NA	NA	NA
GNG11	0.198843	0.0129062	0.623067	0.302429	0.00500102	0.167647	0.236236	0.087532	0.249331	-6.59436	1.38107	0.741425	0.00743503	0.58553	1	1	1	1_1233	1233	NA	NA	NA	NA	NA	NA	NA	NA	NA	NA	NA	NA	NA	NA
ATP6V1C1	0.0646309	0.141904	0.34135	0.343488	0.296722	0.376888	-0.0617438	0.00165982	-0.116273	-0.24288	2.99251	0.412997	0.00745927	0.992762	1	1	1	1_1234	1234	NA	NA	NA	NA	NA	NA	NA	NA	NA	NA	NA	NA	NA	NA
CPLX1	0.0374634	0.20348	0.17831	0.164235	0.393391	-0.0381349	0.177983	0.390128	0.257731	1.01621	-1.01124	-0.443384	0.00746111	0.994678	1	1	1	1_1235	1235	NA	NA	NA	NA	NA	NA	NA	NA	NA	NA	NA	NA	NA	NA
DDX39	0.205836	0.16597	0.260824	0.0195994	0.187574	0.156771	0.243066	0.262489	0.191596	0.939748	0.30477	-0.383707	0.00746603	0.999843	1	1	1	1_1236	1236	NA	NA	NA	NA	NA	NA	NA	NA	NA	NA	NA	NA	NA	NA
SLC26A6	0.126577	0.281758	0.188935	0.0973434	0.000833671	0.0143663	0.43739	0.212317	0.162004	0.910369	1.88876	-0.0460485	0.0074663	0.999901	1	1	1	1_1237	1237	NA	NA	NA	NA	NA	NA	NA	NA	NA	NA	NA	NA	NA	NA
DEFB4	0.139452	0.0680122	0.160268	0.0758106	0.133753	0.0995671	-0.0142518	0.0877298	0.0279158	1.45549	NA	2.29358	0.00749621	0.999812	1	1	1	1_1238	1238	NA	NA	NA	NA	NA	NA	NA	NA	NA	NA	NA	NA	NA	NA
TOR1AIP1	0.2346	0.190453	0.284699	0.177549	0.0738311	0.00151193	0.372454	0.363749	0.07783	-2.90597	1.11804	0.992715	0.00752571	0.992212	1	1	1	1_1239	1239	NA	NA	NA	NA	NA	NA	NA	NA	NA	NA	NA	NA	NA	NA
LRWD1	0.142108	0.0603633	0.198391	0.048038	0.118887	0.171069	0.569399	0.14922	0.434465	1.07216	-0.796587	-0.564399	0.00752769	0.997158	1	1	1	1_1240	1240	NA	NA	NA	NA	NA	NA	NA	NA	NA	NA	NA	NA	NA	NA
ICAM1	0.642157	0.43938	0.421633	0.0585816	0.404337	-0.00299623	0.0884639	0.26433	-0.061209	-1.15594	0.36367	-2.04881	0.00753814	0.832216	1	1	1	1_1241	1241	NA	NA	NA	NA	NA	NA	NA	NA	NA	NA	NA	NA	NA	NA
SIPA1	0.373083	0.10474	0.230224	0.220371	-0.0883833	0.0695511	0.717008	-0.0083807	0.388544	0.800139	-1.18371	-0.100496	0.00754961	0.981798	1	1	1	1_1242	1242	NA	NA	NA	NA	NA	NA	NA	NA	NA	NA	NA	NA	NA	NA
POLR2C	0.243072	0.157281	-0.131681	0.226092	0.110309	0.231715	0.383263	0.0781845	0.334859	-0.772461	2.2409	-0.155393	0.00757276	0.997865	1	1	1	1_1243	1243	NA	NA	NA	NA	NA	NA	NA	NA	NA	NA	NA	NA	NA	NA
EIF6	0.205808	0.173909	0.0963415	0.186047	0.0671717	0.141145	0.300062	0.284816	0.272688	0.415962	0.837931	0.0785687	0.00757788	0.999971	1	1	1	1_1244	1244	NA	NA	NA	NA	NA	NA	NA	NA	NA	NA	NA	NA	NA	NA
IFNGR2	0.394158	0.210164	0.167868	0.440043	-0.0455195	-0.00513439	0.488161	0.269362	0.00161241	0.72118	-0.552553	0.124211	0.00762861	0.996985	1	1	1	1_1245	1245	NA	NA	NA	NA	NA	NA	NA	NA	NA	NA	NA	NA	NA	NA
HAUS2	0.0979761	0.179266	0.152861	0.0880437	0.115575	0.306225	0.286218	0.304117	0.322553	NA	0.448188	-3.02835	0.00766787	0.822388	1	1	1	1_1246	1246	NA	NA	NA	NA	NA	NA	NA	NA	NA	NA	NA	NA	NA	NA
GPR180	0.101681	-0.0511617	0.0877576	0.158794	0.095432	0.269976	0.208376	0.0803328	0.027038	0.566862	3.6416	0.434758	0.00766992	0.99971	1	1	1	1_1247	1247	NA	NA	NA	NA	NA	NA	NA	NA	NA	NA	NA	NA	NA	NA
G3BP1	0.127554	0.204548	0.193626	0.187518	0.240532	0.232726	-0.118908	0.268168	0.167707	-1.01003	1.83006	0.849525	0.00772625	0.998139	1	1	1	1_1248	1248	NA	NA	NA	NA	NA	NA	NA	NA	NA	NA	NA	NA	NA	NA
SNX33	0.224827	0.287189	0.201174	-0.0481441	0.116625	0.186763	0.252971	0.263384	0.0554647	1.2331	1.08562	-0.890843	0.00774292	0.998593	1	1	1	1_1249	1249	NA	NA	NA	NA	NA	NA	NA	NA	NA	NA	NA	NA	NA	NA
SEC14L1	0.111484	0.145102	0.232349	0.245806	0.220227	0.322839	0.199259	0.149206	0.213121	0.648136	-1.20389	-0.706418	0.00776538	0.99479	1	1	1	1_1250	1250	NA	NA	NA	NA	NA	NA	NA	NA	NA	NA	NA	NA	NA	NA
CLDND1	0.132698	0.0367181	0.00326729	0.431484	0.204326	0.0790719	0.513053	0.0665294	-0.0366307	0.168172	3.25554	-0.0222463	0.00776593	0.999137	1	1	1	1_1251	1251	NA	NA	NA	NA	NA	NA	NA	NA	NA	NA	NA	NA	NA	NA
PPP4R2	0.0653173	-0.0425658	0.287212	0.1572	0.217206	0.273326	-0.0881198	0.188223	0.38879	-2.77333	3.43997	-0.230839	0.00778948	0.948419	1	1	1	1_1252	1252	NA	NA	NA	NA	NA	NA	NA	NA	NA	NA	NA	NA	NA	NA
DNAJB11	0.0291931	0.266008	0.177611	0.0903723	0.0648244	0.167729	0.14932	0.369106	0.365349	-0.301939	-0.282961	1.4891	0.00782356	0.999191	1	1	1	1_1253	1253	NA	NA	NA	NA	NA	NA	NA	NA	NA	NA	NA	NA	NA	NA
NUP160	0.278209	0.0312068	0.294327	0.31045	0.14584	-0.0455234	0.334099	0.401937	0.0326127	-3.00758	0.644108	1.33794	0.00782581	0.980835	1	1	1	1_1254	1254	NA	NA	NA	NA	NA	NA	NA	NA	NA	NA	NA	NA	NA	NA
SLC39A6	0.0276815	0.247211	0.364265	0.0886759	0.213014	0.15516	0.0437633	0.33219	0.282955	-0.121251	2.18568	-0.263835	0.00783093	0.999802	1	1	1	1_1255	1255	NA	NA	NA	NA	NA	NA	NA	NA	NA	NA	NA	NA	NA	NA
MYO10	0.391347	0.396623	0.346087	0.128406	-0.0518192	0.0350825	0.426302	0.214567	0.0525941	0.092424	-0.0145116	0.41015	0.00792871	0.998844	1	1	1	1_1256	1256	NA	NA	NA	NA	NA	NA	NA	NA	NA	NA	NA	NA	NA	NA
NUFIP2	0.157043	0.130534	-0.142577	0.270611	0.274593	0.248199	0.132442	0.44048	0.109034	0.441135	0.857887	-0.215432	0.00797084	0.999326	1	1	1	1_1257	1257	NA	NA	NA	NA	NA	NA	NA	NA	NA	NA	NA	NA	NA	NA
CTBP2	0.119265	0.237674	0.322968	-0.131057	0.326399	0.204707	0.0317575	0.122143	0.171001	1.31727	-0.378976	0.135842	0.0079718	0.997425	1	1	1	1_1258	1258	NA	NA	NA	NA	NA	NA	NA	NA	NA	NA	NA	NA	NA	NA
ADRM1	0.245372	0.278209	0.356849	0.0974695	0.248285	0.211611	-0.0651793	0.28578	0.0450948	0.494324	1.72271	-0.550975	0.00799071	0.999227	1	1	1	1_1259	1259	NA	NA	NA	NA	NA	NA	NA	NA	NA	NA	NA	NA	NA	NA
AKIRIN1	0.165002	0.290929	0.3698	0.184487	0.0264309	0.175587	0.209014	0.134377	0.276276	-1.11436	0.111613	0.682147	0.00800935	0.999054	1	1	1	1_1260	1260	NA	NA	NA	NA	NA	NA	NA	NA	NA	NA	NA	NA	NA	NA
SMAD3	0.541698	0.225745	-0.0729267	0.0996821	0.293558	-0.0759733	0.826701	0.464392	-0.194695	0.0503072	-0.113691	-0.0877251	0.00801495	0.953809	1	1	1	1_1261	1261	NA	NA	NA	NA	NA	NA	NA	NA	NA	NA	NA	NA	NA	NA
TIMP1	0.364409	0.30722	0.155604	0.162003	0.086985	0.0342757	0.119767	0.157113	0.127349	-1.12715	1.89799	0.95509	0.00802342	0.999628	1	1	1	1_1262	1262	NA	NA	NA	NA	NA	NA	NA	NA	NA	NA	NA	NA	NA	NA
TEAD1	0.245661	0.291961	0.143323	0.289445	0.150215	0.0783524	0.0260074	0.0176519	-0.00889159	-1.19231	3.2315	1.03254	0.00805667	0.998199	1	1	1	1_1263	1263	NA	NA	NA	NA	NA	NA	NA	NA	NA	NA	NA	NA	NA	NA
WRAP53	0.175693	0.168541	0.106984	0.0913201	-0.0402617	-0.440676	0.641336	0.203078	0.444408	1.15105	-0.351566	0.158067	0.00809334	0.922574	1	1	1	1_1264	1264	NA	NA	NA	NA	NA	NA	NA	NA	NA	NA	NA	NA	NA	NA
GPER	0.13738	0.196609	0.395135	0.0945407	-0.00858627	0.220403	0.264024	0.276591	0.200343	1.02571	-1.97648	-0.201183	0.00818744	0.956633	1	1	1	1_1265	1265	NA	NA	NA	NA	NA	NA	NA	NA	NA	NA	NA	NA	NA	NA
ARHGAP26	0.459157	0.451839	0.549286	0.0858643	0.255767	0.192016	0.0672344	0.113469	0.0298599	-1.03636	-0.697536	-0.508972	0.00819105	0.98876	1	1	1	1_1266	1266	NA	NA	NA	NA	NA	NA	NA	NA	NA	NA	NA	NA	NA	NA
MED8	0.0339728	0.0731545	0.210194	0.091565	0.131591	0.271435	0.145341	0.260173	0.405697	0.92633	1.14291	-0.405416	0.00825988	0.999869	1	1	1	1_1267	1267	NA	NA	NA	NA	NA	NA	NA	NA	NA	NA	NA	NA	NA	NA
C10orf88	0.174109	0.255556	0.33453	0.321119	0.178257	0.133708	-0.0794481	0.327013	0.194389	-1.80504	1.91159	-0.153877	0.00826603	0.9942	1	1	1	1_1268	1268	NA	NA	NA	NA	NA	NA	NA	NA	NA	NA	NA	NA	NA	NA
HISPPD1	0.171805	0.27588	0.60269	0.173492	0.0702014	0.357665	0.0190434	0.121741	0.0784269	-1.9489	0.595812	0.770274	0.00827361	0.996721	1	1	1	1_1269	1269	NA	NA	NA	NA	NA	NA	NA	NA	NA	NA	NA	NA	NA	NA
SLC37A1	0.444347	0.230329	0.0702165	0.378583	-0.0179527	-0.158729	0.361693	0.293228	0.0762414	0.823223	1.05915	-0.58474	0.00836907	0.99453	1	1	1	1_1270	1270	NA	NA	NA	NA	NA	NA	NA	NA	NA	NA	NA	NA	NA	NA
BMI1	0.242922	0.142997	0.316847	-0.463988	-0.132082	-0.433918	0.178476	0.321539	0.408415	-3.28147	0.118039	2.95704	0.00837439	0.282525	1	1	1	1_1271	1271	NA	NA	NA	NA	NA	NA	NA	NA	NA	NA	NA	NA	NA	NA
NXT1	0.207511	0.15589	0.194367	0.235935	0.103086	0.0916368	0.268341	0.330965	0.222963	0.693234	-0.471269	-0.237247	0.00841932	0.999672	1	1	1	1_1272	1272	NA	NA	NA	NA	NA	NA	NA	NA	NA	NA	NA	NA	NA	NA
DCTN5	0.154885	0.328564	0.284542	0.0559938	0.192849	0.162411	0.0463027	0.294786	0.0859114	0.505981	1.75912	-0.185719	0.00845661	0.99996	1	1	1	1_1273	1273	NA	NA	NA	NA	NA	NA	NA	NA	NA	NA	NA	NA	NA	NA
ZAK	0.170118	-0.0711465	0.399307	0.322133	0.0481468	0.286773	0.0935154	-0.00375567	0.171011	0.161043	2.8153	0.031954	0.00848426	0.99903	1	1	1	1_1274	1274	NA	NA	NA	NA	NA	NA	NA	NA	NA	NA	NA	NA	NA	NA
CENPA	0.150355	-0.015845	0.239621	0.250792	-0.0175624	0.204334	0.173393	0.190664	0.174337	0.523509	2.77012	-0.263725	0.00848494	0.999675	1	1	1	1_1275	1275	NA	NA	NA	NA	NA	NA	NA	NA	NA	NA	NA	NA	NA	NA
PIP4K2C	0.126851	0.184304	0.156672	0.114409	0.0457508	0.221376	0.140647	0.269947	0.170337	1.38149	1.00256	-0.595387	0.00848645	0.99982	1	1	1	1_1276	1276	NA	NA	NA	NA	NA	NA	NA	NA	NA	NA	NA	NA	NA	NA
RAB5A	0.0893311	-0.0523748	0.493712	0.812975	0.0924227	0.156193	-0.0344728	0.181013	0.118534	-2.53467	2.14758	0.914607	0.0084902	0.979028	1	1	1	1_1277	1277	NA	NA	NA	NA	NA	NA	NA	NA	NA	NA	NA	NA	NA	NA
UCHL3	0.144571	0.192302	0.306013	0.247172	0.129314	0.207267	0.0889171	0.193825	0.187846	-4.3537	-1.20389	1.47945	0.0084999	0.866028	1	1	1	1_1278	1278	NA	NA	NA	NA	NA	NA	NA	NA	NA	NA	NA	NA	NA	NA
RFNG	0.0720092	0.372342	0.320852	0.0816564	0.0675402	0.17278	0.101922	0.374317	0.277858	1.06797	-1.35073	-0.532389	0.00851868	0.990211	1	1	1	1_1279	1279	NA	NA	NA	NA	NA	NA	NA	NA	NA	NA	NA	NA	NA	NA
TMSB10	0.273777	0.203377	0.250353	0.192989	0.181451	0.20547	-0.0125027	-0.0970141	0.281692	0.242877	2.31072	0.151181	0.00856019	0.999236	1	1	1	1_1280	1280	NA	NA	NA	NA	NA	NA	NA	NA	NA	NA	NA	NA	NA	NA
ULBP3	0.0947679	0.114082	0.109147	0.0651087	0.170572	0.762311	0.00907543	-0.0134477	0.0807115	1.13356	2.04404	-0.0283465	0.00856087	0.999626	1	1	1	1_1281	1281	NA	NA	NA	NA	NA	NA	NA	NA	NA	NA	NA	NA	NA	NA
PAQR3	0.214223	0.0869394	0.258255	0.327075	0.0475593	0.337967	0.15486	0.110628	0.182972	-0.129472	-0.806553	0.779008	0.00860157	0.99899	1	1	1	1_1282	1282	NA	NA	NA	NA	NA	NA	NA	NA	NA	NA	NA	NA	NA	NA
SAMD8	0.0984267	0.460477	0.554059	0.11094	0.302359	0.363273	0.011112	0.00345511	-0.0606032	-1.18837	2.0185	-0.0283465	0.00864677	0.992834	1	1	1	1_1283	1283	NA	NA	NA	NA	NA	NA	NA	NA	NA	NA	NA	NA	NA	NA
FAM176A	0.49894	0.113751	0.213675	0.0168417	-0.0676099	-0.0533079	0.61018	0.284344	0.284634	1.13356	-1.05189	-0.706418	0.00874223	0.962172	1	1	1	1_1284	1284	NA	NA	NA	NA	NA	NA	NA	NA	NA	NA	NA	NA	NA	NA
ROR1	0.550439	0.357872	0.27177	0.185023	-0.0729047	0.150608	0.262417	0.199165	0.0170502	-0.4514	1.60347	-0.706418	0.0087619	0.995745	1	1	1	1_1285	1285	NA	NA	NA	NA	NA	NA	NA	NA	NA	NA	NA	NA	NA	NA
METTL13	0.10842	0.270431	0.279941	0.116313	0.211479	0.0900486	0.0348598	0.323031	0.304094	0.789144	0.676271	-0.572066	0.00886876	0.999775	1	1	1	1_1286	1286	NA	NA	NA	NA	NA	NA	NA	NA	NA	NA	NA	NA	NA	NA
GBE1	0.0314087	0.262576	0.544898	0.129074	0.0721785	0.290166	0.0270338	0.507181	0.228588	-1.50964	0.0137025	0.381937	0.00886944	0.995295	1	1	1	1_1287	1287	NA	NA	NA	NA	NA	NA	NA	NA	NA	NA	NA	NA	NA	NA
TBX2	0.407618	0.292871	0.239242	0.068526	0.0384085	0.216253	0.109582	0.0676493	0.0627734	1.24904	-0.373814	0.194046	0.0088773	0.999593	1	1	1	1_1288	1288	NA	NA	NA	NA	NA	NA	NA	NA	NA	NA	NA	NA	NA	NA
SIX4	0.200427	0.177707	0.220545	0.119043	-0.152224	0.0349407	0.42578	0.419934	0.208243	-1.26499	1.04404	0.992715	0.00895541	0.992786	1	1	1	1_1289	1289	NA	NA	NA	NA	NA	NA	NA	NA	NA	NA	NA	NA	NA	NA
SFRS12IP1	0.173091	0.233649	0.33732	0.229955	0.159713	0.345208	0.079904	0.205036	0.203901	-0.685865	-0.426281	-0.346087	0.00896695	0.998323	1	1	1	1_1290	1290	NA	NA	NA	NA	NA	NA	NA	NA	NA	NA	NA	NA	NA	NA
JAK1	0.144865	0.209582	-0.0136218	0.276594	0.0432832	0.104431	0.368165	0.258105	0.107471	-1.42564	2.63069	0.316446	0.0089789	0.998435	1	1	1	1_1291	1291	NA	NA	NA	NA	NA	NA	NA	NA	NA	NA	NA	NA	NA	NA
COL17A1	0.243729	0.0371181	0.127445	0.34958	0.449283	0.0669721	0.0944894	-0.0129352	0.120619	0.133563	-0.258337	1.47415	0.00903523	0.998852	1	1	1	1_1292	1292	NA	NA	NA	NA	NA	NA	NA	NA	NA	NA	NA	NA	NA	NA
SFRS17A	-0.164122	0.163268	0.401978	-0.0434996	0.338916	0.224544	-0.0143994	0.473816	0.146179	0.816685	1.47671	-0.168594	0.00904104	0.991614	1	1	1	1_1293	1293	NA	NA	NA	NA	NA	NA	NA	NA	NA	NA	NA	NA	NA	NA
FGD6	0.398922	0.164029	0.516242	0.298405	-0.24612	0.0533821	0.385222	0.29722	0.211169	-0.351864	-0.5184	-0.883957	0.00905729	0.932848	1	1	1	1_1294	1294	NA	NA	NA	NA	NA	NA	NA	NA	NA	NA	NA	NA	NA	NA
SLC15A4	0.169844	0.142638	0.231706	0.110157	0.0122667	0.285367	0.231051	0.361977	0.210507	-0.766132	0.263616	0.687051	0.00911656	0.999451	1	1	1	1_1295	1295	NA	NA	NA	NA	NA	NA	NA	NA	NA	NA	NA	NA	NA	NA
PPFIBP1	0.407097	0.291522	0.300135	0.263374	0.173363	0.253171	0.196914	0.132314	0.0429566	-0.701943	-0.0474574	-1.45198	0.0091255	0.983114	1	1	1	1_1296	1296	NA	NA	NA	NA	NA	NA	NA	NA	NA	NA	NA	NA	NA	NA
STX6	0.349165	0.256092	0.277093	-0.477806	-0.48228	0.138154	0.404879	0.263789	0.123941	0.598685	0.50923	0.679815	0.00916784	0.668749	1	1	1	1_1297	1297	NA	NA	NA	NA	NA	NA	NA	NA	NA	NA	NA	NA	NA	NA
C12orf49	0.0781941	-0.00123291	0.169607	0.257886	-0.310546	-0.162777	0.214518	0.140134	0.135214	0.811635	4.25554	0.0305472	0.0091916	0.936959	1	1	1	1_1298	1298	NA	NA	NA	NA	NA	NA	NA	NA	NA	NA	NA	NA	NA	NA
FAM32A	0.0942641	0.230716	0.377123	0.0959272	0.145564	0.226968	0.0885232	0.213327	0.326619	-2.83798	-0.0884118	0.853776	0.00919536	0.990565	1	1	1	1_1299	1299	NA	NA	NA	NA	NA	NA	NA	NA	NA	NA	NA	NA	NA	NA
ZNF707	0.22752	0.294576	0.580299	0.069665	0.0910763	-0.108904	0.164407	0.345095	0.27665	0.441685	0.112139	-0.5011	0.00921502	0.996891	1	1	1	1_1300	1300	NA	NA	NA	NA	NA	NA	NA	NA	NA	NA	NA	NA	NA	NA
NCBP2	0.162164	0.147911	0.386043	0.0809552	0.116747	0.125755	0.0191198	0.467108	0.169514	0.805875	0.740155	0.142474	0.0092269	0.999938	1	1	1	1_1301	1301	NA	NA	NA	NA	NA	NA	NA	NA	NA	NA	NA	NA	NA	NA
UHMK1	0.0140176	-0.0519331	0.194727	-0.108251	0.252922	0.341824	0.288084	0.254498	0.145879	0.133563	0.118039	1.84612	0.00926384	0.993622	1	1	1	1_1302	1302	NA	NA	NA	NA	NA	NA	NA	NA	NA	NA	NA	NA	NA	NA
SMURF2	0.231434	0.306928	0.29683	0.483488	0.181296	0.0494124	0.093209	0.015702	0.019927	0.313644	1.70865	0.0703874	0.00932646	0.999902	1	1	1	1_1303	1303	NA	NA	NA	NA	NA	NA	NA	NA	NA	NA	NA	NA	NA	NA
CDYL	0.168617	0.0679064	0.224924	0.242834	0.123612	0.310908	0.0572504	0.0296105	0.0598647	0.584669	2.80361	-0.349134	0.00934449	0.999887	1	1	1	1_1304	1304	NA	NA	NA	NA	NA	NA	NA	NA	NA	NA	NA	NA	NA	NA
MREG	0.298012	0.230247	0.416608	-0.257629	0.183381	0.450093	0.133226	0.134317	0.179114	-0.389999	0.723497	-1.50004	0.00934606	0.925971	1	1	1	1_1305	1305	NA	NA	NA	NA	NA	NA	NA	NA	NA	NA	NA	NA	NA	NA
BATF3	0.26529	0.127999	0.0883232	0.0354217	0.187663	0.206543	0.209029	0.00632282	-0.0242009	2.13356	0.158681	NA	0.00938272	0.999015	1	1	1	1_1306	1306	NA	NA	NA	NA	NA	NA	NA	NA	NA	NA	NA	NA	NA	NA
SPRY1	0.35034	0.291703	0.276768	0.0470298	-0.00249868	-0.181493	0.151408	0.103121	0.0282789	0.182472	3.38107	0.310455	0.00943312	0.995845	1	1	1	1_1307	1307	NA	NA	NA	NA	NA	NA	NA	NA	NA	NA	NA	NA	NA	NA
OSGIN1	0.0402283	0.0591636	0.109211	0.026542	-0.110519	0.401802	0.580047	0.512175	0.390817	NA	-1.31937	-0.613309	0.00945982	0.923512	1	1	1	1_1308	1308	NA	NA	NA	NA	NA	NA	NA	NA	NA	NA	NA	NA	NA	NA
CLEC4E	0.0609012	-0.0361598	0.0327769	0.689191	0.213907	0.00963844	0.0816219	0.00386365	-0.053104	0.718525	0.796111	3.18111	0.00949075	0.993535	1	1	1	1_1309	1309	NA	NA	NA	NA	NA	NA	NA	NA	NA	NA	NA	NA	NA	NA
CRK	0.168579	0.318044	0.287985	0.0508814	0.106913	0.0657089	0.187101	0.294123	0.379287	0.375637	-1.09002	0.0999776	0.00960847	0.997652	1	1	1	1_1310	1310	NA	NA	NA	NA	NA	NA	NA	NA	NA	NA	NA	NA	NA	NA
SLC29A1	0.294316	-0.0279243	0.176031	0.125068	-0.0578617	0.60852	0.386891	0.140796	0.0672135	0.888649	-0.361245	-0.276274	0.00962451	0.99451	1	1	1	1_1311	1311	NA	NA	NA	NA	NA	NA	NA	NA	NA	NA	NA	NA	NA	NA
SNX11	0.267684	0.231934	0.227012	0.0476324	0.0366369	0.255631	0.160946	0.176741	0.18065	1.37457	-0.852417	-1.21326	0.00966985	0.986072	1	1	1	1_1312	1312	NA	NA	NA	NA	NA	NA	NA	NA	NA	NA	NA	NA	NA	NA
LMNA	0.25044	0.245111	-0.0308233	0.194845	0.178728	0.241247	0.422673	0.123153	0.0962915	0.804277	-1.27956	-0.307151	0.00975077	0.992671	1	1	1	1_1313	1313	NA	NA	NA	NA	NA	NA	NA	NA	NA	NA	NA	NA	NA	NA
LSM12	0.0872393	0.228547	0.214642	0.0571687	0.0489492	0.209198	0.0678498	0.00672616	0.216198	0.254075	3.3638	0.290722	0.0098424	0.999835	1	1	1	1_1314	1314	NA	NA	NA	NA	NA	NA	NA	NA	NA	NA	NA	NA	NA	NA
B3GAT3	0.199381	0.283873	0.154768	0.0872829	0.0651844	0.188566	0.17971	0.348747	0.23739	0.842931	-0.360858	-0.709118	0.00984322	0.99867	1	1	1	1_1315	1315	NA	NA	NA	NA	NA	NA	NA	NA	NA	NA	NA	NA	NA	NA
CLIC4	0.101418	0.256364	0.344189	0.164818	0.0776173	0.235233	-0.0362001	0.14538	0.349169	-1.1334	2.13926	0.243882	0.00988071	0.998639	1	1	1	1_1316	1316	NA	NA	NA	NA	NA	NA	NA	NA	NA	NA	NA	NA	NA	NA
TIMP3	0.281414	0.313556	0.307488	0.0740236	-0.130482	0.352911	0.0129628	0.0827099	-0.0180449	1.14686	1.28356	0.460629	0.00989157	0.998046	1	1	1	1_1317	1317	NA	NA	NA	NA	NA	NA	NA	NA	NA	NA	NA	NA	NA	NA
CD7	0.0452776	0.0743166	0.0176968	-0.146736	0.0591734	0.0261947	0.237555	0.302308	0.0485076	3.75805	-1.03396	1.04204	0.00996716	0.965762	1	1	1	1_1318	1318	NA	NA	NA	NA	NA	NA	NA	NA	NA	NA	NA	NA	NA	NA
SDHAF2	0.157508	0.151696	0.191398	0.273765	0.0847398	0.165607	0.295557	0.107215	0.371745	-1.08883	1.38107	-0.250739	0.0100352	0.999303	1	1	1	1_1319	1319	NA	NA	NA	NA	NA	NA	NA	NA	NA	NA	NA	NA	NA	NA
TBP	0.0507196	0.154143	0.285931	0.0808775	0.152307	0.112361	0.182148	0.375778	0.309951	-1.75952	1.99774	0.237438	0.0100378	0.998639	1	1	1	1_1320	1320	NA	NA	NA	NA	NA	NA	NA	NA	NA	NA	NA	NA	NA	NA
C7orf64	-0.0936053	0.0822807	0.204902	0.142159	0.0399565	0.260407	-0.0880173	0.231954	0.284368	2.94092	-0.602438	0.0871307	0.0100625	0.97579	1	1	1	1_1321	1321	NA	NA	NA	NA	NA	NA	NA	NA	NA	NA	NA	NA	NA	NA
ELOF1	0.161343	0.183807	0.271428	0.116815	0.134676	0.175102	0.309994	0.170938	0.418954	0.0957607	0.0866262	-0.777803	0.0101433	0.998796	1	1	1	1_1322	1322	NA	NA	NA	NA	NA	NA	NA	NA	NA	NA	NA	NA	NA	NA
TBC1D24	0.235044	0.261156	0.470285	0.624326	0.0366617	0.124975	0.00893245	-0.0188807	-0.0745856	1.36238	-1.03788	0.581707	0.0101571	0.983703	1	1	1	1_1323	1323	NA	NA	NA	NA	NA	NA	NA	NA	NA	NA	NA	NA	NA	NA
SH3RF1	0.207363	0.326267	0.438216	0.0245857	0.116062	0.0166811	0.270378	0.370024	0.102009	-0.0888297	0.298611	0.219581	0.0101584	0.999515	1	1	1	1_1324	1324	NA	NA	NA	NA	NA	NA	NA	NA	NA	NA	NA	NA	NA	NA
PAX9	0.101249	-0.0137682	0.0893597	0.120496	-0.0207589	0.513441	0.157564	0.0813685	0.233602	NA	0.118039	1.55662	0.0101682	0.998884	1	1	1	1_1325	1325	NA	NA	NA	NA	NA	NA	NA	NA	NA	NA	NA	NA	NA	NA
DCLK1	0.0113709	0.0043888	-0.0148148	0.181423	0.549824	0.334116	0.1297	0.0725361	0.122315	0.718525	0.796111	NA	0.0102741	0.999259	1	1	1	1_1326	1326	NA	NA	NA	NA	NA	NA	NA	NA	NA	NA	NA	NA	NA	NA
PTPRE	0.483986	0.357625	0.0998257	-0.0171012	0.121845	0.189897	0.0338954	0.0824691	-0.0145972	1.94092	0.0440385	-0.0283465	0.0104091	0.998233	1	1	1	1_1327	1327	NA	NA	NA	NA	NA	NA	NA	NA	NA	NA	NA	NA	NA	NA
MICB	0.0856497	0.104571	0.167323	0.0676847	0.0549046	0.145025	0.589231	0.263432	0.558754	0.712184	-1.36547	-0.922062	0.01041	0.972466	1	1	1	1_1328	1328	NA	NA	NA	NA	NA	NA	NA	NA	NA	NA	NA	NA	NA	NA
GNAI2	0.270164	0.307894	0.226522	0.157493	0.0179538	0.149784	0.136352	0.1235	0.290203	1.07292	-1.35206	-0.655761	0.0104727	0.987731	1	1	1	1_1329	1329	NA	NA	NA	NA	NA	NA	NA	NA	NA	NA	NA	NA	NA	NA
C1GALT1C1	0.199866	0.217152	0.411638	0.129731	0.0286224	0.0929062	0.0471788	0.168285	0.066403	-1.26629	1.95905	1.44838	0.0105708	0.999185	1	1	1	1_1330	1330	NA	NA	NA	NA	NA	NA	NA	NA	NA	NA	NA	NA	NA	NA
ANKRD13B	0.244964	0.311492	0.348566	0.0304961	0.0927586	-0.00228912	0.065241	0.201015	0.179941	0.7238	0.933615	0.556616	0.0105759	0.999906	1	1	1	1_1331	1331	NA	NA	NA	NA	NA	NA	NA	NA	NA	NA	NA	NA	NA	NA
MAP3K11	0.293438	0.114684	0.922606	0.221069	-0.0179986	-0.106491	0.330469	0.195903	-0.0376663	1.07311	-0.221591	-0.292762	0.0106235	0.988225	1	1	1	1_1332	1332	NA	NA	NA	NA	NA	NA	NA	NA	NA	NA	NA	NA	NA	NA
FMNL1	0.304883	0.259435	0.245893	0.299933	0.0660189	0.13609	0.121139	0.0923128	0.033619	0.99389	-0.311373	0.119036	0.0106339	0.999765	1	1	1	1_1333	1333	NA	NA	NA	NA	NA	NA	NA	NA	NA	NA	NA	NA	NA	NA
PAPD5	0.0688705	0.500364	0.300236	-0.051837	0.0231459	0.0620321	0.334293	0.411424	0.168486	-1.14655	1.34865	0.409059	0.0107097	0.996275	1	1	1	1_1334	1334	NA	NA	NA	NA	NA	NA	NA	NA	NA	NA	NA	NA	NA	NA
FLNB	0.210686	0.230713	0.146423	0.0835908	0.0422284	0.00111781	0.422782	0.203337	0.158495	0.858131	0.606008	0.366748	0.0107668	0.999885	1	1	1	1_1335	1335	NA	NA	NA	NA	NA	NA	NA	NA	NA	NA	NA	NA	NA	NA
ADARB1	0.100985	0.361784	0.151103	0.439672	0.211	0.369609	-0.0400032	0.133575	-0.191754	0.527624	0.678754	0.264814	0.0108463	0.995368	1	1	1	1_1336	1336	NA	NA	NA	NA	NA	NA	NA	NA	NA	NA	NA	NA	NA	NA
UBE2N	0.280532	-0.00535052	0.302877	0.434393	0.0448798	0.265197	0.275642	-0.101719	0.0705899	-0.154304	1.38834	0.866251	0.010922	0.99754	1	1	1	1_1337	1337	NA	NA	NA	NA	NA	NA	NA	NA	NA	NA	NA	NA	NA	NA
MOCS3	0.11265	0.0290325	0.110474	0.0547912	0.20137	0.258181	0.175309	0.0997429	0.114072	-0.413925	3.11804	0.26116	0.0109301	0.999757	1	1	1	1_1338	1338	NA	NA	NA	NA	NA	NA	NA	NA	NA	NA	NA	NA	NA	NA
HOMER2	0.187341	0.0692166	0.119032	0.345864	0.209953	0.0390589	0.357837	0.0673741	0.0745849	-0.866437	1.98876	0.663531	0.0109454	0.999738	1	1	1	1_1339	1339	NA	NA	NA	NA	NA	NA	NA	NA	NA	NA	NA	NA	NA	NA
BCCIP	-0.0335829	0.162677	0.34389	0.217952	0.145438	0.256779	0.02884	0.2807	0.278205	0.507815	-0.0509371	0.513027	0.0109463	0.999546	1	1	1	1_1340	1340	NA	NA	NA	NA	NA	NA	NA	NA	NA	NA	NA	NA	NA	NA
KRT83	0.327855	0.549118	0.448819	0.254448	-0.183198	0.18683	0.0186069	-0.040233	-0.0965635	1.30349	-1.92517	0.672093	0.010978	0.741504	1	1	1	1_1341	1341	NA	NA	NA	NA	NA	NA	NA	NA	NA	NA	NA	NA	NA	NA
CDC42	0.257659	0.0629877	0.209799	0.234281	0.122478	0.131083	0.0965886	0.120572	0.0597005	-0.644045	2.8714	0.280299	0.0110057	0.999821	1	1	1	1_1342	1342	NA	NA	NA	NA	NA	NA	NA	NA	NA	NA	NA	NA	NA	NA
LRRC41	0.0520519	0.433094	0.0819757	0.724645	0.031292	0.0369397	0.191174	0.330225	0.196656	0.622948	-1.16017	-1.06354	0.0110388	0.969503	1	1	1	1_1343	1343	NA	NA	NA	NA	NA	NA	NA	NA	NA	NA	NA	NA	NA	NA
POLG2	0.0908974	0.169232	0.295812	0.219196	0.317784	-0.0787334	-0.120317	0.205382	0.195282	-2.72442	3.25554	-0.183625	0.0110588	0.943918	1	1	1	1_1344	1344	NA	NA	NA	NA	NA	NA	NA	NA	NA	NA	NA	NA	NA	NA
PSTPIP2	0.16045	0.0158003	0.0976839	0.388451	0.137573	0.206892	0.615479	0.212174	0.169174	0.396597	-0.854555	-0.811535	0.0110604	0.993102	1	1	1	1_1345	1345	NA	NA	NA	NA	NA	NA	NA	NA	NA	NA	NA	NA	NA	NA
CTH	-0.104066	0.307425	0.190979	-0.133043	0.225536	0.209811	-0.072761	0.350563	0.243919	-3.67616	-1.74446	2.98448	0.011073	0.416047	1	1	1	1_1346	1346	NA	NA	NA	NA	NA	NA	NA	NA	NA	NA	NA	NA	NA	NA
UBE2K	0.0212234	0.131281	0.261386	0.0347446	0.178515	0.200838	-0.0317485	0.340595	0.239878	-0.958556	1.95365	1.55095	0.0110903	0.998141	1	1	1	1_1347	1347	NA	NA	NA	NA	NA	NA	NA	NA	NA	NA	NA	NA	NA	NA
MFSD9	0.173987	0.215101	0.315001	0.704248	0.194841	0.086023	0.120081	0.0551424	0.0361455	0.24904	-0.503449	0.194046	0.0111047	0.999446	1	1	1	1_1348	1348	NA	NA	NA	NA	NA	NA	NA	NA	NA	NA	NA	NA	NA	NA
HMGA1	0.0629275	0.320747	0.267882	0.238462	0.108913	0.12947	0.0560171	0.026246	0.010089	1.11952	2.61388	-0.123504	0.0111215	0.999879	1	1	1	1_1349	1349	NA	NA	NA	NA	NA	NA	NA	NA	NA	NA	NA	NA	NA	NA
IKBKAP	-0.0404141	0.270397	0.36984	-0.042763	0.210543	0.226119	0.0324919	0.0255958	0.0485857	1.03439	1.85665	1.25526	0.0111236	0.999144	1	1	1	1_1350	1350	NA	NA	NA	NA	NA	NA	NA	NA	NA	NA	NA	NA	NA	NA
FAM164A	0.149495	0.195355	0.300005	0.366824	0.171168	0.233294	0.0384348	0.256504	0.204537	-1.08883	0.474183	-0.350275	0.0111527	0.998621	1	1	1	1_1351	1351	NA	NA	NA	NA	NA	NA	NA	NA	NA	NA	NA	NA	NA	NA
TPK1	0.159186	0.231958	0.490498	0.293629	-0.00547306	0.176601	0.0245992	0.347636	0.0885698	NA	-0.788851	-0.0283465	0.0111563	0.997929	1	1	1	1_1352	1352	NA	NA	NA	NA	NA	NA	NA	NA	NA	NA	NA	NA	NA	NA
TMEM102	0.459389	0.295254	0.354382	0.216373	0.0206738	0.139559	0.114977	0.103617	0.0701302	0.924697	-1.17414	-0.786146	0.0111837	0.988879	1	1	1	1_1353	1353	NA	NA	NA	NA	NA	NA	NA	NA	NA	NA	NA	NA	NA	NA
TMEM41A	0.0785177	0.208606	0.107985	0.036453	0.114803	0.0794773	0.441609	0.3725	0.15504	0.393206	1.90123	-0.135262	0.0112759	0.999898	1	1	1	1_1354	1354	NA	NA	NA	NA	NA	NA	NA	NA	NA	NA	NA	NA	NA	NA
SLC16A7	0.17608	0.23551	0.224217	0.128725	0.193336	0.352818	0.0846423	0.287869	0.249171	-1.14655	-0.203889	-0.73884	0.011288	0.993421	1	1	1	1_1355	1355	NA	NA	NA	NA	NA	NA	NA	NA	NA	NA	NA	NA	NA	NA
EAF1	0.156706	0.155801	0.18945	0.0485684	0.111939	0.0688623	-0.212699	0.392562	0.275316	-1.57004	2.15868	1.63337	0.0113185	0.981345	1	1	1	1_1356	1356	NA	NA	NA	NA	NA	NA	NA	NA	NA	NA	NA	NA	NA	NA
NRAS	0.233839	0.213892	0.330454	-0.0647679	0.0907291	0.0167948	0.0711152	0.445309	0.261084	-1.57599	1.55616	0.84007	0.0113514	0.995084	1	1	1	1_1357	1357	NA	NA	NA	NA	NA	NA	NA	NA	NA	NA	NA	NA	NA	NA
S100A3	0.203392	0.117618	0.155853	-0.0630553	0.0170039	-0.0864582	0.298982	0.433213	0.478321	1.13356	-0.866854	-0.0283465	0.0115487	0.983967	1	1	1	1_1358	1358	NA	NA	NA	NA	NA	NA	NA	NA	NA	NA	NA	NA	NA	NA
NGFR	0.107336	0.0317654	0.0397322	0.111829	0.00278692	0.0785249	0.031158	-0.00752489	-0.0334331	4.22103	-0.345908	1.67209	0.0116009	0.98595	1	1	1	1_1359	1359	NA	NA	NA	NA	NA	NA	NA	NA	NA	NA	NA	NA	NA	NA
NPTX1	0.0664475	0.296839	0.210027	0.136925	0.140216	-0.147089	0.183811	0.285106	0.154658	0.865492	1.88298	-0.172195	0.0116138	0.999344	1	1	1	1_1360	1360	NA	NA	NA	NA	NA	NA	NA	NA	NA	NA	NA	NA	NA	NA
RMND5A	0.0562035	0.196828	0.128051	0.0265838	0.292005	0.20724	0.142475	0.318453	-0.0474442	-0.77717	2.26742	0.919186	0.0116697	0.998887	1	1	1	1_1361	1361	NA	NA	NA	NA	NA	NA	NA	NA	NA	NA	NA	NA	NA	NA
GFOD2	0.0702104	0.119828	0.0541054	0.102639	0.405365	-0.124014	0.285573	0.152911	0.458126	0.800987	0.153663	-0.291381	0.0116763	0.997024	1	1	1	1_1362	1362	NA	NA	NA	NA	NA	NA	NA	NA	NA	NA	NA	NA	NA	NA
P4HA2	0.174853	0.240834	0.0270604	0.248341	0.0395587	0.0972152	0.289803	0.416231	0.134115	0.901747	0.159174	-0.665776	0.0116763	0.998967	1	1	1	1_1363	1363	NA	NA	NA	NA	NA	NA	NA	NA	NA	NA	NA	NA	NA	NA
OTUD5	0.154531	0.342926	0.155115	-0.0246346	0.114001	-0.113562	0.448164	0.189748	0.280329	0.83959	1.0565	-0.41537	0.011681	0.997587	1	1	1	1_1364	1364	NA	NA	NA	NA	NA	NA	NA	NA	NA	NA	NA	NA	NA	NA
FUBP1	0.158017	0.298752	0.29797	0.0665067	0.185902	-0.0148651	0.117742	0.166131	0.116593	-2.205	0.7834	1.68821	0.0116996	0.994686	1	1	1	1_1365	1365	NA	NA	NA	NA	NA	NA	NA	NA	NA	NA	NA	NA	NA	NA
CPEB4	0.339988	0.399361	0.357854	-0.231567	0.0432157	-0.00984258	0.267033	0.21727	0.24341	-1.51851	1.33668	0.258535	0.0117229	0.969067	1	1	1	1_1366	1366	NA	NA	NA	NA	NA	NA	NA	NA	NA	NA	NA	NA	NA	NA
SPTLC2	0.284231	0.366599	0.337334	-0.19292	-0.241422	0.0925102	0.241752	0.07551	0.0023164	0.855262	2.03315	0.772044	0.0117891	0.968122	1	1	1	1_1367	1367	NA	NA	NA	NA	NA	NA	NA	NA	NA	NA	NA	NA	NA	NA
MAPK14	0.0771364	0.10873	0.35438	0.288479	0.125189	0.105004	0.0407178	0.114924	0.310399	0.962194	1.28346	-0.427297	0.0117924	0.999891	1	1	1	1_1368	1368	NA	NA	NA	NA	NA	NA	NA	NA	NA	NA	NA	NA	NA	NA
SCYL2	0.0319316	0.22973	0.521028	0.144675	0.242281	0.288813	-0.131027	0.353338	0.12428	-3.32587	1.5687	-0.0701667	0.0118106	0.945032	1	1	1	1_1369	1369	NA	NA	NA	NA	NA	NA	NA	NA	NA	NA	NA	NA	NA	NA
TINF2	0.133846	0.0785602	0.308366	0.0780097	0.0914186	0.199171	0.391979	0.104323	0.279713	-0.664803	1.30307	0.392497	0.0118199	0.999776	1	1	1	1_1370	1370	NA	NA	NA	NA	NA	NA	NA	NA	NA	NA	NA	NA	NA	NA
A4GALT	0.201905	0.0221899	-0.00178642	1.25798	-0.452461	0.341205	0.112002	0.0866007	0.0568797	1.0511	-1.01124	-0.0283465	0.0118849	0.787098	1	1	1	1_1371	1371	NA	NA	NA	NA	NA	NA	NA	NA	NA	NA	NA	NA	NA	NA
IMP3	0.229015	0.274696	0.239191	0.295178	0.127474	0.169576	0.191024	0.248868	0.0314909	-1.95986	0.250677	0.312336	0.0118916	0.997034	1	1	1	1_1372	1372	NA	NA	NA	NA	NA	NA	NA	NA	NA	NA	NA	NA	NA	NA
RSPH3	0.212041	0.245448	0.293884	0.0431588	0.16214	0.32487	0.00757024	0.372484	0.00154024	0.133563	0.381074	NA	0.0119397	0.99953	1	1	1	1_1373	1373	NA	NA	NA	NA	NA	NA	NA	NA	NA	NA	NA	NA	NA	NA
IFIT5	0.220198	0.136916	0.280636	0.335262	0.185582	0.20522	0.106231	-0.0476906	0.0630405	-0.887499	2.03315	0.540222	0.0120238	0.999059	1	1	1	1_1374	1374	NA	NA	NA	NA	NA	NA	NA	NA	NA	NA	NA	NA	NA	NA
CDC42BPB	0.10656	-0.0116441	0.141545	-0.263277	0.0523908	0.543125	0.391485	0.252572	0.135578	0.712012	1.17462	0.0926141	0.0120522	0.989271	1	1	1	1_1375	1375	NA	NA	NA	NA	NA	NA	NA	NA	NA	NA	NA	NA	NA	NA
SLMO2	0.167982	0.050443	0.474106	0.171401	0.199326	0.240625	-0.126257	0.0618169	0.0809005	-1.20356	1.55692	1.5904	0.0121034	0.994123	1	1	1	1_1376	1376	NA	NA	NA	NA	NA	NA	NA	NA	NA	NA	NA	NA	NA	NA
SLC26A11	0.0168506	0.161521	0.389069	0.176097	0.138699	0.189038	0.151006	0.0266004	0.246012	-2.31242	0.381074	1.82228	0.0121164	0.992473	1	1	1	1_1377	1377	NA	NA	NA	NA	NA	NA	NA	NA	NA	NA	NA	NA	NA	NA
SECISBP2L	0.173245	0.0740652	0.0319831	-0.0680102	0.221426	0.264938	0.173377	0.163657	0.111365	0.526574	2.5687	-0.0897471	0.0121186	0.999642	1	1	1	1_1378	1378	NA	NA	NA	NA	NA	NA	NA	NA	NA	NA	NA	NA	NA	NA
GUK1	0.208726	0.143684	0.223573	0.254822	0.0379559	0.196078	0.286442	0.178105	0.0732902	0.704719	0.266094	-0.211363	0.0121818	0.999865	1	1	1	1_1379	1379	NA	NA	NA	NA	NA	NA	NA	NA	NA	NA	NA	NA	NA	NA
MSX1	0.171817	0.173752	0.0514369	0.118951	0.205726	0.14284	0.280902	0.181218	0.160082	-1.6034	1.38107	0.760149	0.01219	0.999255	1	1	1	1_1380	1380	NA	NA	NA	NA	NA	NA	NA	NA	NA	NA	NA	NA	NA	NA
AFF4	0.175326	0.183542	0.130614	0.0841427	0.0750669	0.180254	0.219047	0.469049	0.0796051	-0.396952	0.573719	0.811873	0.0122022	0.9998	1	1	1	1_1381	1381	NA	NA	NA	NA	NA	NA	NA	NA	NA	NA	NA	NA	NA	NA
RPF1	0.0913117	0.00587864	0.271585	-0.0682773	0.101244	0.091586	-0.114033	0.235224	0.235402	0.00411143	3.89826	0.893651	0.01221	0.990896	1	1	1	1_1382	1382	NA	NA	NA	NA	NA	NA	NA	NA	NA	NA	NA	NA	NA	NA
FSTL1	0.22635	0.200537	-0.133642	0.257094	0.0590611	-0.0306138	0.271059	0.148936	-0.267656	0.651854	3.56479	0.0596782	0.0122205	0.973792	1	1	1	1_1383	1383	NA	NA	NA	NA	NA	NA	NA	NA	NA	NA	NA	NA	NA	NA
RAD51C	0.0570001	0.280828	0.3168	0.0608162	0.12639	0.206834	-0.0135263	0.266146	0.140956	-0.193248	2.50883	0.268635	0.0122297	0.999733	1	1	1	1_1384	1384	NA	NA	NA	NA	NA	NA	NA	NA	NA	NA	NA	NA	NA	NA
POLR2H	0.0798684	0.245634	0.400342	0.0655464	0.140037	0.248758	-0.0548498	0.19762	-0.00755206	-4.39	-0.525817	2.91439	0.0122328	0.793599	1	1	1	1_1385	1385	NA	NA	NA	NA	NA	NA	NA	NA	NA	NA	NA	NA	NA	NA
TRPC1	-0.0712086	0.0606467	-0.0212367	0.220738	0.627182	0.363964	-0.0144307	0.0942123	-0.030217	0.592994	1.49655	1.20869	0.0122729	0.994299	1	1	1	1_1386	1386	NA	NA	NA	NA	NA	NA	NA	NA	NA	NA	NA	NA	NA	NA
UBTD1	0.257198	0.0941651	0.19981	0.137655	0.190484	0.136802	0.232745	0.142753	0.208556	0.700378	-0.131739	-0.184466	0.0122793	0.999849	1	1	1	1_1387	1387	NA	NA	NA	NA	NA	NA	NA	NA	NA	NA	NA	NA	NA	NA
RPIA	0.253118	0.223329	0.338291	0.0661353	0.0908824	0.0942772	0.328418	0.195965	0.155276	-0.762602	1.71038	-0.374121	0.0122834	0.999331	1	1	1	1_1388	1388	NA	NA	NA	NA	NA	NA	NA	NA	NA	NA	NA	NA	NA	NA
SH3GL1	0.178854	0.158258	0.0290844	0.195929	0.135289	0.0365658	0.342333	0.190146	0.317561	0.688548	1.12997	-0.534098	0.0122897	0.999739	1	1	1	1_1389	1389	NA	NA	NA	NA	NA	NA	NA	NA	NA	NA	NA	NA	NA	NA
LAMB1	0.217385	0.157706	0.0697041	0.322861	0.165442	0.0387252	0.212533	0.32716	-0.175507	1.05679	0.582439	0.308234	0.0125133	0.998397	1	1	1	1_1390	1390	NA	NA	NA	NA	NA	NA	NA	NA	NA	NA	NA	NA	NA	NA
CASP3	0.259829	0.187044	0.125668	0.189978	0.00392726	0.0662443	0.157127	0.119958	0.134826	-3.12947	0.953652	2.02412	0.0125241	0.985759	1	1	1	1_1391	1391	NA	NA	NA	NA	NA	NA	NA	NA	NA	NA	NA	NA	NA	NA
DOCK5	0.321744	0.245349	0.321551	0.0876063	-0.228093	-0.111577	0.371805	0.345146	0.219798	0.113525	1.43354	-0.248472	0.0125582	0.978986	1	1	1	1_1392	1392	NA	NA	NA	NA	NA	NA	NA	NA	NA	NA	NA	NA	NA	NA
DPYSL4	0.452362	0.310761	0.123031	0.0806993	-0.0712696	0.00478318	0.714577	0.319822	0.129052	-0.722047	0.310684	-0.457598	0.0125691	0.988628	1	1	1	1_1393	1393	NA	NA	NA	NA	NA	NA	NA	NA	NA	NA	NA	NA	NA	NA
HCCS	0.057024	-0.0762878	0.224616	0.167666	0.166467	0.225748	0.0966268	0.231033	0.338548	0.502504	1.29861	0.3883	0.0126104	0.999771	1	1	1	1_1394	1394	NA	NA	NA	NA	NA	NA	NA	NA	NA	NA	NA	NA	NA	NA
NRXN2	-0.0647663	0.723865	0.0350126	0.0192056	0.119215	0.172817	-0.016042	-0.0105147	-0.00698791	2.13356	0.874114	1.55662	0.0126446	0.98961	1	1	1	1_1395	1395	NA	NA	NA	NA	NA	NA	NA	NA	NA	NA	NA	NA	NA	NA
RPS6KA5	0.108906	0.0839945	0.147835	0.306786	0.240287	0.0392876	0.0716042	0.0877241	0.111424	0.733025	0.796111	1.09718	0.0126563	0.999967	1	1	1	1_1396	1396	NA	NA	NA	NA	NA	NA	NA	NA	NA	NA	NA	NA	NA	NA
DOPEY2	0.326781	0.447835	0.381728	0.200249	0.0202264	-0.00920526	0.262203	0.337599	0.070197	-0.965973	-0.0989194	-0.554415	0.0126633	0.990091	1	1	1	1_1397	1397	NA	NA	NA	NA	NA	NA	NA	NA	NA	NA	NA	NA	NA	NA
ZNF217	0.340136	0.148217	0.294949	-0.00590082	-0.0441826	0.0811469	0.446203	0.179005	0.230435	0.225193	1.71292	-0.449987	0.0126786	0.998632	1	1	1	1_1398	1398	NA	NA	NA	NA	NA	NA	NA	NA	NA	NA	NA	NA	NA	NA
RAD51	0.109256	0.0390147	0.211545	0.172741	0.0299772	0.120081	-0.0290507	0.154242	0.138801	0.820775	3.49655	-0.0283465	0.0126853	0.99958	1	1	1	1_1399	1399	NA	NA	NA	NA	NA	NA	NA	NA	NA	NA	NA	NA	NA	NA
DHRSX	0.146454	0.161787	0.12148	0.259554	0.228334	0.166818	0.0527806	0.178144	-0.0402953	0.474218	2.47418	-0.108965	0.012691	0.999855	1	1	1	1_1400	1400	NA	NA	NA	NA	NA	NA	NA	NA	NA	NA	NA	NA	NA	NA
ZNF165	0.0293873	0.139321	0.432868	0.0300311	0.177923	0.186765	0.00760624	0.340353	0.311656	1.1004	-1.0261	0.105509	0.0127343	0.996349	1	1	1	1_1401	1401	NA	NA	NA	NA	NA	NA	NA	NA	NA	NA	NA	NA	NA	NA
ARHGAP21	0.252919	0.238122	0.255678	0.174332	0.125047	0.0890894	0.35758	0.318254	-0.0468944	0.133563	0.991127	-0.201495	0.0127392	0.999556	1	1	1	1_1402	1402	NA	NA	NA	NA	NA	NA	NA	NA	NA	NA	NA	NA	NA	NA
CXorf15	-0.12796	0.397254	0.267406	0.212922	0.23175	0.101084	-0.0813137	0.41482	0.335347	0.133563	1.53308	-1.02835	0.0127461	0.96902	1	1	1	1_1403	1403	NA	NA	NA	NA	NA	NA	NA	NA	NA	NA	NA	NA	NA	NA
CRABP2	0.322672	0.0331713	0.116516	0.128582	0.134465	0.100463	0.388669	0.0787715	0.190742	0.782785	0.939215	0.0743391	0.0127981	0.99993	1	1	1	1_1404	1404	NA	NA	NA	NA	NA	NA	NA	NA	NA	NA	NA	NA	NA	NA
WDR45	0.180916	0.225486	0.312882	0.181901	0.137766	0.12924	-0.00554234	0.0280278	0.014172	-0.0488441	2.94549	0.675935	0.012801	0.999751	1	1	1	1_1405	1405	NA	NA	NA	NA	NA	NA	NA	NA	NA	NA	NA	NA	NA	NA
DKC1	0.207072	0.21082	0.313021	0.192313	0.0981656	0.219392	-0.0117311	0.284808	-0.0447408	0.36906	2.31269	-0.167573	0.0128318	0.999497	1	1	1	1_1406	1406	NA	NA	NA	NA	NA	NA	NA	NA	NA	NA	NA	NA	NA	NA
TMEM201	0.0973845	0.164307	0.357678	0.673368	-0.128728	0.178356	0.0964398	0.0795557	0.0858568	0.935455	0.336086	-0.158878	0.0128335	0.998265	1	1	1	1_1407	1407	NA	NA	NA	NA	NA	NA	NA	NA	NA	NA	NA	NA	NA	NA
DFFB	0.128243	0.18518	0.434641	-0.0645458	-0.0956852	-0.0713246	0.471641	0.59416	0.543594	-0.467888	-1.22898	-0.168408	0.0128369	0.895066	1	1	1	1_1408	1408	NA	NA	NA	NA	NA	NA	NA	NA	NA	NA	NA	NA	NA	NA
HNRNPU	0.171755	0.212393	0.167167	0.282535	0.284631	0.228091	0.0288241	0.0814651	-0.168483	0.445637	1.20771	0.586363	0.0128379	0.999118	1	1	1	1_1409	1409	NA	NA	NA	NA	NA	NA	NA	NA	NA	NA	NA	NA	NA	NA
RNF103	0.0562598	0.323956	0.283932	0.108502	0.0909776	0.0219885	0.101779	0.586782	0.181157	-3.03636	-0.203889	1.27031	0.012844	0.975751	1	1	1	1_1410	1410	NA	NA	NA	NA	NA	NA	NA	NA	NA	NA	NA	NA	NA	NA
PDCD10	0.190489	0.106186	0.340802	0.507443	0.105152	0.207142	0.168265	0.0451673	0.182081	-2.07494	0.48709	0.166444	0.013013	0.996181	1	1	1	1_1411	1411	NA	NA	NA	NA	NA	NA	NA	NA	NA	NA	NA	NA	NA	NA
FAM108B1	0.21477	0.149487	0.245874	0.209317	0.178316	0.12802	0.0202284	0.224945	0.158728	1.30349	-1.1788	-0.624991	0.0130287	0.993632	1	1	1	1_1412	1412	NA	NA	NA	NA	NA	NA	NA	NA	NA	NA	NA	NA	NA	NA
PMPCA	0.227316	0.181898	0.081112	0.104586	0.113649	-0.0722461	0.285817	0.139215	0.140749	0.413671	2.33748	0.36136	0.0130494	0.999854	1	1	1	1_1413	1413	NA	NA	NA	NA	NA	NA	NA	NA	NA	NA	NA	NA	NA	NA
UBE2I	0.297478	-0.0247571	0.0838939	0.358662	-0.0397484	0.158623	0.258318	0.20548	0.262841	-2.84916	-0.870465	1.57499	0.013159	0.930305	1	1	1	1_1414	1414	NA	NA	NA	NA	NA	NA	NA	NA	NA	NA	NA	NA	NA	NA
MAP6D1	0.188333	0.135859	0.183322	0.270895	0.145117	0.340245	0.275051	0.249355	0.077904	-0.281475	-0.0884118	-1.25074	0.0131766	0.992115	1	1	1	1_1415	1415	NA	NA	NA	NA	NA	NA	NA	NA	NA	NA	NA	NA	NA	NA
ZNF792	0.183484	0.21009	0.138949	0.401818	-0.081158	0.413998	0.16046	0.00669026	0.0534157	0.5486	0.381074	0.350165	0.0131926	0.999086	1	1	1	1_1416	1416	NA	NA	NA	NA	NA	NA	NA	NA	NA	NA	NA	NA	NA	NA
C20orf24	0.0990553	0.200432	0.241904	0.152981	0.122718	0.192154	0.124813	0.220506	0.112555	0.863293	-0.857252	0.382581	0.0132666	0.999601	1	1	1	1_1417	1417	NA	NA	NA	NA	NA	NA	NA	NA	NA	NA	NA	NA	NA	NA
AK3L1	0.186689	0.20172	0.0888465	0.216056	0.143107	0.217803	0.0376691	0.0610977	0.254486	-0.693106	1.92164	0.490382	0.0132965	0.99984	1	1	1	1_1418	1418	NA	NA	NA	NA	NA	NA	NA	NA	NA	NA	NA	NA	NA	NA
EPS8L1	0.306837	0.215905	0.219117	0.470077	0.191707	0.0650844	0.166167	0.0985548	0.0419513	0.396597	-0.851587	-0.208919	0.0133595	0.998502	1	1	1	1_1419	1419	NA	NA	NA	NA	NA	NA	NA	NA	NA	NA	NA	NA	NA	NA
CD46	0.0331667	-0.145534	0.344458	0.064395	0.303167	0.365975	-0.00157093	0.140963	0.122143	0.65526	2.6574	-0.762066	0.0134094	0.99098	1	1	1	1_1420	1420	NA	NA	NA	NA	NA	NA	NA	NA	NA	NA	NA	NA	NA	NA
CRIM1	0.0906046	0.0638814	0.163352	0.0468751	0.208538	0.0672715	0.0974084	0.291893	0.311244	1.13356	0.686487	0.171591	0.0134154	0.999907	1	1	1	1_1421	1421	NA	NA	NA	NA	NA	NA	NA	NA	NA	NA	NA	NA	NA	NA
PLA2G15	0.0759233	0.165401	0.00913214	0.225555	0.366332	0.00995007	0.106709	0.519515	0.231943	0.829306	-1.54493	-0.725986	0.013462	0.961556	1	1	1	1_1422	1422	NA	NA	NA	NA	NA	NA	NA	NA	NA	NA	NA	NA	NA	NA
RELB	0.548892	0.063122	-0.0664263	0.205856	0.168579	-0.0801604	0.40946	0.124795	0.0208133	1.46395	0.236684	-0.170366	0.0134903	0.994838	1	1	1	1_1423	1423	NA	NA	NA	NA	NA	NA	NA	NA	NA	NA	NA	NA	NA	NA
STOML2	0.124686	0.17319	0.244887	0.194551	0.0131089	0.0851505	0.0421737	0.114475	0.0606095	0.0303014	2.93704	0.88619	0.0135109	0.999877	1	1	1	1_1424	1424	NA	NA	NA	NA	NA	NA	NA	NA	NA	NA	NA	NA	NA	NA
MFSD2A	0.208078	-0.0432012	0.19765	0.408185	0.220539	-0.135769	0.237381	0.149013	0.128534	0.811635	0.255543	0.404613	0.0135151	0.9975	1	1	1	1_1425	1425	NA	NA	NA	NA	NA	NA	NA	NA	NA	NA	NA	NA	NA	NA
ZCCHC6	-0.00515353	0.156843	0.172731	0.162305	-0.128599	0.377956	0.106755	0.435406	0.295663	-1.17722	1.54334	0.354982	0.013525	0.991795	1	1	1	1_1426	1426	NA	NA	NA	NA	NA	NA	NA	NA	NA	NA	NA	NA	NA	NA
RARG	0.550433	0.563361	-0.00549954	0.205415	0.0388393	-0.0522627	0.0573768	0.0976521	0.0318278	1.69687	-0.554386	-0.338853	0.0135295	0.989966	1	1	1	1_1427	1427	NA	NA	NA	NA	NA	NA	NA	NA	NA	NA	NA	NA	NA	NA
WASF2	0.226886	0.359044	-0.156783	-0.169834	0.03699	0.266825	0.38699	0.383275	0.0561189	0.88845	-0.146556	0.062562	0.013695	0.976939	1	1	1	1_1428	1428	NA	NA	NA	NA	NA	NA	NA	NA	NA	NA	NA	NA	NA	NA
LZIC	-0.00920832	0.110589	0.206009	0.124571	0.125174	0.20942	-0.0106276	0.121805	0.201131	1.57414	NA	0.386691	0.0136991	0.999763	1	1	1	1_1429	1429	NA	NA	NA	NA	NA	NA	NA	NA	NA	NA	NA	NA	NA	NA
ADAMTSL4	0.12072	0.185307	0.173754	0.407035	-0.0404341	0.106979	0.290685	0.140737	0.179784	0.840516	-0.738508	0.0758645	0.0137166	0.998572	1	1	1	1_1430	1430	NA	NA	NA	NA	NA	NA	NA	NA	NA	NA	NA	NA	NA	NA
STRA13	0.0890466	0.151833	0.261338	-0.0063056	0.213853	0.243381	-0.0100595	0.206525	0.48795	0.67766	-0.103487	-0.0866905	0.0137781	0.998923	1	1	1	1_1431	1431	NA	NA	NA	NA	NA	NA	NA	NA	NA	NA	NA	NA	NA	NA
PRKX	0.220575	0.436845	0.220116	0.182848	0.209799	0.117605	0.0493703	0.292936	0.0952707	0.309885	-0.406604	-1.30238	0.0137872	0.99137	1	1	1	1_1432	1432	NA	NA	NA	NA	NA	NA	NA	NA	NA	NA	NA	NA	NA	NA
C4orf23	0.0122388	0.384274	0.312443	0.156466	-0.0386953	-0.00178442	0.0587899	0.0965345	0.192333	-0.561583	3.88357	-0.62309	0.013789	0.99012	1	1	1	1_1433	1433	NA	NA	NA	NA	NA	NA	NA	NA	NA	NA	NA	NA	NA	NA
TBL1X	0.212073	0.317594	-0.08165	0.460886	-0.0294937	-0.138003	0.529383	0.270571	0.0390881	-2.83258	0.118039	1.448	0.0138023	0.891757	1	1	1	1_1434	1434	NA	NA	NA	NA	NA	NA	NA	NA	NA	NA	NA	NA	NA	NA
UBQLN3	0.230877	0.146277	0.264737	-0.0555266	0.15146	0.0440029	0.647271	0.414084	0.302614	-1.28147	-0.396534	-1.02835	0.0138158	0.950587	1	1	1	1_1435	1435	NA	NA	NA	NA	NA	NA	NA	NA	NA	NA	NA	NA	NA	NA
ATXN7L2	0.118271	0.0303438	0.207364	0.452549	0.00963995	0.137526	0.163237	0.203916	0.429077	0.984419	-1.7344	-0.890843	0.013832	0.933298	1	1	1	1_1436	1436	NA	NA	NA	NA	NA	NA	NA	NA	NA	NA	NA	NA	NA	NA
MFSD5	0.190263	0.299278	0.197705	0.129983	-0.00516846	-0.00889867	0.409029	0.317912	0.084108	-0.805037	2.38107	-0.784421	0.0138907	0.994302	1	1	1	1_1437	1437	NA	NA	NA	NA	NA	NA	NA	NA	NA	NA	NA	NA	NA	NA
SMNDC1	-0.0239013	0.150069	0.297175	0.2606	0.0764742	0.180116	-0.0623653	0.233933	0.0891593	0.215065	3.20469	0.0456541	0.0139223	0.998466	1	1	1	1_1438	1438	NA	NA	NA	NA	NA	NA	NA	NA	NA	NA	NA	NA	NA	NA
TRIM36	0.12132	0.230512	0.345585	0.315492	0.155548	0.264846	0.011789	-0.114411	0.00124842	-2.55094	-0.466923	2.4699	0.0139512	0.928075	1	1	1	1_1439	1439	NA	NA	NA	NA	NA	NA	NA	NA	NA	NA	NA	NA	NA	NA
FXN	0.130227	-0.0826211	-0.0261589	0.654662	-0.0650538	-0.0452342	-0.0616952	0.043202	-0.00362354	2.71853	2.38107	1.21958	0.0140623	0.960305	1	1	1	1_1440	1440	NA	NA	NA	NA	NA	NA	NA	NA	NA	NA	NA	NA	NA	NA
UTP3	0.121618	0.115481	0.546253	0.201334	0.0351448	0.190263	0.0248664	0.217729	0.351882	0.133563	1.18843	-0.595387	0.0140866	0.999259	1	1	1	1_1441	1441	NA	NA	NA	NA	NA	NA	NA	NA	NA	NA	NA	NA	NA	NA
PDE12	0.0542714	0.135595	0.110562	0.157892	0.305715	0.184052	0.255896	0.229095	0.0454046	-1.86644	1.21115	0.779008	0.0141108	0.99843	1	1	1	1_1442	1442	NA	NA	NA	NA	NA	NA	NA	NA	NA	NA	NA	NA	NA	NA
PTPRJ	0.262094	0.259422	0.26065	0.226118	0.107817	0.101234	0.00696538	-0.0718071	0.00913463	1.44925	0.158681	1.07745	0.0141252	0.998309	1	1	1	1_1443	1443	NA	NA	NA	NA	NA	NA	NA	NA	NA	NA	NA	NA	NA	NA
FA2H	0.308357	0.258169	0.272531	0.116437	0.0642234	-0.0111399	-0.00400905	0.154259	-0.0214531	0.963638	-0.493396	1.97165	0.0141538	0.996806	1	1	1	1_1444	1444	NA	NA	NA	NA	NA	NA	NA	NA	NA	NA	NA	NA	NA	NA
AMHR2	0.145517	0.368616	-0.118493	-0.0566187	0.0459809	0.507301	-0.0109067	0.168018	-0.0389377	1.71853	-1.42628	1.29358	0.0141693	0.902456	1	1	1	1_1445	1445	NA	NA	NA	NA	NA	NA	NA	NA	NA	NA	NA	NA	NA	NA
AK2	0.222	0.108146	0.143492	0.212795	0.0649358	0.224181	0.295573	0.127526	0.226568	0.576641	-0.298167	-0.369538	0.0142044	0.999493	1	1	1	1_1446	1446	NA	NA	NA	NA	NA	NA	NA	NA	NA	NA	NA	NA	NA	NA
BICD1	0.247626	0.449173	0.136493	0.0859565	0.110461	0.0614652	0.196231	0.253161	0.057606	0.770993	0.73471	-0.890843	0.0142315	0.998911	1	1	1	1_1447	1447	NA	NA	NA	NA	NA	NA	NA	NA	NA	NA	NA	NA	NA	NA
NDUFAF4	0.0272635	0.0442185	0.163004	0.721887	-0.0653944	0.189299	0.08715	0.00991538	0.486924	-4.4159	0.186058	1.68786	0.0142953	0.823448	1	1	1	1_1448	1448	NA	NA	NA	NA	NA	NA	NA	NA	NA	NA	NA	NA	NA	NA
B4GALT3	0.268491	0.211711	0.238788	0.104643	0.0377747	0.0699352	0.377568	0.132795	0.222418	0.812866	-0.476322	-0.498706	0.014331	0.998474	1	1	1	1_1449	1449	NA	NA	NA	NA	NA	NA	NA	NA	NA	NA	NA	NA	NA	NA
ZBTB9	0.0735427	0.261211	0.266336	0.303942	0.165721	0.0898951	-0.0390407	0.20895	0.166445	1.19769	0.474183	-0.632418	0.0144018	0.998682	1	1	1	1_1450	1450	NA	NA	NA	NA	NA	NA	NA	NA	NA	NA	NA	NA	NA	NA
TRAF2	0.12704	0.196481	0.116593	0.10561	0.067555	0.213974	0.191108	0.287508	0.241698	0.624703	0.907619	-0.571361	0.014472	0.999779	1	1	1	1_1451	1451	NA	NA	NA	NA	NA	NA	NA	NA	NA	NA	NA	NA	NA	NA
CPSF4	0.00839615	0.229629	0.353844	0.0831286	-0.068566	0.023435	0.0945181	0.265529	0.325803	0.903443	2.13053	-0.176738	0.0144762	0.998928	1	1	1	1_1452	1452	NA	NA	NA	NA	NA	NA	NA	NA	NA	NA	NA	NA	NA	NA
CSRP2	0.136063	0.143674	0.338335	0.0245648	0.12848	-0.0336337	-0.0255789	0.301898	0.173956	-0.108638	3.25554	0.194046	0.0145205	0.99858	1	1	1	1_1453	1453	NA	NA	NA	NA	NA	NA	NA	NA	NA	NA	NA	NA	NA	NA
ARF4	0.0134755	0.0740932	0.353804	0.118343	0.199024	0.186837	0.111359	0.142555	0.266366	-0.0566748	2.27603	-0.159613	0.0145315	0.999792	1	1	1	1_1454	1454	NA	NA	NA	NA	NA	NA	NA	NA	NA	NA	NA	NA	NA	NA
DMRTA1	0.134835	0.183117	0.0798108	0.247395	-0.032468	0.16002	0.0583496	0.177636	0.213247	NA	1.25554	0.779008	0.0145577	0.999933	1	1	1	1_1455	1455	NA	NA	NA	NA	NA	NA	NA	NA	NA	NA	NA	NA	NA	NA
SNX9	0.49704	0.386361	0.513811	0.237624	0.169758	-0.0515664	0.00302162	0.00137434	0.00284962	-1.03636	1.88357	0.164299	0.0145863	0.993273	1	1	1	1_1456	1456	NA	NA	NA	NA	NA	NA	NA	NA	NA	NA	NA	NA	NA	NA
GJC1	0.096837	0.214389	0.146475	0.190365	0.304956	0.0675674	0.290598	0.171114	0.180315	0.687556	-0.878594	-1.04505	0.0146083	0.991693	1	1	1	1_1457	1457	NA	NA	NA	NA	NA	NA	NA	NA	NA	NA	NA	NA	NA	NA
SH2D5	0.0780548	0.187949	0.212076	0.112957	0.248529	0.0404434	0.0749178	0.064368	0.0883331	1.19769	-0.203889	1.08713	0.0146416	0.999784	1	1	1	1_1458	1458	NA	NA	NA	NA	NA	NA	NA	NA	NA	NA	NA	NA	NA	NA
AXIN1	0.172804	0.289633	0.134486	0.109693	0.26328	0.175754	0.227998	0.0871852	0.0596821	-0.420811	1.32286	-0.00812825	0.014665	0.999855	1	1	1	1_1459	1459	NA	NA	NA	NA	NA	NA	NA	NA	NA	NA	NA	NA	NA	NA
FAM122B	0.204239	0.265341	0.431615	0.211943	0.110653	-0.0241668	-0.0721028	0.100334	0.00813589	-0.863125	2.86024	0.758159	0.0147289	0.995596	1	1	1	1_1460	1460	NA	NA	NA	NA	NA	NA	NA	NA	NA	NA	NA	NA	NA	NA
IBTK	0.129265	0.370698	0.417008	0.226535	0.12838	0.148592	-0.0682325	0.346158	0.224442	0.0080318	0.131714	-0.765312	0.0147688	0.993891	1	1	1	1_1461	1461	NA	NA	NA	NA	NA	NA	NA	NA	NA	NA	NA	NA	NA	NA
QSOX1	0.184005	0.316458	0.365263	0.118016	0.140661	0.0517375	0.0351717	0.261993	-0.0793807	1.13158	1.02931	0.131649	0.0147848	0.999448	1	1	1	1_1462	1462	NA	NA	NA	NA	NA	NA	NA	NA	NA	NA	NA	NA	NA	NA
RPL26L1	0.0849388	-0.0380772	0.234487	0.356355	0.219602	0.183474	0.0956155	0.225945	0.281624	0.133563	-1.20389	NA	0.0148205	0.991084	1	1	1	1_1463	1463	NA	NA	NA	NA	NA	NA	NA	NA	NA	NA	NA	NA	NA	NA
GAK	0.118814	0.298223	0.190265	0.0456013	0.0548892	-0.387167	0.513032	0.277746	0.333183	0.11162	1.02334	0.0333165	0.0148208	0.967787	1	1	1	1_1464	1464	NA	NA	NA	NA	NA	NA	NA	NA	NA	NA	NA	NA	NA	NA
CDGAP	0.209032	0.317761	0.320634	0.153409	0.20812	-0.23876	0.156923	0.154942	0.00285307	-1.6034	1.93361	0.703457	0.0148589	0.980752	1	1	1	1_1465	1465	NA	NA	NA	NA	NA	NA	NA	NA	NA	NA	NA	NA	NA	NA
SPAG4	0.23612	0.186079	0.173094	0.0701881	0.195804	-0.443024	0.312679	0.335933	0.341477	-0.644045	1.0185	-0.273459	0.0150959	0.934738	1	1	1	1_1466	1466	NA	NA	NA	NA	NA	NA	NA	NA	NA	NA	NA	NA	NA	NA
ABCC1	0.406926	0.464467	0.271026	-0.328491	-0.109458	-0.0161819	0.243409	0.264852	0.134115	-0.997489	1.12444	0.664765	0.0151303	0.92115	1	1	1	1_1467	1467	NA	NA	NA	NA	NA	NA	NA	NA	NA	NA	NA	NA	NA	NA
RNF160	0.145148	0.144655	0.319641	0.146462	0.163813	0.154687	-0.0577379	0.321053	0.0774727	0.0266475	0.796111	1.26711	0.0151545	0.999586	1	1	1	1_1468	1468	NA	NA	NA	NA	NA	NA	NA	NA	NA	NA	NA	NA	NA	NA
PRDM8	0.0376082	0.0589914	0.062496	0.436053	0.00522889	0.111925	0.374957	0.246127	0.213188	0.345067	-0.514229	1.07119	0.0152003	0.998731	1	1	1	1_1469	1469	NA	NA	NA	NA	NA	NA	NA	NA	NA	NA	NA	NA	NA	NA
LPAR5	0.266389	0.111917	0.15004	0.221926	0.104194	-0.161981	0.217684	0.130959	0.0562365	1.3966	-0.849224	0.737188	0.0152037	0.993708	1	1	1	1_1470	1470	NA	NA	NA	NA	NA	NA	NA	NA	NA	NA	NA	NA	NA	NA
PPP1R11	0.323338	0.212414	0.218148	0.149122	-0.00621734	0.148001	0.261988	0.0591234	0.268495	-0.746143	1.5066	-0.153877	0.0152112	0.999178	1	1	1	1_1471	1471	NA	NA	NA	NA	NA	NA	NA	NA	NA	NA	NA	NA	NA	NA
IKBIP	0.270063	0.0919525	0.331263	0.369158	-0.0472144	0.0903726	0.221461	0.247926	0.299282	-2.83327	1.06762	-0.821189	0.0152315	0.958561	1	1	1	1_1472	1472	NA	NA	NA	NA	NA	NA	NA	NA	NA	NA	NA	NA	NA	NA
MAGOH	0.350762	-0.0295013	-0.145727	0.207032	0.0131428	0.0144166	0.178547	0.421104	0.390799	0.436875	2.19821	-0.402412	0.0152475	0.991404	1	1	1	1_1473	1473	NA	NA	NA	NA	NA	NA	NA	NA	NA	NA	NA	NA	NA	NA
TWSG1	0.0909558	0.00427704	0.289904	0.157015	0.0623256	0.1539	0.125893	0.300362	0.11196	-4.21221	-0.618926	2.52283	0.015311	0.874362	1	1	1	1_1474	1474	NA	NA	NA	NA	NA	NA	NA	NA	NA	NA	NA	NA	NA	NA
RCL1	0.0551083	0.0330371	0.277745	0.131096	-0.0382462	0.121703	0.103443	0.289751	0.361174	-1.29839	2.7619	0.370924	0.0153323	0.99683	1	1	1	1_1475	1475	NA	NA	NA	NA	NA	NA	NA	NA	NA	NA	NA	NA	NA	NA
PPP2R2C	0.32253	0.244462	0.120954	0.0600861	0.0557551	-0.0432907	0.469338	0.351357	0.0833761	0.0762295	1.34971	-0.142989	0.0153484	0.999194	1	1	1	1_1476	1476	NA	NA	NA	NA	NA	NA	NA	NA	NA	NA	NA	NA	NA	NA
EPHB4	0.105483	0.398168	0.147462	0.120338	-0.00463312	0.0163765	0.291278	0.277366	0.240981	0.86098	-0.353864	-0.284486	0.0153896	0.998403	1	1	1	1_1477	1477	NA	NA	NA	NA	NA	NA	NA	NA	NA	NA	NA	NA	NA	NA
ZDBF2	0.437994	0.465169	0.281912	0.274969	-0.073564	0.106913	0.226774	-0.087991	-0.0435741	-3.06807	0.255543	1.4146	0.0153954	0.885212	1	1	1	1_1478	1478	NA	NA	NA	NA	NA	NA	NA	NA	NA	NA	NA	NA	NA	NA
SLC33A1	-0.0572711	0.219687	0.679047	-0.0484557	0.17061	0.293739	-0.102667	0.0611084	0.375492	-2.39695	0.211149	1.58636	0.0154361	0.902444	1	1	1	1_1479	1479	NA	NA	NA	NA	NA	NA	NA	NA	NA	NA	NA	NA	NA	NA
C20orf27	0.0855736	0.0900843	0.0242277	-0.0183871	-0.0497534	0.666249	0.164526	0.0452951	0.293622	0.257684	2.43471	-0.140613	0.0154522	0.997498	1	1	1	1_1480	1480	NA	NA	NA	NA	NA	NA	NA	NA	NA	NA	NA	NA	NA	NA
HSF1	0.121631	0.153574	0.370292	-0.00850028	0.0331638	0.246341	0.00550092	0.105973	0.0761031	-0.605786	2.31068	1.53049	0.0154871	0.998938	1	1	1	1_1481	1481	NA	NA	NA	NA	NA	NA	NA	NA	NA	NA	NA	NA	NA	NA
ANO6	0.0500764	0.0375547	0.236662	0.251641	0.0519044	0.0468718	0.343073	0.391995	0.0837712	0.127883	2.27927	0.0302325	0.0155137	0.999747	1	1	1	1_1482	1482	NA	NA	NA	NA	NA	NA	NA	NA	NA	NA	NA	NA	NA	NA
SLBP	0.0367933	0.141161	0.299951	0.0422679	0.127481	0.11194	0.118325	0.409802	0.36648	0.687372	0.793427	-0.44919	0.0155233	0.999563	1	1	1	1_1483	1483	NA	NA	NA	NA	NA	NA	NA	NA	NA	NA	NA	NA	NA	NA
SSBP1	0.0759235	-0.0241052	-0.00934743	0.16053	-0.145962	-0.0214044	-0.0013828	0.0300382	5.80746	-1.25231	2.48785	0.0756924	0.0155831	0.903399	1	1	1	1_1484	1484	NA	NA	NA	NA	NA	NA	NA	NA	NA	NA	NA	NA	NA	NA
WDR45L	0.103858	0.149892	0.375709	0.211203	0.0679716	0.125146	0.262854	0.374435	0.200321	-2.23209	-0.341393	0.197535	0.0156156	0.990308	1	1	1	1_1485	1485	NA	NA	NA	NA	NA	NA	NA	NA	NA	NA	NA	NA	NA	NA
PRKCE	0.207308	0.238087	0.152462	-0.00472453	-0.534653	-0.131444	0.427787	0.464541	0.278702	0.527842	0.609025	0.22541	0.015847	0.779452	1	1	1	1_1486	1486	NA	NA	NA	NA	NA	NA	NA	NA	NA	NA	NA	NA	NA	NA
ARSJ	0.416345	0.149066	0.284551	0.23443	0.151238	0.157972	0.153135	0.0560168	-0.0430714	0.18603	0.870112	0.338436	0.0159224	0.999753	1	1	1	1_1487	1487	NA	NA	NA	NA	NA	NA	NA	NA	NA	NA	NA	NA	NA	NA
WSB1	0.197648	0.387156	0.162451	0.243586	0.293202	0.069919	0.0305781	0.0510494	0.113499	0.0526427	1.47418	-0.518289	0.0159269	0.999531	1	1	1	1_1488	1488	NA	NA	NA	NA	NA	NA	NA	NA	NA	NA	NA	NA	NA	NA
KEL	0.285414	0.135726	0.491714	0.154532	-0.184015	0.589713	-0.0451587	0.071926	0.0398237	0.770993	-1.06639	0.219581	0.0159479	0.957668	1	1	1	1_1489	1489	NA	NA	NA	NA	NA	NA	NA	NA	NA	NA	NA	NA	NA	NA
SPCS3	0.0536894	0.207557	0.285404	0.0937325	0.167439	0.0768247	-0.15334	0.0637814	0.208793	0.90431	2.63424	0.253195	0.0159815	0.998676	1	1	1	1_1490	1490	NA	NA	NA	NA	NA	NA	NA	NA	NA	NA	NA	NA	NA	NA
OR10H1	0.0855439	0.00929546	0.0138228	0.136218	1.88861	-0.0849656	-0.00393305	0.0493172	0.136998	NA	0.118039	-0.0283465	0.0160188	0.984431	1	1	1	1_1491	1491	NA	NA	NA	NA	NA	NA	NA	NA	NA	NA	NA	NA	NA	NA
MEX3C	0.13222	0.274063	0.259504	0.164087	0.221891	0.102797	-0.127685	0.377542	0.331716	-2.86644	-2.20389	0.739838	0.0160776	0.625474	1	1	1	1_1492	1492	NA	NA	NA	NA	NA	NA	NA	NA	NA	NA	NA	NA	NA	NA
IPMK	0.113445	0.196537	0.171381	0.0979661	0.222577	-0.0342053	0.000277542	0.075415	0.0867783	0.455491	2.38107	1.29358	0.0161997	0.999828	1	1	1	1_1493	1493	NA	NA	NA	NA	NA	NA	NA	NA	NA	NA	NA	NA	NA	NA
CLEC2B	0.286363	0.435561	0.629861	0.0457866	-0.0890297	0.153431	-0.0495443	0.127899	0.0299888	0.423069	1.28915	0.377646	0.0162352	0.996925	1	1	1	1_1494	1494	NA	NA	NA	NA	NA	NA	NA	NA	NA	NA	NA	NA	NA	NA
ACTBL2	0.503636	0.611998	0.787081	0.00664533	0.194303	0.0769294	-0.015253	-0.0562162	-0.0164704	NA	-0.525817	-0.443384	0.0163079	0.960578	1	1	1	1_1495	1495	NA	NA	NA	NA	NA	NA	NA	NA	NA	NA	NA	NA	NA	NA
NUFIP1	0.165597	0.179117	0.165712	0.302057	0.327515	-0.0165562	0.0517365	0.143545	0.0933374	-0.961595	2.0091	-0.0631119	0.0163223	0.998933	1	1	1	1_1496	1496	NA	NA	NA	NA	NA	NA	NA	NA	NA	NA	NA	NA	NA	NA
ELP2	-0.017387	0.262178	0.312488	0.00152222	0.194699	0.121738	0.0303929	0.245863	0.27024	0.076452	1.75622	0.628095	0.0163915	0.999561	1	1	1	1_1497	1497	NA	NA	NA	NA	NA	NA	NA	NA	NA	NA	NA	NA	NA	NA
CASP5	0.51849	0.43944	0.646422	0.0301026	0.319148	0.0664662	0.0209538	-0.0336309	0.00489314	-2.67379	1.27004	-0.525846	0.0164169	0.938797	1	1	1	1_1498	1498	NA	NA	NA	NA	NA	NA	NA	NA	NA	NA	NA	NA	NA	NA
CHRNG	-0.0395626	0.0517332	-0.0218677	1.60246	0.0994988	0.921997	-0.0111989	-0.0404426	0.0378117	NA	-0.680327	-1.02835	0.0164205	0.82957	1	1	1	1_1499	1499	NA	NA	NA	NA	NA	NA	NA	NA	NA	NA	NA	NA	NA	NA
HOXB8	0.165606	0.202655	0.111512	-0.281688	0.00714319	0.117251	0.209464	0.325577	0.343794	0.25092	2.51071	-1.4965	0.0164212	0.92623	1	1	1	1_1500	1500	NA	NA	NA	NA	NA	NA	NA	NA	NA	NA	NA	NA	NA	NA
ZNF442	-0.0701194	0.173464	0.195022	1.5503	0.480858	-0.175814	-0.0387686	-0.0804132	0.0388585	NA	1.67058	-1.76531	0.0164791	0.66089	1	1	1	1_1501	1501	NA	NA	NA	NA	NA	NA	NA	NA	NA	NA	NA	NA	NA	NA
DHX15	0.0856105	0.187583	0.264288	0.0632897	0.217843	0.0921937	-0.0416419	0.272804	-0.00616843	-1.39901	2.53308	1.49067	0.0165263	0.995183	1	1	1	1_1502	1502	NA	NA	NA	NA	NA	NA	NA	NA	NA	NA	NA	NA	NA	NA
RIPK2	0.0620994	0.151224	0.389586	0.232985	0.154605	-0.067112	0.0360103	0.332889	0.249237	0.133563	0.796111	0.556616	0.0165476	0.999627	1	1	1	1_1503	1503	NA	NA	NA	NA	NA	NA	NA	NA	NA	NA	NA	NA	NA	NA
DGKE	0.149016	0.238699	0.37587	0.0453612	0.0163536	0.0521515	0.0921183	0.291695	0.203619	NA	0.533077	0.386691	0.0165654	0.999806	1	1	1	1_1504	1504	NA	NA	NA	NA	NA	NA	NA	NA	NA	NA	NA	NA	NA	NA
TCF7L2	0.453562	0.254343	0.19576	-0.114564	0.160148	0.0816069	0.164894	0.122624	-0.0304043	1.37749	-1.18043	0.293582	0.0166089	0.979014	1	1	1	1_1505	1505	NA	NA	NA	NA	NA	NA	NA	NA	NA	NA	NA	NA	NA	NA
RNPS1	0.0974135	0.254822	0.240923	0.0978857	0.0571382	0.173087	0.153901	0.229461	0.0386705	-1.77797	2.64855	0.106114	0.0166311	0.997791	1	1	1	1_1506	1506	NA	NA	NA	NA	NA	NA	NA	NA	NA	NA	NA	NA	NA	NA
FYTTD1	0.212353	0.0887268	0.190667	0.1509	0.191829	0.613008	-0.0543526	0.0377515	-0.0130756	-2.80155	2.27184	0.520547	0.0167073	0.97194	1	1	1	1_1507	1507	NA	NA	NA	NA	NA	NA	NA	NA	NA	NA	NA	NA	NA	NA
DNAJA2	0.16641	0.0987996	0.343332	0.26153	0.197978	0.260996	-0.275503	0.15227	-0.155599	0.433123	2.57508	-0.342951	0.0167143	0.969407	1	1	1	1_1508	1508	NA	NA	NA	NA	NA	NA	NA	NA	NA	NA	NA	NA	NA	NA
NAB2	0.352218	0.313819	0.340885	-0.001321	-0.0539494	-0.218408	0.181676	0.144892	0.139914	1.42634	0.0941924	-0.250739	0.016718	0.977725	1	1	1	1_1509	1509	NA	NA	NA	NA	NA	NA	NA	NA	NA	NA	NA	NA	NA	NA
WDR37	0.0672984	0.23772	0.239557	0.468647	-0.089693	0.0352921	0.34533	0.140373	0.0975451	0.555026	1.46237	-0.59663	0.0167848	0.998038	1	1	1	1_1510	1510	NA	NA	NA	NA	NA	NA	NA	NA	NA	NA	NA	NA	NA	NA
CENPO	0.264896	0.292914	0.244034	0.126829	0.100063	-0.172411	0.230916	0.164719	0.240115	NA	1.05915	-1.44338	0.0168229	0.970685	1	1	1	1_1511	1511	NA	NA	NA	NA	NA	NA	NA	NA	NA	NA	NA	NA	NA	NA
ACRC	0.127614	0.33897	0.328863	-0.00437435	0.29355	0.408881	0.123826	-0.00540778	0.0928071	-1.67379	0.796111	-0.291381	0.016835	0.989985	1	1	1	1_1512	1512	NA	NA	NA	NA	NA	NA	NA	NA	NA	NA	NA	NA	NA	NA
NOL12	0.37563	0.0427252	0.172525	0.161053	-0.0350354	-0.0662893	0.443018	0.0112891	0.367589	0.5486	1.93907	-0.403856	0.0168413	0.996676	1	1	1	1_1513	1513	NA	NA	NA	NA	NA	NA	NA	NA	NA	NA	NA	NA	NA	NA
GDAP2	0.0227798	0.336971	0.384742	0.119128	0.152808	0.237296	-0.0448965	0.21439	0.234584	0.39409	0.796111	-0.145998	0.0168447	0.999243	1	1	1	1_1514	1514	NA	NA	NA	NA	NA	NA	NA	NA	NA	NA	NA	NA	NA	NA
PRKCD	0.188619	0.168002	0.163885	0.229106	0.0503558	0.0195226	0.26236	0.171589	0.181554	1.05471	-1.44335	0.0909524	0.0168519	0.991996	1	1	1	1_1515	1515	NA	NA	NA	NA	NA	NA	NA	NA	NA	NA	NA	NA	NA	NA
SEC14L2	0.43398	0.0768897	0.0699312	0.11288	-0.411647	-0.0521477	0.338117	-0.0129364	0.0226154	1.2351	2.59757	0.602786	0.0168544	0.914537	1	1	1	1_1516	1516	NA	NA	NA	NA	NA	NA	NA	NA	NA	NA	NA	NA	NA	NA
TPM1	0.202848	0.07842	0.170535	0.237785	0.142604	0.174194	0.193948	0.107282	0.0898785	0.795487	0.906535	-0.505925	0.0168625	0.999871	1	1	1	1_1517	1517	NA	NA	NA	NA	NA	NA	NA	NA	NA	NA	NA	NA	NA	NA
CYB5R2	0.281753	0.192782	0.163869	0.290182	0.309474	0.087892	0.0670614	0.0993291	0.0748815	-1.86644	0.0185034	0.556616	0.0168871	0.996408	1	1	1	1_1518	1518	NA	NA	NA	NA	NA	NA	NA	NA	NA	NA	NA	NA	NA	NA
PTPN12	0.341141	0.258706	0.615606	0.00940703	-0.327843	-0.0201704	-0.0483717	0.460138	0.18499	0.133563	0.796111	0.556616	0.016914	0.931539	1	1	1	1_1519	1519	NA	NA	NA	NA	NA	NA	NA	NA	NA	NA	NA	NA	NA	NA
MRPL14	0.101569	0.0503853	0.163298	-0.00113911	0.0881621	0.365495	0.0435716	0.0955603	0.387307	-0.727231	2.5968	0.134274	0.0169232	0.99872	1	1	1	1_1520	1520	NA	NA	NA	NA	NA	NA	NA	NA	NA	NA	NA	NA	NA	NA
GBX2	0.0275519	0.370195	0.424386	0.24502	0.187805	0.118956	0.00565134	0.234482	0.143649	NA	-2.36683	-0.18035	0.0170135	0.844841	1	1	1	1_1521	1521	NA	NA	NA	NA	NA	NA	NA	NA	NA	NA	NA	NA	NA	NA
POM121	0.0914745	0.366461	0.204233	0.145841	0.0808957	-0.133734	0.319589	0.292456	0.0352932	0.887402	0.108055	0.293582	0.017187	0.998273	1	1	1	1_1522	1522	NA	NA	NA	NA	NA	NA	NA	NA	NA	NA	NA	NA	NA	NA
TMEM57	0.125362	0.168074	0.0972722	-0.998709	0.734146	-0.104612	0.13817	0.32857	0.238708	-0.168621	0.598665	-0.274257	0.0171949	0.695624	1	1	1	1_1523	1523	NA	NA	NA	NA	NA	NA	NA	NA	NA	NA	NA	NA	NA	NA
GNPNAT1	0.283422	0.133888	0.385295	0.132993	-0.296461	0.190443	0.0924301	0.254185	0.0738488	-2.27037	1.22907	0.990512	0.0172485	0.940365	1	1	1	1_1524	1524	NA	NA	NA	NA	NA	NA	NA	NA	NA	NA	NA	NA	NA	NA
ATG12	0.084057	-0.000889774	0.390398	0.0914513	0.0468934	0.463162	0.221053	0.0609059	0.271435	0.0555602	1.45604	-0.33376	0.0172981	0.998973	1	1	1	1_1525	1525	NA	NA	NA	NA	NA	NA	NA	NA	NA	NA	NA	NA	NA	NA
TBXA2R	0.211501	0.127678	0.21942	0.268778	0.329279	0.156076	0.080295	0.112307	0.0703491	0.22872	0.357538	-0.680423	0.0174378	0.999347	1	1	1	1_1526	1526	NA	NA	NA	NA	NA	NA	NA	NA	NA	NA	NA	NA	NA	NA
GDI1	0.313314	0.105387	0.1503	0.158705	0.0762805	0.0656945	0.188595	0.25872	0.141646	0.00523859	1.8714	-0.229486	0.0174878	0.999836	1	1	1	1_1527	1527	NA	NA	NA	NA	NA	NA	NA	NA	NA	NA	NA	NA	NA	NA
OAS3	0.243	0.107898	0.237219	-0.102059	0.0679877	0.0648209	0.381025	0.150302	0.0851995	0.865074	1.12869	0.431085	0.017489	0.999406	1	1	1	1_1528	1528	NA	NA	NA	NA	NA	NA	NA	NA	NA	NA	NA	NA	NA	NA
PLP2	0.0990763	0.144023	0.0789977	0.0342906	0.100461	0.134848	0.0921204	0.20669	0.453619	0.217427	2.29066	-0.300832	0.017544	0.999752	1	1	1	1_1529	1529	NA	NA	NA	NA	NA	NA	NA	NA	NA	NA	NA	NA	NA	NA
GIT1	0.151459	0.229099	0.140618	0.239866	0.102444	-0.0190355	0.276026	0.369331	0.0897801	1.03448	-1.01313	-0.947564	0.0175773	0.987089	1	1	1	1_1530	1530	NA	NA	NA	NA	NA	NA	NA	NA	NA	NA	NA	NA	NA	NA
TRNP1	0.126889	0.322765	0.298461	0.00359568	-0.267488	-0.0309478	0.453709	0.265542	0.275014	0.895871	0.294362	-0.762885	0.0176072	0.946974	1	1	1	1_1531	1531	NA	NA	NA	NA	NA	NA	NA	NA	NA	NA	NA	NA	NA	NA
LOC338799	-0.127058	0.448286	0.32231	0.656607	0.406143	-0.0998782	-0.188184	0.325012	0.0716931	0.291104	-0.259384	-2.04394	0.0176858	0.604061	1	1	1	1_1532	1532	NA	NA	NA	NA	NA	NA	NA	NA	NA	NA	NA	NA	NA	NA
WSB2	0.129673	0.128687	0.369934	0.669937	0.0935588	0.116071	-0.0962149	0.221441	0.268765	-0.255712	0.512092	-0.327258	0.0177	0.995346	1	1	1	1_1533	1533	NA	NA	NA	NA	NA	NA	NA	NA	NA	NA	NA	NA	NA	NA
GNG5	0.274184	0.0743761	0.369209	0.0222726	0.106255	0.173262	0.0223618	0.154535	0.200839	-3.56491	1.85269	0.891991	0.0178774	0.977789	1	1	1	1_1534	1534	NA	NA	NA	NA	NA	NA	NA	NA	NA	NA	NA	NA	NA	NA
ZBTB7B	0.128093	0.146602	0.262258	0.0491704	0.330846	-0.100549	0.0731371	0.123568	0.22228	1.20228	-1.34524	0.208006	0.0179059	0.984443	1	1	1	1_1535	1535	NA	NA	NA	NA	NA	NA	NA	NA	NA	NA	NA	NA	NA	NA
ADSSL1	0.110202	0.453915	0.236497	0.0527745	0.394976	0.14529	0.08863	0.129345	0.113324	0.221026	-0.917585	-1.88396	0.0180076	0.938024	1	1	1	1_1536	1536	NA	NA	NA	NA	NA	NA	NA	NA	NA	NA	NA	NA	NA	NA
ABCC2	0.133344	0.337423	0.208367	-0.00991911	0.506517	0.0659219	0.139902	0.0998227	0.0252042	0.074669	-0.0288023	0.363971	0.018021	0.998804	1	1	1	1_1537	1537	NA	NA	NA	NA	NA	NA	NA	NA	NA	NA	NA	NA	NA	NA
MARK3	0.0331589	0.229534	0.308291	0.849082	0.039505	-0.0547366	0.134524	0.137941	0.144528	NA	0.796111	-1.02835	0.0180365	0.990976	1	1	1	1_1538	1538	NA	NA	NA	NA	NA	NA	NA	NA	NA	NA	NA	NA	NA	NA
EMP3	0.273359	0.144383	0.125824	0.206211	0.0131554	0.0566384	0.404543	0.062113	0.178683	0.975152	-0.187991	-0.182762	0.0180371	0.99927	1	1	1	1_1539	1539	NA	NA	NA	NA	NA	NA	NA	NA	NA	NA	NA	NA	NA	NA
ASGR1	0.261833	0.0304699	0.051782	-0.00929344	-0.00707597	0.07366	0.500191	0.337058	0.306188	1.59299	-1.42628	-1.8357	0.0180744	0.800336	1	1	1	1_1540	1540	NA	NA	NA	NA	NA	NA	NA	NA	NA	NA	NA	NA	NA	NA
TRIM27	0.137377	0.355934	0.371193	0.0662915	0.14914	0.214658	0.0162528	0.100803	0.118364	0.77677	-0.139183	-0.249336	0.0181022	0.999463	1	1	1	1_1541	1541	NA	NA	NA	NA	NA	NA	NA	NA	NA	NA	NA	NA	NA	NA
RAB9A	0.0451893	-0.0190073	0.643362	0.0534466	0.0356011	0.298935	0.0844671	0.0306968	0.335408	-1.64006	1.71205	1.10455	0.0181263	0.991433	1	1	1	1_1542	1542	NA	NA	NA	NA	NA	NA	NA	NA	NA	NA	NA	NA	NA	NA
LPGAT1	0.254918	0.116969	0.110284	0.401074	0.144828	-0.0621927	0.364424	0.0201166	0.00953815	0.346894	1.52762	0.556616	0.0181344	0.999557	1	1	1	1_1543	1543	NA	NA	NA	NA	NA	NA	NA	NA	NA	NA	NA	NA	NA	NA
C10orf27	0.0180119	0.0428402	0.0457261	0.679218	0.10281	0.464507	0.143153	-0.0125809	0.051224	0.133563	2.11804	-0.0283465	0.0182367	0.998739	1	1	1	1_1544	1544	NA	NA	NA	NA	NA	NA	NA	NA	NA	NA	NA	NA	NA	NA
NKIRAS1	-0.0267072	-0.0233964	0.344871	0.279127	0.0703257	0.207453	-0.00301996	0.225441	0.205926	-0.727034	2.91159	0.41066	0.0182943	0.995514	1	1	1	1_1545	1545	NA	NA	NA	NA	NA	NA	NA	NA	NA	NA	NA	NA	NA	NA
POLD4	0.174654	0.0268726	0.10748	0.258708	0.0129917	0.0825158	0.145891	0.234654	0.240886	0.224233	1.23905	0.8049	0.0182963	0.999875	1	1	1	1_1546	1546	NA	NA	NA	NA	NA	NA	NA	NA	NA	NA	NA	NA	NA	NA
PTPRF	0.216487	0.203353	0.277268	-0.0968748	-0.264525	0.114108	0.229174	0.100649	0.206762	0.608832	2.01806	0.281003	0.0183702	0.984575	1	1	1	1_1547	1547	NA	NA	NA	NA	NA	NA	NA	NA	NA	NA	NA	NA	NA	NA
SRRD	0.146205	0.119347	0.241785	0.170857	0.0496088	0.0947694	0.105196	0.142636	0.292586	-0.251101	2.48643	-0.539599	0.0183788	0.999423	1	1	1	1_1548	1548	NA	NA	NA	NA	NA	NA	NA	NA	NA	NA	NA	NA	NA	NA
IL28RA	0.242522	0.103419	0.136115	0.0967835	0.23037	0.702618	0.11451	0.110003	0.0845543	-0.4514	-1.297	-1.44338	0.0184023	0.917439	1	1	1	1_1549	1549	NA	NA	NA	NA	NA	NA	NA	NA	NA	NA	NA	NA	NA	NA
C17orf67	0.28457	0.383587	0.308273	-0.113077	-0.244446	0.174021	0.241334	0.210354	0.239473	-0.281475	1.38107	-1.02835	0.0184272	0.913491	1	1	1	1_1550	1550	NA	NA	NA	NA	NA	NA	NA	NA	NA	NA	NA	NA	NA	NA
CHIC1	-0.0325542	0.460561	0.00187996	0.147092	0.245103	0.423396	0.093551	0.224308	0.109524	-2.63197	-0.32942	0.386691	0.0184739	0.96166	1	1	1	1_1551	1551	NA	NA	NA	NA	NA	NA	NA	NA	NA	NA	NA	NA	NA	NA
CTTN	0.100809	0.295757	0.446739	0.0182801	0.165268	0.0125507	-0.00454103	0.387128	0.21924	0.451852	0.507369	0.092546	0.0185509	0.99931	1	1	1	1_1552	1552	NA	NA	NA	NA	NA	NA	NA	NA	NA	NA	NA	NA	NA	NA
HMOX2	0.211305	0.203481	0.207731	0.233928	0.026348	0.0972988	0.117436	0.0621412	0.122146	0.997908	-0.295811	0.407753	0.0187175	0.999718	1	1	1	1_1553	1553	NA	NA	NA	NA	NA	NA	NA	NA	NA	NA	NA	NA	NA	NA
BRI3BP	0.205511	0.0579239	-0.102645	0.301656	0.0431559	0.0739164	0.253504	0.0536013	0.0639847	0.61899	1.13491	1.73719	0.0187388	0.999138	1	1	1	1_1554	1554	NA	NA	NA	NA	NA	NA	NA	NA	NA	NA	NA	NA	NA	NA
PLEKHG2	0.526551	0.281182	0.249192	-0.0145325	0.00701387	0.110763	0.3674	0.256087	0.136235	0.0444103	-0.609731	-1.52139	0.0187437	0.949148	1	1	1	1_1555	1555	NA	NA	NA	NA	NA	NA	NA	NA	NA	NA	NA	NA	NA	NA
MUS81	0.340866	0.168679	0.186196	0.256934	-0.0517895	0.125411	0.261372	0.0179485	0.0645998	0.729563	-0.223697	0.556616	0.0187968	0.998991	1	1	1	1_1556	1556	NA	NA	NA	NA	NA	NA	NA	NA	NA	NA	NA	NA	NA	NA
ZDHHC11	-0.0783008	0.66531	0.465868	-0.0633364	0.312729	0.149588	0.0234257	0.0561105	-0.0394701	0.932865	1.35411	-0.268705	0.0188378	0.986619	1	1	1	1_1557	1557	NA	NA	NA	NA	NA	NA	NA	NA	NA	NA	NA	NA	NA	NA
ARHGAP22	0.475156	0.188338	0.213006	0.0925973	0.0806157	0.130043	0.0304784	-0.00182029	-0.0160874	2.00803	-0.203889	0.173287	0.0188637	0.997458	1	1	1	1_1558	1558	NA	NA	NA	NA	NA	NA	NA	NA	NA	NA	NA	NA	NA	NA
SPTY2D1	0.149355	0.245872	0.201676	-0.0565924	0.0804485	-0.178807	0.161697	0.598695	0.00291836	1.30504	0.518577	0.221432	0.0190769	0.990236	1	1	1	1_1559	1559	NA	NA	NA	NA	NA	NA	NA	NA	NA	NA	NA	NA	NA	NA
SRFBP1	0.112639	0.220212	0.277494	0.0815966	-0.0741502	0.19433	0.197316	0.11603	0.281076	-2.37951	0.394013	1.18296	0.019077	0.986012	1	1	1	1_1560	1560	NA	NA	NA	NA	NA	NA	NA	NA	NA	NA	NA	NA	NA	NA
LETM1	0.161179	0.253217	0.243148	0.0270332	0.013663	0.028028	0.288681	0.204813	0.20353	1.14574	-0.710425	-0.34532	0.0190811	0.99632	1	1	1	1_1561	1561	NA	NA	NA	NA	NA	NA	NA	NA	NA	NA	NA	NA	NA	NA
THOC4	0.21601	-0.238217	0.314663	0.106309	0.134579	0.147058	0.160453	0.244168	0.315715	0.668152	-1.07913	0.134592	0.0190863	0.978615	1	1	1	1_1562	1562	NA	NA	NA	NA	NA	NA	NA	NA	NA	NA	NA	NA	NA	NA
MTMR12	0.240633	0.21049	0.155289	0.220224	0.173003	-0.00773955	0.226255	0.14839	0.0490565	0.499691	0.796111	-0.0283465	0.0191348	0.999869	1	1	1	1_1563	1563	NA	NA	NA	NA	NA	NA	NA	NA	NA	NA	NA	NA	NA	NA
RAGE	0.167221	0.0603072	0.184508	0.279819	0.0783168	0.103629	0.350619	0.127043	0.180412	0.794293	-1.10831	-0.113738	0.019163	0.997234	1	1	1	1_1564	1564	NA	NA	NA	NA	NA	NA	NA	NA	NA	NA	NA	NA	NA	NA
BNIP1	0.158653	0.150243	0.0401463	0.204277	0.255516	0.118099	0.052712	0.0782207	0.123737	0.637694	1.50238	0.23304	0.0192259	0.999966	1	1	1	1_1565	1565	NA	NA	NA	NA	NA	NA	NA	NA	NA	NA	NA	NA	NA	NA
TRIML2	0.418887	0.0589225	-0.125331	0.530695	-0.0227933	-0.264532	0.549005	0.304771	-0.21728	0.455491	1.83173	0.156078	0.019234	0.87167	1	1	1	1_1566	1566	NA	NA	NA	NA	NA	NA	NA	NA	NA	NA	NA	NA	NA	NA
ATP6V0B	0.131558	0.227391	0.284539	0.139731	0.105016	-0.0082852	0.333716	0.310298	0.139981	0.628875	-0.985073	-0.396781	0.0192761	0.995877	1	1	1	1_1567	1567	NA	NA	NA	NA	NA	NA	NA	NA	NA	NA	NA	NA	NA	NA
TBX3	0.106447	0.189317	0.213732	-0.204357	0.10158	0.305714	0.122564	0.204493	0.182163	0.900364	0.885748	-0.468538	0.0192884	0.994965	1	1	1	1_1568	1568	NA	NA	NA	NA	NA	NA	NA	NA	NA	NA	NA	NA	NA	NA
ADNP2	0.13629	0.030209	0.171432	0.325147	0.0667504	0.0256575	0.0806441	0.109147	0.0514314	0.538819	3.01334	-0.0133962	0.0192937	0.999785	1	1	1	1_1569	1569	NA	NA	NA	NA	NA	NA	NA	NA	NA	NA	NA	NA	NA	NA
PPYR1	-0.00150772	-0.0105011	0.038891	1.2102	0.432427	0.115312	-0.035116	-0.0231368	0.00105635	1.13356	0.0591454	0.556616	0.019379	0.983338	1	1	1	1_1570	1570	NA	NA	NA	NA	NA	NA	NA	NA	NA	NA	NA	NA	NA	NA
ZFAND3	0.168669	0.269769	0.147506	0.135401	-0.00121123	0.0785639	0.201096	0.263538	0.128438	0.367235	1.44381	-0.125644	0.0194098	0.999855	1	1	1	1_1571	1571	NA	NA	NA	NA	NA	NA	NA	NA	NA	NA	NA	NA	NA	NA
GRB2	0.172426	0.156887	0.1783	0.0557399	-0.0740692	-0.116479	0.319196	0.457102	0.248363	0.983683	0.309777	-0.273032	0.0194942	0.993054	1	1	1	1_1572	1572	NA	NA	NA	NA	NA	NA	NA	NA	NA	NA	NA	NA	NA	NA
EVL	0.0572911	0.101164	0.151999	0.150846	0.0195346	0.107715	0.26936	-0.0696989	0.423748	0.918395	1.28796	0.555404	0.0196367	0.99924	1	1	1	1_1573	1573	NA	NA	NA	NA	NA	NA	NA	NA	NA	NA	NA	NA	NA	NA
NEDD4	0.33688	0.312026	0.235022	0.160276	0.0613048	0.209374	0.0478014	0.0163384	0.0758615	-1.76826	0.846737	0.971653	0.0196673	0.996731	1	1	1	1_1574	1574	NA	NA	NA	NA	NA	NA	NA	NA	NA	NA	NA	NA	NA	NA
SMG7	0.153445	0.26393	0.178913	-0.782985	0.0620378	0.234678	0.0476886	0.187497	0.0136653	0.423069	1.61554	1.35917	0.0197779	0.92591	1	1	1	1_1575	1575	NA	NA	NA	NA	NA	NA	NA	NA	NA	NA	NA	NA	NA	NA
MPHOSPH6	0.330748	-0.0366795	0.19566	0.331822	-0.0487797	0.141203	0.25599	0.0233701	0.169645	-2.78398	0.474183	1.60047	0.0198363	0.960534	1	1	1	1_1576	1576	NA	NA	NA	NA	NA	NA	NA	NA	NA	NA	NA	NA	NA	NA
DERL2	-0.0146682	-0.0239077	0.202539	-0.00947837	-0.0260134	0.098618	0.0332282	0.145317	0.50811	-3.41241	2.79611	2.07745	0.0198567	0.895953	1	1	1	1_1577	1577	NA	NA	NA	NA	NA	NA	NA	NA	NA	NA	NA	NA	NA	NA
POLS	0.00361456	0.227046	0.235417	0.223618	0.214584	0.0850422	0.0331454	0.215661	-0.129455	-0.845064	2.97602	0.492127	0.0199065	0.993864	1	1	1	1_1578	1578	NA	NA	NA	NA	NA	NA	NA	NA	NA	NA	NA	NA	NA	NA
PIP4K2A	0.231904	-0.0090088	0.133355	0.0656406	-0.0573895	0.110565	0.281398	0.134826	0.174873	-0.495794	2.95598	0.438779	0.0199852	0.997694	1	1	1	1_1579	1579	NA	NA	NA	NA	NA	NA	NA	NA	NA	NA	NA	NA	NA	NA
INSIG1	0.152514	0.0592577	0.318943	0.358458	0.0867923	0.0234401	0.132076	0.132728	0.0119023	0.412098	2.22377	0.0824478	0.0201068	0.999855	1	1	1	1_1580	1580	NA	NA	NA	NA	NA	NA	NA	NA	NA	NA	NA	NA	NA	NA
SNX16	0.138227	0.0729252	0.218708	0.098025	0.161063	0.00540563	0.203578	0.246087	0.270933	-1.15184	2.38107	-0.359552	0.020123	0.997812	1	1	1	1_1581	1581	NA	NA	NA	NA	NA	NA	NA	NA	NA	NA	NA	NA	NA	NA
JKAMP	0.133376	0.0793835	0.193366	0.255131	0.115832	0.274271	-0.012169	0.175716	0.222104	-3.5294	1.8306	0.304964	0.0202559	0.978971	1	1	1	1_1582	1582	NA	NA	NA	NA	NA	NA	NA	NA	NA	NA	NA	NA	NA	NA
SMYD5	0.142825	-6.85525e-05	0.081805	0.0256993	0.285565	0.777854	0.0745904	0.0148526	0.0868707	1.0125	-1.05835	-0.501331	0.0203112	0.980423	1	1	1	1_1583	1583	NA	NA	NA	NA	NA	NA	NA	NA	NA	NA	NA	NA	NA	NA
SLC41A1	0.0598014	0.143937	0.211917	0.0556174	0.268976	0.181134	0.127031	0.218785	0.17755	-0.38101	1.34208	0.0529536	0.020351	0.999791	1	1	1	1_1584	1584	NA	NA	NA	NA	NA	NA	NA	NA	NA	NA	NA	NA	NA	NA
PDE4D	0.19794	0.139978	0.149278	-0.0986663	-0.011108	0.0421702	0.32766	0.266724	0.349367	-0.241477	1.40829	0.548711	0.0203838	0.997338	1	1	1	1_1585	1585	NA	NA	NA	NA	NA	NA	NA	NA	NA	NA	NA	NA	NA	NA
SGCA	0.405434	0.267725	0.511465	-0.0299047	-0.0185852	0.0526759	0.0473917	0.0993449	0.0728435	1.71853	-1.46692	-0.706418	0.0204058	0.933008	1	1	1	1_1586	1586	NA	NA	NA	NA	NA	NA	NA	NA	NA	NA	NA	NA	NA	NA
TBPL1	0.133954	-0.0223403	0.240416	0.284667	-0.0760122	0.226998	0.174707	-0.0430832	0.146106	0.153741	3.21115	-0.423484	0.0204621	0.991934	1	1	1	1_1587	1587	NA	NA	NA	NA	NA	NA	NA	NA	NA	NA	NA	NA	NA	NA
HSD3B7	0.119351	0.0625956	0.166109	0.238327	-0.104711	0.0338278	0.410646	0.262417	0.208561	0.986337	-0.611064	0.0553114	0.0204917	0.995373	1	1	1	1_1588	1588	NA	NA	NA	NA	NA	NA	NA	NA	NA	NA	NA	NA	NA	NA
RNF216L	0.114759	0.368185	0.0803484	0.12022	0.319731	-0.0233923	0.221889	0.223532	0.226501	-0.866437	0.796111	-1.02835	0.0204974	0.989204	1	1	1	1_1589	1589	NA	NA	NA	NA	NA	NA	NA	NA	NA	NA	NA	NA	NA	NA
FGF11	0.0482603	0.101457	0.0646673	-0.100705	0.136673	-0.037804	0.241414	0.348299	0.32591	1.49005	-0.540924	0.438779	0.0205008	0.991735	1	1	1	1_1590	1590	NA	NA	NA	NA	NA	NA	NA	NA	NA	NA	NA	NA	NA	NA
SGK493	0.0617752	0.529614	0.122405	-0.106196	0.259924	0.0767695	0.184116	0.494979	-0.0833234	-0.642563	2.25332	-1.1275	0.0205024	0.94169	1	1	1	1_1591	1591	NA	NA	NA	NA	NA	NA	NA	NA	NA	NA	NA	NA	NA	NA
PRMT3	0.11183	0.0680431	0.403454	0.12925	0.00289984	0.0429489	0.349115	0.225899	0.343399	0.667178	-0.181521	-0.748693	0.0205319	0.996196	1	1	1	1_1592	1592	NA	NA	NA	NA	NA	NA	NA	NA	NA	NA	NA	NA	NA	NA
ARHGEF3	0.19021	0.214623	0.225474	0.12883	0.0632563	-0.152574	0.417621	0.289629	0.0902703	-0.866437	1.38107	0.293582	0.0205887	0.995525	1	1	1	1_1593	1593	NA	NA	NA	NA	NA	NA	NA	NA	NA	NA	NA	NA	NA	NA
AP1S3	0.311308	0.0767866	0.145648	1.5169	0.205668	0.102633	0.0521866	-0.0220146	0.0535295	-0.38101	-0.5595	-2.18267	0.0207103	0.825215	1	1	1	1_1594	1594	NA	NA	NA	NA	NA	NA	NA	NA	NA	NA	NA	NA	NA	NA
GAR1	0.158826	0.206895	0.355172	0.136535	0.0882658	0.0409676	0.167298	0.148966	0.300787	-1.76456	1.36802	-0.140938	0.0207125	0.99706	1	1	1	1_1595	1595	NA	NA	NA	NA	NA	NA	NA	NA	NA	NA	NA	NA	NA	NA
RAD18	0.0604616	0.114757	0.093777	0.265449	0.276846	0.20601	0.0818008	0.0301813	0.145078	-4.03636	1.703	0.808155	0.0208101	0.966162	1	1	1	1_1596	1596	NA	NA	NA	NA	NA	NA	NA	NA	NA	NA	NA	NA	NA	NA
TXNRD1	0.0754203	0.00345554	0.191331	0.00287902	0.245715	0.262513	0.180947	0.263822	-0.0924112	-1.12809	1.91505	1.35137	0.0208189	0.991643	1	1	1	1_1597	1597	NA	NA	NA	NA	NA	NA	NA	NA	NA	NA	NA	NA	NA	NA
TP53BP2	0.166024	0.278041	0.10253	-0.0729227	-0.234069	0.061573	0.3432	0.202373	0.251553	-0.313896	2.25554	0.370203	0.0208402	0.980412	1	1	1	1_1598	1598	NA	NA	NA	NA	NA	NA	NA	NA	NA	NA	NA	NA	NA	NA
B4GALNT4	0.0772904	0.32881	0.269836	0.0487065	-0.0410439	0.167848	0.0963099	0.253916	0.20262	0.181772	0.429329	0.662744	0.0209577	0.999519	1	1	1	1_1599	1599	NA	NA	NA	NA	NA	NA	NA	NA	NA	NA	NA	NA	NA	NA
ADORA2A	0.0981084	0.0657928	0.0503317	0.0404267	0.00756052	0.0619657	0.117067	0.156411	0.0453213	2.00803	2.25554	0.363971	0.0209624	0.999643	1	1	1	1_1600	1600	NA	NA	NA	NA	NA	NA	NA	NA	NA	NA	NA	NA	NA	NA
NOC2L	0.129687	0.209752	0.109568	0.233806	0.104522	-0.0332405	0.310755	0.0456894	0.1597	0.890753	0.504945	0.276577	0.0209743	0.999775	1	1	1	1_1601	1601	NA	NA	NA	NA	NA	NA	NA	NA	NA	NA	NA	NA	NA	NA
AP3D1	0.0334771	0.371442	0.117919	0.204458	0.133466	0.0946313	0.180552	0.152506	0.107358	1.04463	-0.609145	-0.151921	0.0209775	0.999042	1	1	1	1_1602	1602	NA	NA	NA	NA	NA	NA	NA	NA	NA	NA	NA	NA	NA	NA
MIER2	0.181993	0.215277	0.345629	-0.0944451	0.106411	0.173418	0.128856	0.338413	0.0595598	1.10104	-0.702878	-0.692412	0.0210386	0.988897	1	1	1	1_1603	1603	NA	NA	NA	NA	NA	NA	NA	NA	NA	NA	NA	NA	NA	NA
CDC14B	0.130587	0.15376	0.0651782	0.0151225	0.167427	-0.0486719	0.342674	0.314437	0.12384	-1.61367	0.942952	1.47665	0.0210823	0.994082	1	1	1	1_1604	1604	NA	NA	NA	NA	NA	NA	NA	NA	NA	NA	NA	NA	NA	NA
ZNF800	0.0318878	0.462782	0.229715	-0.143603	-0.208314	0.2115	0.13885	0.210127	0.148091	-1.3774	2.71668	0.049656	0.0210873	0.932167	1	1	1	1_1605	1605	NA	NA	NA	NA	NA	NA	NA	NA	NA	NA	NA	NA	NA	NA
CD244	0.027809	0.0237258	0.0438957	0.165276	0.266118	0.626614	0.00632481	0.0968246	-0.0690308	0.5486	-0.203889	1.55662	0.0211368	0.993611	1	1	1	1_1606	1606	NA	NA	NA	NA	NA	NA	NA	NA	NA	NA	NA	NA	NA	NA
ACOT7	0.340703	0.259689	0.306808	0.199446	0.0542638	0.252603	-0.00173257	-0.0120583	-0.0185214	1.03478	-0.414274	0.511342	0.0212115	0.996979	1	1	1	1_1607	1607	NA	NA	NA	NA	NA	NA	NA	NA	NA	NA	NA	NA	NA	NA
SLC9A5	0.160207	0.276146	0.228735	-0.117161	0.0165629	-0.0393585	0.353026	0.411829	0.372325	0.264807	-0.693694	-0.191845	0.0212643	0.979211	1	1	1	1_1608	1608	NA	NA	NA	NA	NA	NA	NA	NA	NA	NA	NA	NA	NA	NA
WDR55	0.0725809	0.2061	0.23491	0.190453	0.082143	0.184495	0.215826	0.345891	0.302584	-0.391528	-0.324098	-1.45044	0.0213795	0.978249	1	1	1	1_1609	1609	NA	NA	NA	NA	NA	NA	NA	NA	NA	NA	NA	NA	NA	NA
SLC5A3	0.0566977	0.926105	0.102855	-0.107373	0.199062	-0.285283	0.0889984	0.237894	0.0815718	-1.18837	1.91159	0.499283	0.0214038	0.924175	1	1	1	1_1610	1610	NA	NA	NA	NA	NA	NA	NA	NA	NA	NA	NA	NA	NA	NA
ESPNL	0.147493	0.344947	0.135819	0.214758	0.30097	0.0209513	0.0324064	0.0716325	0.0219485	1.71853	-1.63685	-1.76531	0.0214346	0.826591	1	1	1	1_1611	1611	NA	NA	NA	NA	NA	NA	NA	NA	NA	NA	NA	NA	NA	NA
MICAL2	0.511778	0.324514	0.586455	-0.024844	-0.176069	0.102368	0.288925	0.135837	0.162819	-0.129472	-1.63685	-1.51377	0.0214736	0.66589	1	1	1	1_1612	1612	NA	NA	NA	NA	NA	NA	NA	NA	NA	NA	NA	NA	NA	NA
GTF2A2	0.150384	0.149858	0.3978	0.121511	0.12058	0.360553	0.0375639	0.0700969	0.182082	0.632071	-1.05841	-0.472565	0.0215021	0.995036	1	1	1	1_1613	1613	NA	NA	NA	NA	NA	NA	NA	NA	NA	NA	NA	NA	NA	NA
NPR3	0.148298	0.086093	0.192109	0.162003	0.428601	0.115234	-0.000564568	0.0971976	0.0861042	0.481486	0.883574	0.0711891	0.0215174	0.999833	1	1	1	1_1614	1614	NA	NA	NA	NA	NA	NA	NA	NA	NA	NA	NA	NA	NA	NA
BAG4	0.0652038	0.229597	0.194118	0.0620445	0.253477	0.00907856	0.130842	0.0865751	-0.0343254	-0.696512	3.18843	0.431085	0.0215601	0.997943	1	1	1	1_1615	1615	NA	NA	NA	NA	NA	NA	NA	NA	NA	NA	NA	NA	NA	NA
TIMM8A	0.148852	0.0365331	0.207806	-0.217938	-0.0683944	0.0610109	0.261187	0.0949563	0.37537	-0.38839	3.4206	-0.213561	0.0216602	0.968039	1	1	1	1_1616	1616	NA	NA	NA	NA	NA	NA	NA	NA	NA	NA	NA	NA	NA	NA
DBNDD1	0.147621	0.143413	0.246926	0.161866	0.234825	-0.0420462	0.129689	0.0885993	0.262353	0.921018	-1.11078	-0.16045	0.0216752	0.995211	1	1	1	1_1617	1617	NA	NA	NA	NA	NA	NA	NA	NA	NA	NA	NA	NA	NA	NA
C12orf52	0.166681	0.0707272	0.145096	0.604885	-0.240116	0.047068	0.463166	-0.0788896	0.443368	0.3335	0.0621859	-0.153877	0.0217104	0.951351	1	1	1	1_1618	1618	NA	NA	NA	NA	NA	NA	NA	NA	NA	NA	NA	NA	NA	NA
VOPP1	0.154526	0.222047	0.0777399	0.0404344	0.0497877	-0.0342374	0.242338	0.242851	0.0311353	0.465784	2.88357	-0.11156	0.0217267	0.999332	1	1	1	1_1619	1619	NA	NA	NA	NA	NA	NA	NA	NA	NA	NA	NA	NA	NA	NA
NUDT16L1	0.0544674	0.173924	0.160714	0.0881319	0.115819	0.16738	0.136299	0.325057	0.338955	0.921552	-1.68542	-0.786071	0.0217935	0.957733	1	1	1	1_1620	1620	NA	NA	NA	NA	NA	NA	NA	NA	NA	NA	NA	NA	NA	NA
C10orf78	0.193218	-0.0779126	0.401774	0.152797	0.0732122	0.258076	0.203201	-0.0723436	0.457486	0.807202	-0.761884	-0.601236	0.0218456	0.968596	1	1	1	1_1621	1621	NA	NA	NA	NA	NA	NA	NA	NA	NA	NA	NA	NA	NA	NA
PPM1K	-0.0613229	0.350129	0.916208	-0.00461762	0.139152	0.171725	0.0100594	0.376571	0.37481	-2.77333	-0.454626	-2.00872	0.021848	0.622979	1	1	1	1_1622	1622	NA	NA	NA	NA	NA	NA	NA	NA	NA	NA	NA	NA	NA	NA
SNRPB2	0.102059	0.130464	0.178106	0.176413	0.101222	0.102449	0.129596	0.161256	0.291487	-0.873855	1.58461	0.44494	0.0218884	0.999657	1	1	1	1_1623	1623	NA	NA	NA	NA	NA	NA	NA	NA	NA	NA	NA	NA	NA	NA
ZNF593	0.283488	0.0132584	0.106778	0.214627	0.0458507	0.439431	0.44534	-0.0814357	0.164123	0.616619	-0.542872	-0.71591	0.0220229	0.978921	1	1	1	1_1624	1624	NA	NA	NA	NA	NA	NA	NA	NA	NA	NA	NA	NA	NA	NA
CARS	0.00225789	0.284525	0.20501	0.0706039	0.284678	0.117743	-0.168682	0.182781	0.125185	0.930029	1.8665	-0.196946	0.0220578	0.996037	1	1	1	1_1625	1625	NA	NA	NA	NA	NA	NA	NA	NA	NA	NA	NA	NA	NA	NA
UTP6	0.0705086	0.182066	0.27171	0.211861	-0.013879	0.166262	0.0462674	0.149506	0.177927	0.858876	0.774737	0.27814	0.0220886	0.999865	1	1	1	1_1626	1626	NA	NA	NA	NA	NA	NA	NA	NA	NA	NA	NA	NA	NA	NA
TMEM11	0.152727	0.210812	0.177155	-0.0335244	-0.163288	-0.0240982	0.240268	0.144165	0.331342	-2.59226	-0.855966	2.46925	0.0222649	0.837936	1	1	1	1_1627	1627	NA	NA	NA	NA	NA	NA	NA	NA	NA	NA	NA	NA	NA	NA
ITSN1	0.0431891	0.284365	0.315935	0.100233	0.399016	-0.103933	0.162508	0.0552827	0.0701584	-1.77869	0.690069	1.06222	0.0223282	0.988012	1	1	1	1_1628	1628	NA	NA	NA	NA	NA	NA	NA	NA	NA	NA	NA	NA	NA	NA
TNPO3	0.124313	0.425034	0.303707	0.0207271	0.161522	-0.0182048	0.110784	0.184523	0.00849256	1.05339	0.667787	-0.0722899	0.0223462	0.999315	1	1	1	1_1629	1629	NA	NA	NA	NA	NA	NA	NA	NA	NA	NA	NA	NA	NA	NA
ZNF296	-0.0537007	0.17432	0.0556448	0.124778	0.0782958	0.0745695	0.31388	0.525184	0.399801	0.779926	-1.71846	-0.471953	0.0223693	0.922369	1	1	1	1_1630	1630	NA	NA	NA	NA	NA	NA	NA	NA	NA	NA	NA	NA	NA	NA
RHPN2	0.136135	0.275333	0.340535	0.0309615	0.220515	0.200397	0.0366213	0.338281	0.0793746	0.463711	-0.473309	-1.04881	0.0223771	0.991522	1	1	1	1_1631	1631	NA	NA	NA	NA	NA	NA	NA	NA	NA	NA	NA	NA	NA	NA
CD63	0.0391688	0.194336	0.0581012	-0.0842336	0.156218	0.110785	0.342259	0.345236	0.234781	0.616176	1.15314	-0.18739	0.0224133	0.998892	1	1	1	1_1632	1632	NA	NA	NA	NA	NA	NA	NA	NA	NA	NA	NA	NA	NA	NA
VWA1	0.06085	0.0951634	0.0605106	0.549419	0.193667	-0.813119	-0.00475933	0.0101733	-0.00987347	3.834	-2.78885	-0.18035	0.0225215	0.100301	1	1	1	1_1633	1633	NA	NA	NA	NA	NA	NA	NA	NA	NA	NA	NA	NA	NA	NA
ALAS1	0.0948166	0.238008	0.321572	0.069631	0.165796	0.299665	0.099877	0.0535499	0.0950264	0.767525	-0.630704	-0.221884	0.0225395	0.998894	1	1	1	1_1634	1634	NA	NA	NA	NA	NA	NA	NA	NA	NA	NA	NA	NA	NA	NA
NUS1	0.181907	0.065678	0.373057	0.204879	0.153815	0.203646	-0.0447618	0.126504	0.29325	-3.86644	0.983738	0.409462	0.0225417	0.952127	1	1	1	1_1635	1635	NA	NA	NA	NA	NA	NA	NA	NA	NA	NA	NA	NA	NA	NA
LIN37	0.0370892	0.126791	0.256514	0.132978	-0.0276954	0.0782641	0.197778	0.218273	0.239441	0.602116	1.91159	-0.0538816	0.0225884	0.999755	1	1	1	1_1636	1636	NA	NA	NA	NA	NA	NA	NA	NA	NA	NA	NA	NA	NA	NA
TRIP10	0.186815	0.29141	0.22112	0.0659828	0.044466	-0.0571763	0.100671	0.58767	0.223455	0.437716	0.0386813	-0.620689	0.0226025	0.995496	1	1	1	1_1637	1637	NA	NA	NA	NA	NA	NA	NA	NA	NA	NA	NA	NA	NA	NA
C18orf8	0.086203	0.248384	0.308837	0.05631	0.191079	0.114649	0.0508122	0.256791	0.111537	0.954013	-0.408709	-0.268297	0.0227132	0.999194	1	1	1	1_1638	1638	NA	NA	NA	NA	NA	NA	NA	NA	NA	NA	NA	NA	NA	NA
PLK3	0.487483	-0.0338335	0.397384	0.242292	0.0392305	0.15926	-0.00931478	0.0690496	0.0697619	1.04503	0.920656	-0.258959	0.0227199	0.998112	1	1	1	1_1639	1639	NA	NA	NA	NA	NA	NA	NA	NA	NA	NA	NA	NA	NA	NA
SCFD2	0.282923	0.335574	0.134268	0.0126043	0.0646969	0.0786136	0.128211	0.0698216	0.252416	0.0638537	1.6124	0.0698339	0.0227841	0.999692	1	1	1	1_1640	1640	NA	NA	NA	NA	NA	NA	NA	NA	NA	NA	NA	NA	NA	NA
ZNF556	-0.104859	0.391059	0.149387	-0.336314	0.181922	0.169018	0.225335	0.405228	0.173534	-0.107445	1.0185	0.129195	0.0228058	0.952506	1	1	1	1_1641	1641	NA	NA	NA	NA	NA	NA	NA	NA	NA	NA	NA	NA	NA	NA
ATF4	0.157446	0.252446	0.218883	0.160983	0.0337329	0.118341	0.0375659	0.215121	0.260775	-2.42089	2.02602	-0.111162	0.0228687	0.993038	1	1	1	1_1642	1642	NA	NA	NA	NA	NA	NA	NA	NA	NA	NA	NA	NA	NA	NA
TUBB8	0.262207	0.202882	0.265192	-0.0280838	0.0087888	0.0388367	0.122733	0.170743	0.439189	-1.00394	0.948114	0.502168	0.0229228	0.99639	1	1	1	1_1643	1643	NA	NA	NA	NA	NA	NA	NA	NA	NA	NA	NA	NA	NA	NA
GLUD1	0.146658	0.154344	0.439659	0.254489	0.199722	-0.0826474	-0.0316614	0.226896	0.042477	-0.483109	1.57372	0.739838	0.023027	0.997771	1	1	1	1_1644	1644	NA	NA	NA	NA	NA	NA	NA	NA	NA	NA	NA	NA	NA	NA
TPST1	0.109282	0.0825412	0.133965	0.260294	0.147853	-0.103058	0.109414	0.213506	0.239412	0.984297	0.981667	-0.200007	0.0230445	0.999352	1	1	1	1_1645	1645	NA	NA	NA	NA	NA	NA	NA	NA	NA	NA	NA	NA	NA	NA
DUSP11	0.0497063	0.0228248	0.351971	0.26246	0.182049	0.178045	-0.120017	0.123373	0.228212	1.24722	0.00910474	-0.0682393	0.0230604	0.995834	1	1	1	1_1646	1646	NA	NA	NA	NA	NA	NA	NA	NA	NA	NA	NA	NA	NA	NA
CSNK1G3	0.215696	0.158079	0.184214	0.123551	0.0136785	0.115686	0.12355	0.120514	0.036143	-0.682284	2.76294	0.300868	0.0231129	0.999431	1	1	1	1_1647	1647	NA	NA	NA	NA	NA	NA	NA	NA	NA	NA	NA	NA	NA	NA
S100A14	0.293543	0.148702	0.168082	0.125231	0.0500158	0.102627	0.0517847	-0.0206234	0.0950068	0.455491	1.21115	1.55662	0.0232097	0.999731	1	1	1	1_1648	1648	NA	NA	NA	NA	NA	NA	NA	NA	NA	NA	NA	NA	NA	NA
OSBPL2	0.128482	0.280689	0.161046	0.254475	0.163451	0.0568838	-0.124216	-0.00642307	0.0565677	0.488041	2.79611	0.254901	0.0232188	0.997833	1	1	1	1_1649	1649	NA	NA	NA	NA	NA	NA	NA	NA	NA	NA	NA	NA	NA	NA
XPO5	0.185381	0.378334	0.47081	-0.361406	-0.248088	0.0531308	0.227967	0.138377	0.193679	-0.357072	2.06116	-0.258052	0.0232265	0.854331	1	1	1	1_1650	1650	NA	NA	NA	NA	NA	NA	NA	NA	NA	NA	NA	NA	NA	NA
CMIP	0.375101	0.288421	0.245613	0.113035	-0.158717	-0.0098153	0.143739	0.0608288	0.093389	0.971291	1.38107	-0.328925	0.0232885	0.995713	1	1	1	1_1651	1651	NA	NA	NA	NA	NA	NA	NA	NA	NA	NA	NA	NA	NA	NA
EIF3J	0.0568367	0.194448	0.295049	0.111329	0.113216	0.222835	0.066944	0.144015	0.219504	0.498208	0.907619	-0.24048	0.023297	0.999872	1	1	1	1_1652	1652	NA	NA	NA	NA	NA	NA	NA	NA	NA	NA	NA	NA	NA	NA
NEK6	0.30177	0.173213	0.0944234	-0.0531178	0.161191	0.0861395	0.40194	0.282228	0.08966	0.226672	0.195718	-0.130226	0.0233362	0.998667	1	1	1	1_1653	1653	NA	NA	NA	NA	NA	NA	NA	NA	NA	NA	NA	NA	NA	NA
ANKRD22	0.303502	0.36508	0.267606	0.131639	0.120129	-0.0692628	0.0931541	0.111119	0.0553235	NA	0.603466	-0.0283465	0.023346	0.999377	1	1	1	1_1654	1654	NA	NA	NA	NA	NA	NA	NA	NA	NA	NA	NA	NA	NA	NA
HSP90B1	-0.104456	0.281751	0.323512	0.0339664	0.161175	0.185514	-0.107415	0.177214	0.195145	-0.0287087	2.06913	0.896783	0.0233636	0.991455	1	1	1	1_1655	1655	NA	NA	NA	NA	NA	NA	NA	NA	NA	NA	NA	NA	NA	NA
PIM2	0.0481514	0.291866	0.436788	0.0250189	0.0825929	0.0463554	0.003219	0.437989	0.304102	-0.603403	1.36001	0.0434442	0.0234662	0.997873	1	1	1	1_1656	1656	NA	NA	NA	NA	NA	NA	NA	NA	NA	NA	NA	NA	NA	NA
CDCA4	0.141482	0.152079	0.0980836	-0.00645753	-0.0266162	0.0545609	0.372038	0.125045	0.329055	0.583848	1.35102	0.28845	0.0235165	0.999499	1	1	1	1_1657	1657	NA	NA	NA	NA	NA	NA	NA	NA	NA	NA	NA	NA	NA	NA
BCS1L	0.2002	-0.00275675	0.140961	0.143162	0.0881247	0.0977811	0.183075	0.128639	0.467761	1.01108	-0.830672	-0.479008	0.0235772	0.994619	1	1	1	1_1658	1658	NA	NA	NA	NA	NA	NA	NA	NA	NA	NA	NA	NA	NA	NA
ZC3HAV1	0.0825013	0.360667	0.293228	0.0706651	0.135465	0.00735131	0.0819069	0.36149	0.110055	0.953349	-0.421016	-0.592604	0.0236185	0.997136	1	1	1	1_1659	1659	NA	NA	NA	NA	NA	NA	NA	NA	NA	NA	NA	NA	NA	NA
SLC6A10P	0.316274	0.689041	0.678296	0.0426531	-0.0245547	0.0784333	0.0453201	0.107486	0.112135	-1.86644	-1.04342	-0.291381	0.0236247	0.929539	1	1	1	1_1660	1660	NA	NA	NA	NA	NA	NA	NA	NA	NA	NA	NA	NA	NA	NA
ESYT2	0.0792303	0.143281	0.106928	0.219799	0.119555	0.064311	0.0561372	-0.00695837	0.0404934	-3.44387	0.474183	3.31405	0.0236564	0.948759	1	1	1	1_1661	1661	NA	NA	NA	NA	NA	NA	NA	NA	NA	NA	NA	NA	NA	NA
MST1R	0.179164	0.276912	0.100134	0.181896	0.019791	0.100679	0.263871	0.00403635	0.155202	1.27263	-0.977613	-0.143824	0.0236688	0.995379	1	1	1	1_1662	1662	NA	NA	NA	NA	NA	NA	NA	NA	NA	NA	NA	NA	NA	NA
PITPNA	0.086808	0.0866642	0.210737	0.270008	0.161428	0.149885	0.137328	0.0913142	0.302496	0.52525	0.281538	-0.694609	0.0237853	0.999308	1	1	1	1_1663	1663	NA	NA	NA	NA	NA	NA	NA	NA	NA	NA	NA	NA	NA	NA
RERE	0.264569	0.228996	0.180891	-0.10526	0.131621	0.215578	0.309332	0.261322	-0.258077	0.14421	1.40229	-0.0930522	0.0238386	0.982266	1	1	1	1_1664	1664	NA	NA	NA	NA	NA	NA	NA	NA	NA	NA	NA	NA	NA	NA
SYP	0.0359291	-1.24873	0.114248	0.423451	0.0261434	0.129224	0.0881718	0.41262	0.118398	0.713231	1.17462	0.70672	0.0239223	0.513393	1	1	1	1_1665	1665	NA	NA	NA	NA	NA	NA	NA	NA	NA	NA	NA	NA	NA	NA
TOMM34	0.202199	0.0887998	0.227467	0.215622	0.0749882	-0.0249239	0.409523	0.0365326	0.0765313	0.881911	1.40694	-0.529284	0.0240197	0.999224	1	1	1	1_1666	1666	NA	NA	NA	NA	NA	NA	NA	NA	NA	NA	NA	NA	NA	NA
LIPF	-0.0257374	0.0247809	0.857724	-0.0226007	0.349697	-0.00224119	0.0305528	0.0304689	0.0160228	-0.351864	2.11804	1.61551	0.024032	0.989925	1	1	1	1_1667	1667	NA	NA	NA	NA	NA	NA	NA	NA	NA	NA	NA	NA	NA	NA
ATP11A	0.237629	0.157154	0.111096	0.19531	0.0858199	0.0609322	-0.0120807	0.0529186	0.0192364	-3.11836	0.381074	3.08081	0.024037	0.957389	1	1	1	1_1668	1668	NA	NA	NA	NA	NA	NA	NA	NA	NA	NA	NA	NA	NA	NA
PDZD2	0.399614	0.22013	0.283699	-0.0875223	0.36968	-0.0486798	0.160865	0.210746	-0.00967317	0.470598	0.079904	-0.58474	0.0241151	0.986488	1	1	1	1_1669	1669	NA	NA	NA	NA	NA	NA	NA	NA	NA	NA	NA	NA	NA	NA
UBE3C	0.0959381	0.0350155	0.153822	0.432335	0.0921001	-0.0892946	0.151698	0.235488	0.0959263	-2.20321	-0.0801536	2.0104	0.0241223	0.973444	1	1	1	1_1670	1670	NA	NA	NA	NA	NA	NA	NA	NA	NA	NA	NA	NA	NA	NA
FAM105B	0.0527368	0.0443404	0.221826	-0.0645398	0.046112	0.165744	0.0762493	0.365888	0.394525	0.434596	1.77012	0.132118	0.0241989	0.999148	1	1	1	1_1671	1671	NA	NA	NA	NA	NA	NA	NA	NA	NA	NA	NA	NA	NA	NA
NID2	0.0637579	0.131376	0.236313	0.0674638	0.0939227	0.222078	-0.0981737	0.163955	0.060153	0.0636387	3.5265	-0.216792	0.0242382	0.996553	1	1	1	1_1672	1672	NA	NA	NA	NA	NA	NA	NA	NA	NA	NA	NA	NA	NA	NA
LINGO2	0.144735	0.179549	0.0732426	-0.00945863	0.0174307	-0.140915	0.214345	0.284494	0.195445	0.133563	2.38107	0.672093	0.0244061	0.997309	1	1	1	1_1673	1673	NA	NA	NA	NA	NA	NA	NA	NA	NA	NA	NA	NA	NA	NA
GTF2E1	0.0503093	0.160756	0.200029	0.107157	0.0308435	0.094499	0.192724	0.30945	0.0987387	-1.62725	1.72211	1.10236	0.0244768	0.997898	1	1	1	1_1674	1674	NA	NA	NA	NA	NA	NA	NA	NA	NA	NA	NA	NA	NA	NA
SP110	0.288153	0.246711	0.307593	0.418853	-0.028072	0.0560961	0.0613887	0.0334283	0.0429661	0.181259	0.547083	0.570291	0.0244967	0.999325	1	1	1	1_1675	1675	NA	NA	NA	NA	NA	NA	NA	NA	NA	NA	NA	NA	NA	NA
RUSC2	0.189896	0.105261	0.187976	0.144847	0.0144019	0.0343424	0.251122	0.221439	0.3671	0.70703	-0.380767	-0.637156	0.0245438	0.996754	1	1	1	1_1676	1676	NA	NA	NA	NA	NA	NA	NA	NA	NA	NA	NA	NA	NA	NA
ENOX1	0.044159	0.225938	0.368894	0.143055	-0.0565767	0.134746	0.0172454	0.178209	0.0782634	-4.07589	2.60347	0.943639	0.0246164	0.927669	1	1	1	1_1677	1677	NA	NA	NA	NA	NA	NA	NA	NA	NA	NA	NA	NA	NA	NA
SRF	0.149972	0.113295	0.161773	0.12616	0.193748	0.00961807	0.474136	0.240801	0.00026675	1.16774	-0.564065	-1.76859	0.0246642	0.952276	1	1	1	1_1678	1678	NA	NA	NA	NA	NA	NA	NA	NA	NA	NA	NA	NA	NA	NA
GPRC5B	0.20634	0.162708	0.102622	0.29986	0.267191	0.166926	0.115304	0.035632	0.0419716	0.0846531	-0.0751557	0.338436	0.0247521	0.99961	1	1	1	1_1679	1679	NA	NA	NA	NA	NA	NA	NA	NA	NA	NA	NA	NA	NA	NA
B4GALT1	0.132675	0.278614	0.0591673	0.116245	0.2312	-0.0336518	-0.0453433	0.576154	0.0289978	-0.0894236	2.32546	-0.0812415	0.0248644	0.997082	1	1	1	1_1680	1680	NA	NA	NA	NA	NA	NA	NA	NA	NA	NA	NA	NA	NA	NA
TGOLN2	0.157696	0.283458	-0.0258745	0.125319	-0.263995	0.0253111	0.198324	0.467207	0.20439	1.16999	-0.433597	-0.335743	0.0249804	0.951164	1	1	1	1_1681	1681	NA	NA	NA	NA	NA	NA	NA	NA	NA	NA	NA	NA	NA	NA
MAP3K7	0.134161	0.260158	0.270113	0.037345	0.167775	0.121873	0.0144993	0.163346	0.132786	-0.682405	1.92736	0.358477	0.0250384	0.999538	1	1	1	1_1682	1682	NA	NA	NA	NA	NA	NA	NA	NA	NA	NA	NA	NA	NA	NA
RAB11FIP1	0.179449	0.309913	0.379026	0.474606	-0.0104943	-0.0589117	0.0986686	0.097649	0.153873	0.246773	0.38161	-0.847948	0.0250406	0.993021	1	1	1	1_1683	1683	NA	NA	NA	NA	NA	NA	NA	NA	NA	NA	NA	NA	NA	NA
AKT1S1	0.0206739	0.462424	0.191222	-0.126428	0.0991409	0.00854797	0.15307	0.0338732	0.49791	1.06928	-1.30869	0.32545	0.0251058	0.956882	1	1	1	1_1684	1684	NA	NA	NA	NA	NA	NA	NA	NA	NA	NA	NA	NA	NA	NA
MYL9	0.184653	0.14861	0.110572	0.0693315	0.0932005	0.0862999	0.21526	0.0996468	0.115531	0.847258	1.63999	-0.161613	0.0251479	0.999913	1	1	1	1_1685	1685	NA	NA	NA	NA	NA	NA	NA	NA	NA	NA	NA	NA	NA	NA
TMEM120A	-0.0181084	0.265116	0.122978	-0.0593548	0.191229	0.182455	-0.113426	0.333857	0.425569	0.734573	0.960498	-0.0897471	0.0252541	0.990507	1	1	1	1_1686	1686	NA	NA	NA	NA	NA	NA	NA	NA	NA	NA	NA	NA	NA	NA
C1orf63	0.06637	0.579228	0.365871	-0.663215	0.330793	0.142808	-0.763389	0.419128	0.113539	-4.79717	-0.669553	0.211566	0.0253251	0.0581071	1	1	1	1_1687	1687	NA	NA	NA	NA	NA	NA	NA	NA	NA	NA	NA	NA	NA	NA
SH3RF3	0.287105	0.379791	0.351254	0.317998	-0.0788638	0.080157	0.0446051	0.0935789	0.0697368	-0.0363623	0.723355	-0.171304	0.0254708	0.997895	1	1	1	1_1688	1688	NA	NA	NA	NA	NA	NA	NA	NA	NA	NA	NA	NA	NA	NA
SPOPL	0.164418	0.0568088	0.205706	0.181574	0.106715	0.273367	0.0260262	0.0280459	-0.0122588	-2.75952	1.91159	1.8096	0.025509	0.984129	1	1	1	1_1689	1689	NA	NA	NA	NA	NA	NA	NA	NA	NA	NA	NA	NA	NA	NA
HLA-E	0.0425088	0.183575	-0.0399088	0.303845	0.0190141	0.037464	0.310891	0.123657	0.310027	1.07698	-0.994436	0.404613	0.0255179	0.992744	1	1	1	1_1690	1690	NA	NA	NA	NA	NA	NA	NA	NA	NA	NA	NA	NA	NA	NA
DCLRE1C	0.160824	0.286919	0.464009	0.157887	0.0173401	0.0940822	0.0981048	0.0208596	0.178242	0.0631734	1.60347	-0.291381	0.0256214	0.999441	1	1	1	1_1691	1691	NA	NA	NA	NA	NA	NA	NA	NA	NA	NA	NA	NA	NA	NA
PIK3C3	0.000683739	0.191002	0.272662	0.0780266	0.25673	0.148342	-0.119694	0.254585	0.269903	0.534101	1.47418	-0.329516	0.0257679	0.996586	1	1	1	1_1692	1692	NA	NA	NA	NA	NA	NA	NA	NA	NA	NA	NA	NA	NA	NA
DYRK3	0.0677794	0.209126	0.164662	0.244144	0.10201	-0.0251779	-0.0621401	0.195601	0.0550766	NA	2.60347	0.474154	0.0258052	0.999072	1	1	1	1_1693	1693	NA	NA	NA	NA	NA	NA	NA	NA	NA	NA	NA	NA	NA	NA
ZNF202	-0.00927845	0.196609	0.183275	0.089565	0.0834189	0.24288	0.0417758	0.253219	0.146132	0.485548	2.29861	-0.51614	0.0258087	0.999257	1	1	1	1_1694	1694	NA	NA	NA	NA	NA	NA	NA	NA	NA	NA	NA	NA	NA	NA
RIN2	0.0202494	0.0748054	0.0529764	0.221285	0.189566	0.0114544	-0.00498972	0.259888	-0.187571	-3.24495	4.60347	0.359924	0.0258757	0.862448	1	1	1	1_1695	1695	NA	NA	NA	NA	NA	NA	NA	NA	NA	NA	NA	NA	NA	NA
CTDP1	0.136942	0.235136	0.185926	0.0793596	0.066022	0.00851385	0.159794	0.22525	0.142611	0.987521	0.325364	-0.0283465	0.0258782	0.999695	1	1	1	1_1696	1696	NA	NA	NA	NA	NA	NA	NA	NA	NA	NA	NA	NA	NA	NA
THBD	0.515983	0.508822	0.455602	-0.195689	0.191616	0.0976317	-0.00535344	-0.104817	-0.01661	0.718525	-0.426281	0.267109	0.0260047	0.932949	1	1	1	1_1697	1697	NA	NA	NA	NA	NA	NA	NA	NA	NA	NA	NA	NA	NA	NA
psiTPTE22	0.138338	0.034897	0.0290258	0.169762	0.295025	0.389555	0.102105	-0.00288113	-0.0621351	1.31998	0.186137	0.0120944	0.0260767	0.99643	1	1	1	1_1698	1698	NA	NA	NA	NA	NA	NA	NA	NA	NA	NA	NA	NA	NA	NA
ZNF575	0.277714	0.170759	0.197864	-0.0736048	0.13239	0.0258402	-0.00204939	0.0247643	0.0570887	2.3966	-0.689316	0.556616	0.0261818	0.989397	1	1	1	1_1699	1699	NA	NA	NA	NA	NA	NA	NA	NA	NA	NA	NA	NA	NA	NA
HOXB4	0.13204	0.146916	0.25311	0.196568	0.176307	-0.162145	0.206256	0.347688	0.281978	0.133563	-0.139759	-0.890843	0.0263161	0.983207	1	1	1	1_1700	1700	NA	NA	NA	NA	NA	NA	NA	NA	NA	NA	NA	NA	NA	NA
TCEB3	0.0710786	0.103662	0.131344	0.597075	0.200202	-0.023336	0.0319649	0.0500898	0.0182021	0.738488	2.62154	-0.845868	0.0263497	0.996885	1	1	1	1_1701	1701	NA	NA	NA	NA	NA	NA	NA	NA	NA	NA	NA	NA	NA	NA
RPL27	0.130136	0.00684089	0.0309575	0.100243	0.126804	0.0710228	0.0844542	-0.00945512	0.215402	-2.87966	-0.174445	3.46325	0.0263687	0.934511	1	1	1	1_1702	1702	NA	NA	NA	NA	NA	NA	NA	NA	NA	NA	NA	NA	NA	NA
SOCS6	0.438605	0.103252	0.14826	0.269938	0.0143577	0.0640236	0.0820488	0.0532777	0.0527595	-1.3139	2.34043	0.406591	0.0263731	0.99771	1	1	1	1_1703	1703	NA	NA	NA	NA	NA	NA	NA	NA	NA	NA	NA	NA	NA	NA
ATP1B3	0.073338	0.248186	0.0756167	0.0546744	0.204925	0.0972573	-0.176266	0.351302	-0.0257358	-0.790941	2.82555	0.989616	0.0266263	0.984949	1	1	1	1_1704	1704	NA	NA	NA	NA	NA	NA	NA	NA	NA	NA	NA	NA	NA	NA
KIAA0427	0.263719	0.18228	0.0210534	0.199771	0.23802	-0.250769	0.188902	0.194187	-0.000395095	0.761594	0.333768	0.474154	0.0267277	0.991076	1	1	1	1_1705	1705	NA	NA	NA	NA	NA	NA	NA	NA	NA	NA	NA	NA	NA	NA
ATPGD1	0.03966	0.0487145	0.0366343	1.69269	0.182185	0.480477	-0.0462001	0.0854849	-0.057528	-0.866437	-0.525817	-0.443384	0.0268231	0.924641	1	1	1	1_1706	1706	NA	NA	NA	NA	NA	NA	NA	NA	NA	NA	NA	NA	NA	NA
FAM47A	0.0249297	0.0454339	0.0264912	0.649034	0.557202	0.485636	-0.0639454	-0.0380595	-0.0377547	NA	-0.525817	-0.0283465	0.0269644	0.943988	1	1	1	1_1707	1707	NA	NA	NA	NA	NA	NA	NA	NA	NA	NA	NA	NA	NA	NA
CNOT7	0.0977727	0.00192666	0.219858	0.11343	0.285395	0.207396	0.0320291	0.0426808	-0.02657	-2.27169	1.67058	2.09418	0.0270188	0.983566	1	1	1	1_1708	1708	NA	NA	NA	NA	NA	NA	NA	NA	NA	NA	NA	NA	NA	NA
ABL2	0.157901	0.526221	0.554936	-0.101414	0.241203	-0.103651	0.0921744	0.172387	0.0356393	-0.155944	-0.815618	0.230031	0.0271567	0.968679	1	1	1	1_1709	1709	NA	NA	NA	NA	NA	NA	NA	NA	NA	NA	NA	NA	NA	NA
CMTM3	0.290248	0.220731	0.253301	-0.126605	-0.0108054	0.178089	0.0796417	0.0455707	0.0660672	0.194963	2.64411	-0.0283465	0.0272557	0.996721	1	1	1	1_1710	1710	NA	NA	NA	NA	NA	NA	NA	NA	NA	NA	NA	NA	NA	NA
ARFGAP1	0.127852	0.186775	0.103433	0.052648	0.121141	0.0654266	0.35519	0.191484	0.253078	0.901999	-1.57453	-0.533193	0.0272617	0.974302	1	1	1	1_1711	1711	NA	NA	NA	NA	NA	NA	NA	NA	NA	NA	NA	NA	NA	NA
KHDRBS3	0.13051	0.0582185	-0.0129858	0.105927	0.160109	0.0582141	0.0964459	0.101215	0.105822	2.13356	-0.466923	0.474154	0.0274229	0.998315	1	1	1	1_1712	1712	NA	NA	NA	NA	NA	NA	NA	NA	NA	NA	NA	NA	NA	NA
HNRNPAB	0.172947	0.156553	0.516117	-0.0196179	-0.0486769	0.110851	0.0717067	0.0876516	0.0722403	0.225697	2.24677	0.447407	0.0274371	0.999198	1	1	1	1_1713	1713	NA	NA	NA	NA	NA	NA	NA	NA	NA	NA	NA	NA	NA	NA
SLC39A9	0.0855236	0.161609	0.42867	0.21131	0.259619	0.0890543	-0.149465	0.271859	0.0935141	-0.566877	1.21115	-0.0283465	0.0274957	0.994783	1	1	1	1_1714	1714	NA	NA	NA	NA	NA	NA	NA	NA	NA	NA	NA	NA	NA	NA
SLC9A10	0.0773672	0.013403	0.868616	-0.165587	0.440794	-0.0970464	0.0383444	-0.0613091	-0.00511514	0.133563	1.79611	1.55662	0.0275875	0.943327	1	1	1	1_1715	1715	NA	NA	NA	NA	NA	NA	NA	NA	NA	NA	NA	NA	NA	NA
PYCARD	-0.0112293	0.202391	0.0517494	0.379956	0.137703	-0.0045554	0.0101501	0.0437761	0.0114488	2.13356	-1.59621	1.29358	0.0276251	0.946522	1	1	1	1_1716	1716	NA	NA	NA	NA	NA	NA	NA	NA	NA	NA	NA	NA	NA	NA
NOP10	0.212088	0.0572253	0.207031	0.130837	-0.00341391	0.148047	0.18658	0.0717685	0.210174	-0.120194	1.47877	0.564372	0.0276293	0.999758	1	1	1	1_1717	1717	NA	NA	NA	NA	NA	NA	NA	NA	NA	NA	NA	NA	NA	NA
IFIT3	0.196267	0.206412	0.0728295	0.291629	0.0395727	0.0836302	0.115277	0.19738	0.149418	0.433123	0.736405	-0.226892	0.0276306	0.999763	1	1	1	1_1718	1718	NA	NA	NA	NA	NA	NA	NA	NA	NA	NA	NA	NA	NA	NA
ZBTB2	0.0850158	0.22015	0.244791	0.137146	0.18374	0.0181837	0.0426752	0.170641	0.142746	0.663243	1.80992	-0.821896	0.0277342	0.999208	1	1	1	1_1719	1719	NA	NA	NA	NA	NA	NA	NA	NA	NA	NA	NA	NA	NA	NA
METTL2A	0.125374	0.242842	0.385909	0.194757	0.152679	0.254687	-0.0265577	0.131584	-0.225623	0.98156	0.199744	-0.245158	0.0277435	0.988565	1	1	1	1_1720	1720	NA	NA	NA	NA	NA	NA	NA	NA	NA	NA	NA	NA	NA	NA
MOBKL1A	0.360306	0.162531	0.226114	0.120675	-0.0243645	0.248745	-0.0331376	0.110969	0.128198	-3.4647	0.942952	1.07687	0.0277436	0.954716	1	1	1	1_1721	1721	NA	NA	NA	NA	NA	NA	NA	NA	NA	NA	NA	NA	NA	NA
SFPQ	0.201033	0.14904	0.111089	-0.202643	0.192291	0.0887527	0.249247	0.101823	0.0927376	0.639353	1.39589	0.209255	0.0277792	0.99782	1	1	1	1_1722	1722	NA	NA	NA	NA	NA	NA	NA	NA	NA	NA	NA	NA	NA	NA
ZNF513	0.116577	0.267408	0.19076	0.125622	0.123883	0.0655699	0.0819428	0.123952	0.169662	1.08234	-0.203889	-0.256616	0.0277817	0.999491	1	1	1	1_1723	1723	NA	NA	NA	NA	NA	NA	NA	NA	NA	NA	NA	NA	NA	NA
NPAS1	0.207589	0.147471	0.15883	-0.771914	-0.0454767	0.0633128	0.37684	0.137875	0.420286	1.21998	-1.57534	-0.788032	0.0278348	0.514115	1	1	1	1_1724	1724	NA	NA	NA	NA	NA	NA	NA	NA	NA	NA	NA	NA	NA	NA
DSCR3	0.0842534	0.00463639	0.181237	0.252545	0.280951	0.0706767	0.276658	0.272376	0.283818	-0.155944	-1.21567	-0.716403	0.0278511	0.972807	1	1	1	1_1725	1725	NA	NA	NA	NA	NA	NA	NA	NA	NA	NA	NA	NA	NA	NA
SIGLEC12	0.0682695	0.0075943	0.0259313	0.516508	0.119698	0.777249	0.0206576	0.00697676	0.00355036	0.718525	-1.42628	NA	0.0279808	0.9475	1	1	1	1_1726	1726	NA	NA	NA	NA	NA	NA	NA	NA	NA	NA	NA	NA	NA	NA
WDR46	0.122584	0.199203	0.106565	0.252651	-0.0257749	0.118084	0.0776811	0.217864	0.129444	-0.0246994	1.12121	0.724484	0.0280089	0.999755	1	1	1	1_1727	1727	NA	NA	NA	NA	NA	NA	NA	NA	NA	NA	NA	NA	NA	NA
YWHAB	0.107159	0.175171	0.216141	-0.0184967	0.0602337	0.0684903	0.0273876	0.308096	0.15083	0.393836	2.61535	-0.174436	0.0280214	0.999414	1	1	1	1_1728	1728	NA	NA	NA	NA	NA	NA	NA	NA	NA	NA	NA	NA	NA	NA
TOP2A	0.0986901	0.0765135	0.332591	0.201223	-0.0424576	0.20632	0.00047984	-0.0996545	0.0129051	-2.1379	1.32954	3.05614	0.0280501	0.944524	1	1	1	1_1729	1729	NA	NA	NA	NA	NA	NA	NA	NA	NA	NA	NA	NA	NA	NA
NUP35	0.0364587	0.202874	0.22219	0.242048	0.0467475	0.117802	-0.0702215	0.127197	0.190507	0.836751	1.77339	0.186666	0.0280716	0.999392	1	1	1	1_1730	1730	NA	NA	NA	NA	NA	NA	NA	NA	NA	NA	NA	NA	NA	NA
TUSC2	0.120267	0.0504414	0.137797	0.0761643	0.0828967	0.189311	0.0470027	0.225967	0.163501	0.553566	2.00047	0.115489	0.0280963	0.999915	1	1	1	1_1731	1731	NA	NA	NA	NA	NA	NA	NA	NA	NA	NA	NA	NA	NA	NA
NUPL2	0.00494844	-0.0226297	0.460851	0.0484991	0.123283	0.0582607	-0.00626972	0.381721	0.345669	0.216818	2.16606	0.158	0.0281563	0.997633	1	1	1	1_1732	1732	NA	NA	NA	NA	NA	NA	NA	NA	NA	NA	NA	NA	NA	NA
DLK2	0.262692	0.098394	0.0994245	0.206037	0.293618	0.00882966	0.0545656	0.0290515	0.108121	0.595906	0.986442	0.204314	0.0282299	0.999811	1	1	1	1_1733	1733	NA	NA	NA	NA	NA	NA	NA	NA	NA	NA	NA	NA	NA	NA
NDE1	0.368955	0.237347	0.0614761	-0.177558	0.136516	-0.0736731	0.377222	0.0938197	0.349592	0.207563	0.728997	-0.38449	0.0283736	0.982738	1	1	1	1_1734	1734	NA	NA	NA	NA	NA	NA	NA	NA	NA	NA	NA	NA	NA	NA
EXOSC4	0.11111	0.122272	0.356975	-0.0709094	0.0270903	0.0811931	0.0870462	0.347182	0.344658	0.0494984	-1.22697	0.971653	0.0285736	0.980632	1	1	1	1_1735	1735	NA	NA	NA	NA	NA	NA	NA	NA	NA	NA	NA	NA	NA	NA
TRMU	0.19461	0.0636705	0.227616	0.0214126	0.0799335	0.191508	0.0591043	0.0223662	0.383334	0.59771	1.46298	-0.0302263	0.0285736	0.999676	1	1	1	1_1736	1736	NA	NA	NA	NA	NA	NA	NA	NA	NA	NA	NA	NA	NA	NA
ABCE1	0.137893	0.114809	0.0676567	0.183326	0.114425	0.052966	0.0986363	0.12043	-0.0243088	-1.44203	2.8584	1.07772	0.028632	0.996974	1	1	1	1_1737	1737	NA	NA	NA	NA	NA	NA	NA	NA	NA	NA	NA	NA	NA	NA
RRP1B	0.236193	0.244831	0.251555	0.138283	0.0497861	0.132289	0.0936104	0.250637	-0.0807766	-2.4448	1.22962	0.911281	0.0287076	0.984319	1	1	1	1_1738	1738	NA	NA	NA	NA	NA	NA	NA	NA	NA	NA	NA	NA	NA	NA
ACSS3	0.275127	-0.0131242	0.0169178	-0.0416576	0.233759	-0.210035	0.0377294	0.0603082	0.171812	0.481486	1.60347	2.29358	0.0287971	0.981475	1	1	1	1_1739	1739	NA	NA	NA	NA	NA	NA	NA	NA	NA	NA	NA	NA	NA	NA
SPRED1	0.227089	0.0729314	0.0209694	0.338522	-0.025575	0.123908	0.368704	0.229205	-0.0549529	-0.214361	1.45908	0.619352	0.0288893	0.997584	1	1	1	1_1740	1740	NA	NA	NA	NA	NA	NA	NA	NA	NA	NA	NA	NA	NA	NA
TWISTNB	0.0922848	0.271557	0.126208	-0.131517	0.0968592	0.092423	0.0965945	0.134962	0.0889881	0.228982	2.96604	-0.111675	0.0289323	0.997822	1	1	1	1_1741	1741	NA	NA	NA	NA	NA	NA	NA	NA	NA	NA	NA	NA	NA	NA
DDX58	0.191018	-0.0248169	0.455266	0.219687	-0.0498862	0.269171	0.0120675	0.0819332	0.0939465	0.631062	0.521936	0.556616	0.0290392	0.998336	1	1	1	1_1742	1742	NA	NA	NA	NA	NA	NA	NA	NA	NA	NA	NA	NA	NA	NA
DNAJC7	0.178411	0.117706	-0.0258558	-0.0376011	0.173233	0.562013	0.0123739	0.253449	0.0151058	-0.0139945	1.07622	0.678606	0.0291166	0.997185	1	1	1	1_1743	1743	NA	NA	NA	NA	NA	NA	NA	NA	NA	NA	NA	NA	NA	NA
LIPA	-0.0257065	0.0465305	0.250235	0.126555	0.270769	0.214591	-0.0883501	0.330641	-0.0672427	1.00597	1.70692	0.360842	0.029215	0.993257	1	1	1	1_1744	1744	NA	NA	NA	NA	NA	NA	NA	NA	NA	NA	NA	NA	NA	NA
SEC61G	0.243688	0.345862	0.489666	-0.0693227	0.3248	0.205757	-0.0347315	0.00302923	0.00508849	0.481486	-0.466923	-0.0283465	0.0292955	0.985272	1	1	1	1_1745	1745	NA	NA	NA	NA	NA	NA	NA	NA	NA	NA	NA	NA	NA	NA
CBLL1	0.11572	0.228384	0.105483	-0.0131188	-0.000669336	-0.199084	-0.0884649	0.251606	0.162575	-1.26072	3.25554	1.45405	0.029373	0.928884	1	1	1	1_1746	1746	NA	NA	NA	NA	NA	NA	NA	NA	NA	NA	NA	NA	NA	NA
KIF3C	0.222697	0.225362	0.246585	-0.032331	0.0147612	0.411077	0.131569	0.0257246	-0.0556207	-2.22901	0.474183	1.60392	0.0293812	0.960132	1	1	1	1_1747	1747	NA	NA	NA	NA	NA	NA	NA	NA	NA	NA	NA	NA	NA	NA
TIPIN	0.149202	0.112251	0.207858	0.232758	-0.000775322	0.222469	0.0946764	0.0976402	0.139512	-2.33893	1.92539	0.154132	0.0294472	0.994172	1	1	1	1_1748	1748	NA	NA	NA	NA	NA	NA	NA	NA	NA	NA	NA	NA	NA	NA
LRP5L	0.0256065	0.154906	0.388819	-1.05434	-0.00592581	-0.0799985	0.0987631	0.332648	0.419181	1.13356	1.21115	-0.291381	0.0295101	0.69224	1	1	1	1_1749	1749	NA	NA	NA	NA	NA	NA	NA	NA	NA	NA	NA	NA	NA	NA
MAPKAPK2	0.176337	0.233648	0.15708	0.127385	-0.00645986	0.1282	0.186313	0.152958	0.0621256	0.850294	0.542537	-0.183751	0.029512	0.999683	1	1	1	1_1750	1750	NA	NA	NA	NA	NA	NA	NA	NA	NA	NA	NA	NA	NA	NA
DYRK2	0.0793231	0.153286	0.225314	0.375846	0.366905	0.0757466	0.0814056	0.0123852	0.0486	0.71062	-0.448511	-0.353747	0.0295487	0.997917	1	1	1	1_1751	1751	NA	NA	NA	NA	NA	NA	NA	NA	NA	NA	NA	NA	NA	NA
RBM19	0.042354	0.255076	0.312672	0.203732	0.0229621	0.080809	0.0280301	0.0973675	0.0618731	1.64258	-0.239958	0.123657	0.0295999	0.998775	1	1	1	1_1752	1752	NA	NA	NA	NA	NA	NA	NA	NA	NA	NA	NA	NA	NA	NA
C5orf38	0.0102	0.0056613	0.0225528	-0.288899	0.216531	-0.0255451	-0.033159	0.0308781	-0.00356897	4.77742	1.11804	0.556616	0.029628	0.887471	1	1	1	1_1753	1753	NA	NA	NA	NA	NA	NA	NA	NA	NA	NA	NA	NA	NA	NA
DCAF4	0.107027	0.180501	0.212898	0.187592	-0.110709	0.0468065	0.122752	0.388027	0.240188	-2.24495	0.381074	0.829634	0.0296751	0.978802	1	1	1	1_1754	1754	NA	NA	NA	NA	NA	NA	NA	NA	NA	NA	NA	NA	NA	NA
C19orf52	-0.0022644	0.202438	0.299177	-0.0134918	0.169889	0.216068	0.0490347	0.232507	0.250965	0.770993	-1.383	0.0797132	0.0297211	0.983758	1	1	1	1_1755	1755	NA	NA	NA	NA	NA	NA	NA	NA	NA	NA	NA	NA	NA	NA
FXC1	0.0890284	0.0965556	0.435714	0.188921	0.0198777	0.0417149	-0.0340148	0.201093	0.288376	0.398705	1.703	0.0479371	0.029727	0.999295	1	1	1	1_1756	1756	NA	NA	NA	NA	NA	NA	NA	NA	NA	NA	NA	NA	NA	NA
NAP1L4	0.102202	0.258058	0.061483	0.047203	0.155069	0.0107612	0.233918	0.214577	0.0608101	0.164097	2.03897	0.159489	0.0297497	0.99978	1	1	1	1_1757	1757	NA	NA	NA	NA	NA	NA	NA	NA	NA	NA	NA	NA	NA	NA
RRAGC	0.0478375	0.295988	0.191059	-0.0297221	0.0801793	0.15294	-0.0535213	0.418461	0.0059101	-2.49871	2.21115	1.45708	0.0298914	0.963934	1	1	1	1_1758	1758	NA	NA	NA	NA	NA	NA	NA	NA	NA	NA	NA	NA	NA	NA
ALKBH5	0.00706009	0.384758	0.200897	0.358026	0.213396	0.0565534	0.0136946	0.209115	-0.00168302	0.390895	1.39276	-0.342455	0.0299134	0.998824	1	1	1	1_1759	1759	NA	NA	NA	NA	NA	NA	NA	NA	NA	NA	NA	NA	NA	NA
PPM1F	0.119772	0.225338	0.275114	0.202316	-0.00265744	0.185422	0.313591	0.128914	0.036222	0.285566	0.0342708	-0.194808	0.0299477	0.999183	1	1	1	1_1760	1760	NA	NA	NA	NA	NA	NA	NA	NA	NA	NA	NA	NA	NA	NA
NCL	0.140537	0.0560303	0.189527	0.107247	0.202025	-0.0167737	-0.0765037	0.441829	0.0398169	0.13558	2.43665	0.387744	0.0299777	0.998141	1	1	1	1_1761	1761	NA	NA	NA	NA	NA	NA	NA	NA	NA	NA	NA	NA	NA	NA
CCL2	0.109911	0.0425021	0.0449596	0.104583	0.115161	0.218894	0.11653	0.0701686	0.000102959	1.71853	0.796111	NA	0.0299855	0.999604	1	1	1	1_1762	1762	NA	NA	NA	NA	NA	NA	NA	NA	NA	NA	NA	NA	NA	NA
ISG15	0.116358	0.140274	0.0458931	0.0695743	0.0708331	0.0172889	0.448145	0.28993	0.201752	0.505531	1.04765	-0.28799	0.0300227	0.999453	1	1	1	1_1763	1763	NA	NA	NA	NA	NA	NA	NA	NA	NA	NA	NA	NA	NA	NA
ABCF1	0.0414686	0.164597	0.0753363	0.103806	0.090329	0.0438337	0.340444	-0.0172433	0.217256	0.721723	2.53224	-0.292485	0.0300402	0.999132	1	1	1	1_1764	1764	NA	NA	NA	NA	NA	NA	NA	NA	NA	NA	NA	NA	NA	NA
PCOLCE2	0.0223712	0.0323434	0.0376313	0.4334	0.0619702	0.108499	0.128949	0.0708817	0.152317	-3.56688	2.11804	1.52965	0.030041	0.962717	1	1	1	1_1765	1765	NA	NA	NA	NA	NA	NA	NA	NA	NA	NA	NA	NA	NA	NA
PSD4	0.489139	0.276013	0.236919	-0.0350217	0.0859978	-0.0566582	0.107755	0.0947401	0.112605	0.718525	0.112139	0.0241209	0.0300981	0.997428	1	1	1	1_1766	1766	NA	NA	NA	NA	NA	NA	NA	NA	NA	NA	NA	NA	NA	NA
GNL2	0.0607492	0.231666	0.165147	0.0839707	0.0515684	0.0939498	0.114275	0.222812	0.108931	-0.0700635	2.33346	0.13911	0.0301217	0.999782	1	1	1	1_1767	1767	NA	NA	NA	NA	NA	NA	NA	NA	NA	NA	NA	NA	NA	NA
FAM125A	0.0943429	0.217683	0.160923	-0.0244329	0.222006	0.209734	0.0654923	0.135729	0.176546	0.684857	-1.18205	0.230597	0.0302499	0.994898	1	1	1	1_1768	1768	NA	NA	NA	NA	NA	NA	NA	NA	NA	NA	NA	NA	NA	NA
TSPAN16	0.00548678	0.0876243	-0.00517893	0.106944	0.609274	0.222667	0.0620976	0.00455707	0.0158134	1.71853	-1.47691	-0.0283465	0.0302727	0.950745	1	1	1	1_1769	1769	NA	NA	NA	NA	NA	NA	NA	NA	NA	NA	NA	NA	NA	NA
PROP1	0.291607	0.21387	0.251849	0.0611639	0.277188	0.0154766	0.0172779	0.00747098	0.00315845	0.5486	1.11804	0.779008	0.0302742	0.999395	1	1	1	1_1770	1770	NA	NA	NA	NA	NA	NA	NA	NA	NA	NA	NA	NA	NA	NA
RAB8A	0.123862	-0.0693468	0.379018	7.1553e-05	0.0777263	0.0966156	0.149589	0.256388	0.18102	0.79629	0.535107	0.475947	0.0302998	0.99869	1	1	1	1_1771	1771	NA	NA	NA	NA	NA	NA	NA	NA	NA	NA	NA	NA	NA	NA
NFE2L3	0.23915	-0.0155334	0.140545	0.154028	0.158165	-0.0961725	0.343519	0.279537	0.0618483	-0.673792	0.603466	1.07119	0.0303213	0.994934	1	1	1	1_1772	1772	NA	NA	NA	NA	NA	NA	NA	NA	NA	NA	NA	NA	NA	NA
CDR2	0.0168875	0.3916	0.302984	0.0524265	0.198124	0.0956542	-0.102801	0.42405	0.196874	0.0544911	0.772025	-0.187774	0.0303559	0.99415	1	1	1	1_1773	1773	NA	NA	NA	NA	NA	NA	NA	NA	NA	NA	NA	NA	NA	NA
VASP	0.334193	0.341761	-0.0236397	0.432917	-0.131226	-0.338646	0.239337	0.143876	-0.0296106	1.37216	-1.02492	-0.0595282	0.0304961	0.771388	1	1	1	1_1774	1774	NA	NA	NA	NA	NA	NA	NA	NA	NA	NA	NA	NA	NA	NA
GPR3	0.019997	0.000571953	-0.0144851	0.6027	0.203399	-0.0309677	0.432855	0.148913	0.123771	1.13356	-0.033964	-1.29138	0.0306348	0.961785	1	1	1	1_1775	1775	NA	NA	NA	NA	NA	NA	NA	NA	NA	NA	NA	NA	NA	NA
TMEM165	0.128584	0.0750715	0.236285	0.257098	0.210818	0.125234	-0.328941	0.0515271	0.0293942	0.120921	2.79788	0.158269	0.0306748	0.985664	1	1	1	1_1776	1776	NA	NA	NA	NA	NA	NA	NA	NA	NA	NA	NA	NA	NA	NA
IL3RA	0.433273	-0.0278017	-0.0794252	0.108194	0.040526	0.215427	0.0721685	0.0217703	0.0868835	1.82162	-0.899034	0.737188	0.0306771	0.980956	1	1	1	1_1777	1777	NA	NA	NA	NA	NA	NA	NA	NA	NA	NA	NA	NA	NA	NA
ADAM9	0.0291168	0.0407509	0.26407	-0.0214293	0.188342	0.335612	-0.194039	0.323488	0.24445	-3.98405	1.27905	1.07312	0.0306779	0.816805	1	1	1	1_1778	1778	NA	NA	NA	NA	NA	NA	NA	NA	NA	NA	NA	NA	NA	NA
C1orf103	0.344513	0.160878	0.412977	0.180192	0.11578	-0.0911723	0.0462076	0.0779943	0.0216768	-1.84219	1.75959	0.749261	0.0306943	0.991063	1	1	1	1_1779	1779	NA	NA	NA	NA	NA	NA	NA	NA	NA	NA	NA	NA	NA	NA
AKAP13	0.245328	0.263819	0.0562011	-0.238424	0.128097	-0.0125337	0.393359	0.257365	-0.0076271	1.21801	-0.308226	-0.0909311	0.0308043	0.969117	1	1	1	1_1780	1780	NA	NA	NA	NA	NA	NA	NA	NA	NA	NA	NA	NA	NA	NA
PLS3	0.21908	0.16971	0.322396	0.0923313	0.183448	0.146151	-0.123394	0.153147	0.170045	-0.4514	0.796111	0.486227	0.0308507	0.996983	1	1	1	1_1781	1781	NA	NA	NA	NA	NA	NA	NA	NA	NA	NA	NA	NA	NA	NA
PTGS1	0.0755228	0.11051	0.135251	0.134117	0.08299	0.230339	0.0914668	0.0911665	-0.0149001	NA	0.255543	1.67209	0.0308563	0.999581	1	1	1	1_1782	1782	NA	NA	NA	NA	NA	NA	NA	NA	NA	NA	NA	NA	NA	NA
SMAP1	0.104336	0.316564	0.343722	0.037388	0.0871539	0.173736	-0.153288	-0.0295104	-0.0153191	0.956685	2.96604	-0.291381	0.0308751	0.984555	1	1	1	1_1783	1783	NA	NA	NA	NA	NA	NA	NA	NA	NA	NA	NA	NA	NA	NA
FES	0.19355	0.531083	0.189784	0.0565337	-0.0231841	0.0286204	0.215031	0.283695	0.118188	-0.4514	-0.426281	-0.0283465	0.0311684	0.99338	1	1	1	1_1784	1784	NA	NA	NA	NA	NA	NA	NA	NA	NA	NA	NA	NA	NA	NA
EIF4H	-0.00417261	0.0462881	-0.0334645	0.0771355	-0.0848839	0.046532	0.302206	0.100899	0.204661	-1.35564	-0.12794	3.60724	0.0315325	0.937277	1	1	1	1_1785	1785	NA	NA	NA	NA	NA	NA	NA	NA	NA	NA	NA	NA	NA	NA
KPNA2	0.14141	0.242942	0.173843	-0.0315969	0.174276	0.105742	-0.0779394	0.145771	0.256571	-1.76311	1.89055	0.851999	0.031688	0.98717	1	1	1	1_1786	1786	NA	NA	NA	NA	NA	NA	NA	NA	NA	NA	NA	NA	NA	NA
MORG1	0.0079844	0.169804	0.243331	0.0582889	0.195744	0.138392	-0.00576406	0.42631	0.391614	0.438417	-1.31937	-0.239851	0.0317359	0.979578	1	1	1	1_1787	1787	NA	NA	NA	NA	NA	NA	NA	NA	NA	NA	NA	NA	NA	NA
RIPK1	0.124575	0.53567	0.429384	0.0711219	-0.0436444	-0.106336	0.116339	0.297075	0.187142	0.431644	-0.937995	-0.866883	0.0317512	0.950466	1	1	1	1_1788	1788	NA	NA	NA	NA	NA	NA	NA	NA	NA	NA	NA	NA	NA	NA
RB1	-0.0854501	0.0692071	0.321959	0.0385318	-0.0851639	0.195266	0.122506	0.223154	0.247276	-2.41837	1.3436	1.70759	0.0318274	0.948366	1	1	1	1_1789	1789	NA	NA	NA	NA	NA	NA	NA	NA	NA	NA	NA	NA	NA	NA
ZC3H18	0.0168125	0.332753	0.196233	0.0915282	0.0115377	0.134564	0.148082	0.124241	0.332628	1.08465	-1.09697	-0.748239	0.0318826	0.981655	1	1	1	1_1790	1790	NA	NA	NA	NA	NA	NA	NA	NA	NA	NA	NA	NA	NA	NA
ZNF35	0.110402	0.164971	0.228965	0.267328	0.24953	-0.0363365	0.00688353	0.121545	0.294666	-0.313896	0.966036	-0.143824	0.0320968	0.998653	1	1	1	1_1791	1791	NA	NA	NA	NA	NA	NA	NA	NA	NA	NA	NA	NA	NA	NA
C3orf37	0.161748	0.323463	0.299168	-0.225314	-0.331305	-0.0552696	0.255597	0.11877	0.169052	-1.4044	2.19947	0.806957	0.0321169	0.780804	1	1	1	1_1792	1792	NA	NA	NA	NA	NA	NA	NA	NA	NA	NA	NA	NA	NA	NA
LRGUK	0.0326317	0.0524937	0.0190569	0.18475	0.151897	-0.174081	0.0723693	0.110374	0.0207379	0.940918	NA	2.21958	0.032444	0.99412	1	1	1	1_1793	1793	NA	NA	NA	NA	NA	NA	NA	NA	NA	NA	NA	NA	NA	NA
ERGIC1	0.235345	0.230463	0.176879	0.0833642	0.104913	-0.217499	0.22899	0.329079	0.251845	-0.646918	0.168482	-0.0625622	0.0324472	0.98318	1	1	1	1_1794	1794	NA	NA	NA	NA	NA	NA	NA	NA	NA	NA	NA	NA	NA	NA
C1orf144	0.241759	0.160647	0.245444	0.181184	0.117857	-0.000846863	0.203458	0.113344	0.137844	0.787166	-0.789972	-0.975584	0.0325763	0.990901	1	1	1	1_1795	1795	NA	NA	NA	NA	NA	NA	NA	NA	NA	NA	NA	NA	NA	NA
TRIOBP	0.109145	0.0727975	0.157707	0.124447	-0.255726	0.208545	0.253848	-0.017494	0.116115	1.1386	0.255543	0.794084	0.0328839	0.984385	1	1	1	1_1796	1796	NA	NA	NA	NA	NA	NA	NA	NA	NA	NA	NA	NA	NA	NA
PERP	0.0950882	0.190601	0.181933	0.007225	0.148292	0.34003	-0.161897	0.140982	0.0920884	-3.56688	2.11804	0.753013	0.0329067	0.916472	1	1	1	1_1797	1797	NA	NA	NA	NA	NA	NA	NA	NA	NA	NA	NA	NA	NA	NA
PRR15	0.179334	0.0494126	0.229515	0.330007	-0.0403032	0.240968	0.11502	0.0676121	-0.0162329	1.13356	-1.06639	0.251761	0.0329071	0.990631	1	1	1	1_1798	1798	NA	NA	NA	NA	NA	NA	NA	NA	NA	NA	NA	NA	NA	NA
BCL3	0.630736	0.236735	0.304093	0.568182	0.103275	0.152123	0.000262383	-0.102238	-0.3298	0.16459	-0.435215	-0.269355	0.0329309	0.883604	1	1	1	1_1799	1799	NA	NA	NA	NA	NA	NA	NA	NA	NA	NA	NA	NA	NA	NA
SNAPC4	0.0235191	0.17896	0.245258	0.00996681	0.12788	0.191722	0.387212	0.159486	0.153205	0.707956	-0.683498	-0.551299	0.0329732	0.995001	1	1	1	1_1800	1800	NA	NA	NA	NA	NA	NA	NA	NA	NA	NA	NA	NA	NA	NA
TMEM184B	0.188359	0.218844	0.211793	0.147668	0.01869	-0.125709	0.412945	0.371887	-0.00736712	0.867048	-0.618926	-0.609557	0.0330195	0.97807	1	1	1	1_1801	1801	NA	NA	NA	NA	NA	NA	NA	NA	NA	NA	NA	NA	NA	NA
TAF2	-0.00619216	0.0983833	0.169183	0.173115	0.195447	-0.0497636	0.133935	0.139078	0.179369	-2.32587	0.796111	1.8536	0.0330675	0.982913	1	1	1	1_1802	1802	NA	NA	NA	NA	NA	NA	NA	NA	NA	NA	NA	NA	NA	NA
RAB7A	0.218213	0.321854	0.434348	0.161632	0.205904	0.115451	-0.0231167	0.0834536	0.0141848	-0.410986	-0.443077	0.398101	0.0330873	0.996074	1	1	1	1_1803	1803	NA	NA	NA	NA	NA	NA	NA	NA	NA	NA	NA	NA	NA	NA
DGKI	0.0184876	0.32306	0.480481	-0.123159	-0.0444064	0.0902226	0.00586919	0.162427	-0.0326249	1.5486	2.25554	-0.220992	0.033271	0.98155	1	1	1	1_1804	1804	NA	NA	NA	NA	NA	NA	NA	NA	NA	NA	NA	NA	NA	NA
KIAA1324	0.0277235	0.0333393	0.0120083	0.193315	0.0709259	-0.0133643	0.192699	0.393725	0.10486	-0.603403	-0.203889	2.43109	0.0336295	0.99113	1	1	1	1_1805	1805	NA	NA	NA	NA	NA	NA	NA	NA	NA	NA	NA	NA	NA	NA
QTRTD1	0.128136	0.0300593	0.321934	0.337706	-0.352217	0.184405	0.330353	0.160666	0.129968	-2.80055	0.574365	0.278542	0.0336746	0.833539	1	1	1	1_1806	1806	NA	NA	NA	NA	NA	NA	NA	NA	NA	NA	NA	NA	NA	NA
ZMYND19	0.0289533	0.250437	0.158313	-0.0532733	0.105398	0.161335	0.0502157	0.204027	0.361804	0.583905	0.781314	-0.00222504	0.0337019	0.999061	1	1	1	1_1807	1807	NA	NA	NA	NA	NA	NA	NA	NA	NA	NA	NA	NA	NA	NA
HIRA	0.167703	0.0693333	0.392997	-0.0836319	0.254364	0.575034	0.0662296	-0.0507997	0.00380756	0.717482	-0.89761	-0.254415	0.0337623	0.965412	1	1	1	1_1808	1808	NA	NA	NA	NA	NA	NA	NA	NA	NA	NA	NA	NA	NA	NA
HABP4	0.0926456	0.193928	0.117564	0.121895	0.151959	-0.153035	0.193156	0.11339	0.226187	0.455491	1.59817	0.0297564	0.0338378	0.998869	1	1	1	1_1809	1809	NA	NA	NA	NA	NA	NA	NA	NA	NA	NA	NA	NA	NA	NA
HARS	0.157591	0.166108	0.0965526	0.0861625	-0.0534295	0.0431176	0.355175	0.0536267	0.31641	0.641089	0.699309	0.102283	0.0338533	0.999111	1	1	1	1_1810	1810	NA	NA	NA	NA	NA	NA	NA	NA	NA	NA	NA	NA	NA	NA
CSF2RA	0.17849	0.125191	0.0761903	0.582169	-0.0315884	0.0626556	0.281165	0.142764	0.0809853	0.811635	-1.05189	-1.23985	0.0338568	0.958242	1	1	1	1_1811	1811	NA	NA	NA	NA	NA	NA	NA	NA	NA	NA	NA	NA	NA	NA
PRKAR2B	0.24968	0.100597	0.0886636	0.254733	0.00198487	0.335185	-0.0189689	0.0193903	0.016466	0.314135	2.07622	0.438779	0.0339629	0.999074	1	1	1	1_1812	1812	NA	NA	NA	NA	NA	NA	NA	NA	NA	NA	NA	NA	NA	NA
GNB2	0.115802	0.405277	0.212581	0.0288366	0.00650479	0.125851	0.000513898	0.146925	0.118668	0.512201	2.15889	-0.571881	0.034122	0.998428	1	1	1	1_1813	1813	NA	NA	NA	NA	NA	NA	NA	NA	NA	NA	NA	NA	NA	NA
RHOA	0.188369	0.187492	0.309181	0.139922	0.11812	0.042562	0.0190688	0.138352	-0.046171	0.50604	2.17173	0.119867	0.034138	0.999488	1	1	1	1_1814	1814	NA	NA	NA	NA	NA	NA	NA	NA	NA	NA	NA	NA	NA	NA
LAP3	0.0642244	0.043054	0.25739	-0.199699	0.134669	0.252652	-0.108307	0.445401	0.0255186	0.964544	1.62856	0.419749	0.0341423	0.981929	1	1	1	1_1815	1815	NA	NA	NA	NA	NA	NA	NA	NA	NA	NA	NA	NA	NA	NA
STARD8	0.370026	0.171331	0.232448	0.264391	0.184852	0.0368283	0.209309	0.115254	0.0250072	-0.129472	-0.431299	-0.835701	0.0344046	0.992057	1	1	1	1_1816	1816	NA	NA	NA	NA	NA	NA	NA	NA	NA	NA	NA	NA	NA	NA
SNRPA1	0.0838579	0.161255	0.357326	0.17535	0.14268	0.157831	0.0204341	0.249405	0.0340293	0.661064	0.73034	-0.46812	0.034528	0.999503	1	1	1	1_1817	1817	NA	NA	NA	NA	NA	NA	NA	NA	NA	NA	NA	NA	NA	NA
CD97	0.177072	0.230177	0.274672	0.201347	0.176764	0.0624963	0.223049	0.00232231	0.00912585	0.940362	-0.815747	-0.365382	0.0345459	0.995438	1	1	1	1_1818	1818	NA	NA	NA	NA	NA	NA	NA	NA	NA	NA	NA	NA	NA	NA
CDC20	0.105365	0.0970108	0.146207	0.23055	0.0112984	0.133873	0.231483	0.0248776	0.351714	0.229853	1.329	-0.421925	0.0345681	0.999289	1	1	1	1_1819	1819	NA	NA	NA	NA	NA	NA	NA	NA	NA	NA	NA	NA	NA	NA
PVR	0.162653	0.283863	0.222029	0.0607542	0.129933	-0.00790607	0.313893	0.302452	-0.0329317	0.606815	0.132474	-0.336469	0.0346256	0.997414	1	1	1	1_1820	1820	NA	NA	NA	NA	NA	NA	NA	NA	NA	NA	NA	NA	NA	NA
CHST2	0.218947	0.191398	0.375387	-0.0905114	-0.0327294	-0.0145583	0.101981	0.0807794	0.0754883	0.396597	1.38107	1.20869	0.034628	0.997229	1	1	1	1_1821	1821	NA	NA	NA	NA	NA	NA	NA	NA	NA	NA	NA	NA	NA	NA
HM13	0.116714	0.307372	0.11945	0.0926536	0.072587	0.311276	0.0282366	0.161921	0.0308827	1.01897	-0.611313	-0.253053	0.034689	0.997671	1	1	1	1_1822	1822	NA	NA	NA	NA	NA	NA	NA	NA	NA	NA	NA	NA	NA	NA
TERF2IP	-0.0470431	0.198241	0.293459	0.0531126	0.0682396	0.24653	-0.115059	0.440891	0.348315	-3.50798	1.32663	0.258983	0.0347275	0.877664	1	1	1	1_1823	1823	NA	NA	NA	NA	NA	NA	NA	NA	NA	NA	NA	NA	NA	NA
EPB41L2	0.215767	0.235523	0.232345	0.186942	0.0798051	0.0259326	0.131389	0.232455	-0.0337548	-0.264987	1.61923	0.0387677	0.0347496	0.999077	1	1	1	1_1824	1824	NA	NA	NA	NA	NA	NA	NA	NA	NA	NA	NA	NA	NA	NA
CCT2	-0.0176326	0.131913	0.125877	0.125539	0.148411	0.164515	0.149055	0.159064	0.0209052	-0.948254	2.67109	0.508121	0.03477	0.998136	1	1	1	1_1825	1825	NA	NA	NA	NA	NA	NA	NA	NA	NA	NA	NA	NA	NA	NA
FKBP15	0.114025	0.205655	0.0955316	0.108167	0.278036	0.169375	0.248763	0.236173	0.0221386	-0.913743	-0.274278	-0.0283465	0.034858	0.996319	1	1	1	1_1826	1826	NA	NA	NA	NA	NA	NA	NA	NA	NA	NA	NA	NA	NA	NA
FOXK1	0.131601	0.111337	0.1844	0.129809	0.025528	0.0621617	0.065824	0.0398107	0.0635748	1.77742	-0.67478	0.687861	0.0348632	0.998005	1	1	1	1_1827	1827	NA	NA	NA	NA	NA	NA	NA	NA	NA	NA	NA	NA	NA	NA
EPB41L4B	0.202586	0.219789	0.325448	0.40618	0.0908095	0.0187074	0.0685916	0.0915875	-0.0130406	-0.421405	1.77883	-0.337297	0.0350005	0.998171	1	1	1	1_1828	1828	NA	NA	NA	NA	NA	NA	NA	NA	NA	NA	NA	NA	NA	NA
GCNT4	0.0137663	-0.0411194	0.032353	0.0974979	-0.0905949	0.636262	0.121083	0.0947374	0.256374	NA	1.38107	0.293582	0.0350234	0.992597	1	1	1	1_1829	1829	NA	NA	NA	NA	NA	NA	NA	NA	NA	NA	NA	NA	NA	NA
EIF5B	0.115682	0.223605	0.247223	0.0368137	0.110123	0.0374802	0.0510749	0.218202	0.303665	-1.50484	-0.0822104	0.977037	0.0350712	0.993468	1	1	1	1_1830	1830	NA	NA	NA	NA	NA	NA	NA	NA	NA	NA	NA	NA	NA	NA
USP15	0.143153	0.136339	0.0531308	0.0685426	0.135836	0.123809	-0.209933	0.0743122	0.0612266	0.233098	3.60347	0.0541156	0.035118	0.992331	1	1	1	1_1831	1831	NA	NA	NA	NA	NA	NA	NA	NA	NA	NA	NA	NA	NA	NA
VAMP1	0.165727	0.168349	0.192936	0.00182571	-0.0388758	-0.00179992	-0.0765001	0.153659	0.15567	1.67788	0.966036	0.726541	0.0351577	0.995167	1	1	1	1_1832	1832	NA	NA	NA	NA	NA	NA	NA	NA	NA	NA	NA	NA	NA	NA
ZNF57	-0.084446	0.219963	0.240212	0.149404	0.164593	0.195077	0.0652963	0.125664	0.10064	0.529491	1.38107	-0.198272	0.0353848	0.999036	1	1	1	1_1833	1833	NA	NA	NA	NA	NA	NA	NA	NA	NA	NA	NA	NA	NA	NA
RRAS	0.136425	0.0974972	0.200122	0.168506	0.0578805	0.0964385	0.121976	0.0713038	0.299602	0.634694	0.589237	-0.206179	0.0354385	0.999746	1	1	1	1_1834	1834	NA	NA	NA	NA	NA	NA	NA	NA	NA	NA	NA	NA	NA	NA
OCIAD2	0.124969	0.0701667	0.14841	0.370407	0.0324164	0.134404	0.0599679	0.245112	0.237833	0.687027	-1.4538	-0.325229	0.0355994	0.983786	1	1	1	1_1835	1835	NA	NA	NA	NA	NA	NA	NA	NA	NA	NA	NA	NA	NA	NA
TMIE	0.0223863	0.305951	0.215626	0.0650666	0.325267	0.106606	0.190083	0.201943	0.0283895	0.509072	-1.29135	-0.426896	0.0356477	0.984341	1	1	1	1_1836	1836	NA	NA	NA	NA	NA	NA	NA	NA	NA	NA	NA	NA	NA	NA
LSM11	0.00552038	0.0590368	0.0531419	0.300535	-0.337059	0.165162	-0.0179588	-0.155309	-0.13271	0.61899	4.04404	1.48623	0.0356528	0.74118	1	1	1	1_1837	1837	NA	NA	NA	NA	NA	NA	NA	NA	NA	NA	NA	NA	NA	NA
THOC5	-0.166238	0.227245	0.273648	0.143552	0.0593716	-0.0238097	0.173323	0.250338	0.558942	0.523509	-1.2988	-0.363385	0.0357708	0.92291	1	1	1	1_1838	1838	NA	NA	NA	NA	NA	NA	NA	NA	NA	NA	NA	NA	NA	NA
UBE2G1	0.0447076	0.0725895	0.271945	0.144913	0.0599317	0.0463977	0.0594395	0.219789	0.079697	0.338451	2.9452	-0.499198	0.035917	0.99909	1	1	1	1_1839	1839	NA	NA	NA	NA	NA	NA	NA	NA	NA	NA	NA	NA	NA	NA
ARPC2	0.161959	0.157573	0.313858	0.157234	0.141023	0.244211	0.00422411	0.0436217	0.146551	-1.72616	-0.134119	0.803423	0.0360187	0.99332	1	1	1	1_1840	1840	NA	NA	NA	NA	NA	NA	NA	NA	NA	NA	NA	NA	NA	NA
ATP5EP2	0.0822641	0.106809	0.12746	0.133362	-0.159293	0.042432	0.0376193	0.010212	-0.0284658	-2.4514	3.703	1.97165	0.0360355	0.910731	1	1	1	1_1841	1841	NA	NA	NA	NA	NA	NA	NA	NA	NA	NA	NA	NA	NA	NA
TBRG4	0.171184	0.296807	0.107882	0.0926881	0.148439	0.0638508	0.169535	0.0468275	0.116328	-0.411871	2.09413	-0.425328	0.0361226	0.999138	1	1	1	1_1842	1842	NA	NA	NA	NA	NA	NA	NA	NA	NA	NA	NA	NA	NA	NA
ESRRA	0.0953711	0.121323	0.234823	0.0986647	-0.0188545	0.103069	0.0746542	0.160054	0.203824	1.13356	-1.20389	0.386691	0.0361829	0.993909	1	1	1	1_1843	1843	NA	NA	NA	NA	NA	NA	NA	NA	NA	NA	NA	NA	NA	NA
RHBDF2	0.147081	0.0480301	0.238852	0.0759158	0.0650797	0.139848	0.281945	0.0617923	0.199924	1.19965	-0.771573	-0.786146	0.0362311	0.991972	1	1	1	1_1844	1844	NA	NA	NA	NA	NA	NA	NA	NA	NA	NA	NA	NA	NA	NA
LANCL3	0.428474	0.343757	0.485265	0.0235686	0.116417	-0.0992104	0.0723825	-0.00714113	0.0382984	-2.56688	1.23668	0.659709	0.036238	0.957921	1	1	1	1_1845	1845	NA	NA	NA	NA	NA	NA	NA	NA	NA	NA	NA	NA	NA	NA
MEX3D	0.114578	0.0792478	0.000380188	-0.0782298	0.129845	0.171288	0.257683	0.292157	0.287697	-0.866437	-0.895767	1.24467	0.0362455	0.975999	1	1	1	1_1846	1846	NA	NA	NA	NA	NA	NA	NA	NA	NA	NA	NA	NA	NA	NA
C11orf82	0.137216	0.351549	0.354946	0.0289047	0.0416714	0.120517	-0.0935211	0.0540826	0.207498	-1.21221	2.2409	0.350165	0.0363334	0.989387	1	1	1	1_1847	1847	NA	NA	NA	NA	NA	NA	NA	NA	NA	NA	NA	NA	NA	NA
BTD	0.619684	0.33858	0.131718	0.071368	0.0916472	-0.0739468	0.0795769	0.244782	-0.0551559	0.234492	1.15868	-0.521811	0.0363512	0.991589	1	1	1	1_1848	1848	NA	NA	NA	NA	NA	NA	NA	NA	NA	NA	NA	NA	NA	NA
PLXNA3	0.0403172	0.0832366	0.0678309	0.137982	0.173412	0.0671097	0.119458	0.263901	0.120042	0.960578	-0.166895	0.458436	0.0364547	0.999616	1	1	1	1_1849	1849	NA	NA	NA	NA	NA	NA	NA	NA	NA	NA	NA	NA	NA	NA
MLF2	0.173209	0.169941	0.159347	0.0992127	0.0413504	-0.078529	0.26345	0.195632	0.079093	0.476864	2.07161	-0.627368	0.0364622	0.997941	1	1	1	1_1850	1850	NA	NA	NA	NA	NA	NA	NA	NA	NA	NA	NA	NA	NA	NA
C13orf34	0.16017	0.0390269	0.249155	0.19137	-0.0115453	0.0325817	0.180477	-0.014829	0.155858	0.794076	2.23221	-0.116403	0.0365575	0.999026	1	1	1	1_1851	1851	NA	NA	NA	NA	NA	NA	NA	NA	NA	NA	NA	NA	NA	NA
FAM83D	0.0733654	0.163444	0.355293	-0.141746	0.0546301	0.216228	0.240584	0.104781	0.22199	-3.73019	-1.3249	1.23913	0.0366425	0.74296	1	1	1	1_1852	1852	NA	NA	NA	NA	NA	NA	NA	NA	NA	NA	NA	NA	NA	NA
SMCR7L	0.103817	0.301128	0.223878	0.108049	0.0157904	0.0728838	0.135324	0.095909	0.178147	0.906152	-0.266353	-0.250739	0.0368638	0.99881	1	1	1	1_1853	1853	NA	NA	NA	NA	NA	NA	NA	NA	NA	NA	NA	NA	NA	NA
ANKS1A	0.163795	0.267516	0.262993	-0.0586583	0.0463082	0.00996361	0.12005	0.333462	0.24192	-1.41898	0.124734	0.566015	0.0368688	0.988412	1	1	1	1_1854	1854	NA	NA	NA	NA	NA	NA	NA	NA	NA	NA	NA	NA	NA	NA
GNA12	0.276204	0.252311	0.143302	0.15065	-0.171399	-0.0761493	0.192109	0.0992042	0.17971	1.07819	0.679787	-0.883149	0.0369037	0.975232	1	1	1	1_1855	1855	NA	NA	NA	NA	NA	NA	NA	NA	NA	NA	NA	NA	NA	NA
QSOX2	-0.00109719	0.0944733	0.14743	0.152938	-0.0304484	-0.150146	0.315056	0.187267	0.200968	0.299812	2.99578	-0.638525	0.0369396	0.983284	1	1	1	1_1856	1856	NA	NA	NA	NA	NA	NA	NA	NA	NA	NA	NA	NA	NA	NA
RFC3	-0.0301363	0.0821419	0.248318	0.173558	0.078597	0.319478	-0.104405	0.146045	0.121674	-1.18992	2.5066	0.554028	0.0371865	0.985383	1	1	1	1_1857	1857	NA	NA	NA	NA	NA	NA	NA	NA	NA	NA	NA	NA	NA	NA
RABL3	0.0422404	0.0913709	0.13392	0.187022	0.0200655	0.219802	0.159968	0.347967	0.432216	-0.232912	-0.502061	-1.09966	0.0372335	0.977421	1	1	1	1_1858	1858	NA	NA	NA	NA	NA	NA	NA	NA	NA	NA	NA	NA	NA	NA
PTER	0.0992082	-0.006895	0.176831	0.281676	0.122692	0.293998	0.107463	0.0737094	0.00167918	-1.17838	2.11804	0.389797	0.0374957	0.997221	1	1	1	1_1859	1859	NA	NA	NA	NA	NA	NA	NA	NA	NA	NA	NA	NA	NA	NA
HLX	0.11896	0.405006	0.242993	0.162581	-0.287467	0.138327	0.145119	-0.00841292	0.205764	1.09609	-1.46692	-0.443384	0.0375403	0.842217	1	1	1	1_1860	1860	NA	NA	NA	NA	NA	NA	NA	NA	NA	NA	NA	NA	NA	NA
AGAP3	0.100587	0.139445	0.053607	0.124954	0.0262348	0.128927	0.180346	0.335592	0.122127	0.294717	0.346804	0.540674	0.0377235	0.999713	1	1	1	1_1861	1861	NA	NA	NA	NA	NA	NA	NA	NA	NA	NA	NA	NA	NA	NA
NTAN1	0.0372161	-0.00526624	0.0784844	0.0751627	0.0474729	0.0656341	0.0359471	0.11202	0.0634749	0.636063	3.855	0.255446	0.037894	0.9986	1	1	1	1_1862	1862	NA	NA	NA	NA	NA	NA	NA	NA	NA	NA	NA	NA	NA	NA
C5orf28	0.12732	0.0616308	0.260476	0.262084	-0.10819	0.233957	-0.104659	0.0960079	-0.0073404	-5.51029	2.45908	1.45352	0.0379734	0.553151	1	1	1	1_1863	1863	NA	NA	NA	NA	NA	NA	NA	NA	NA	NA	NA	NA	NA	NA
ALKBH2	0.111004	0.0558293	0.231918	0.182189	-0.0367303	-0.0647625	0.2548	0.261971	0.302785	0.578595	-0.260473	0.0177499	0.0379863	0.9959	1	1	1	1_1864	1864	NA	NA	NA	NA	NA	NA	NA	NA	NA	NA	NA	NA	NA	NA
SPAST	0.121718	0.128426	0.122336	-0.0981886	0.811246	-0.0252113	0.0472261	0.0700648	-0.101353	0.153835	2.08327	0.103359	0.0381101	0.983833	1	1	1	1_1865	1865	NA	NA	NA	NA	NA	NA	NA	NA	NA	NA	NA	NA	NA	NA
LBH	0.206146	0.161866	0.13417	0.00144328	0.195968	0.0479904	0.0784934	0.2668	0.201995	0.455491	0.145445	-0.261181	0.0381271	0.999079	1	1	1	1_1866	1866	NA	NA	NA	NA	NA	NA	NA	NA	NA	NA	NA	NA	NA	NA
ARPC1B	0.127778	0.0742892	0.112763	0.270267	-0.0688572	0.0542183	0.258008	0.0160567	0.228221	-0.0960432	2.29055	0.0783215	0.0382221	0.99835	1	1	1	1_1867	1867	NA	NA	NA	NA	NA	NA	NA	NA	NA	NA	NA	NA	NA	NA
SEPHS2	0.135562	0.296665	0.127852	-0.0337756	-0.0338486	0.14903	0.0162169	0.167017	-0.038977	-3.8799	-0.618926	3.13703	0.03827	0.758321	1	1	1	1_1868	1868	NA	NA	NA	NA	NA	NA	NA	NA	NA	NA	NA	NA	NA	NA
TLX3	0.0383412	0.142991	0.200627	0.153562	0.106113	0.184607	0.0349502	0.136328	0.105004	0.861483	-0.878119	0.689883	0.0386041	0.998574	1	1	1	1_1869	1869	NA	NA	NA	NA	NA	NA	NA	NA	NA	NA	NA	NA	NA	NA
RNF144B	0.249958	0.0221369	0.288302	0.00443284	-0.303467	0.543705	0.178603	0.0303875	0.02275	NA	1.88357	-1.35027	0.0387797	0.821398	1	1	1	1_1870	1870	NA	NA	NA	NA	NA	NA	NA	NA	NA	NA	NA	NA	NA	NA
SNX22	0.520259	0.609011	0.776921	-0.270613	-0.0390671	0.358244	-0.091432	0.0156781	-0.107646	0.198414	-1.69237	-1.84629	0.0387841	0.243512	1	1	1	1_1871	1871	NA	NA	NA	NA	NA	NA	NA	NA	NA	NA	NA	NA	NA	NA
MED26	-0.00854294	0.215117	0.188689	0.0925505	-0.0348449	-0.136068	0.317419	0.291051	0.340353	1.2514	-0.914382	-1.16807	0.0388119	0.892728	1	1	1	1_1872	1872	NA	NA	NA	NA	NA	NA	NA	NA	NA	NA	NA	NA	NA	NA
MTDH	-0.000212459	0.318006	0.374413	-0.16343	0.200928	0.18225	-0.293821	0.120422	-0.0317891	-1.36545	2.63194	1.03487	0.0389305	0.842392	1	1	1	1_1873	1873	NA	NA	NA	NA	NA	NA	NA	NA	NA	NA	NA	NA	NA	NA
C1orf26	0.0801283	0.222384	0.215907	-0.159692	0.190051	0.147897	0.0491679	0.0848787	0.171788	-0.792437	2.65409	-0.383678	0.0389613	0.988808	1	1	1	1_1874	1874	NA	NA	NA	NA	NA	NA	NA	NA	NA	NA	NA	NA	NA	NA
CFL1	0.327788	0.152979	0.0759179	-0.183023	0.0658041	-0.075331	0.39199	-0.0155799	0.288183	-1.27039	2.20885	0.539821	0.0390356	0.951877	1	1	1	1_1875	1875	NA	NA	NA	NA	NA	NA	NA	NA	NA	NA	NA	NA	NA	NA
EIF5	0.00369357	0.105634	0.235862	0.0773747	0.208953	0.272659	0.00516415	0.0649096	0.111771	-1.27934	2.4766	0.270536	0.039089	0.996306	1	1	1	1_1876	1876	NA	NA	NA	NA	NA	NA	NA	NA	NA	NA	NA	NA	NA	NA
PLEKHF1	0.0987259	0.073013	0.0533092	-0.0208299	0.0856026	0.112694	0.303995	0.249456	0.421105	0.803414	-0.268019	-1.02835	0.039122	0.986627	1	1	1	1_1877	1877	NA	NA	NA	NA	NA	NA	NA	NA	NA	NA	NA	NA	NA	NA
ST3GAL6	0.102439	0.115654	0.277246	0.254566	0.0986277	0.244194	0.163504	0.129508	0.0998599	-0.603403	-0.582401	-0.220992	0.0392373	0.996566	1	1	1	1_1878	1878	NA	NA	NA	NA	NA	NA	NA	NA	NA	NA	NA	NA	NA	NA
IRX5	0.0238394	0.163828	0.15362	-0.030407	0.103264	0.288499	0.292689	0.317325	0.257142	-0.229007	-1.46692	-0.220992	0.0392397	0.95812	1	1	1	1_1879	1879	NA	NA	NA	NA	NA	NA	NA	NA	NA	NA	NA	NA	NA	NA
ELK1	0.0632878	0.306257	0.163574	0.220659	0.046205	-0.0959789	0.278092	0.181557	0.2231	-1.83327	-0.0010721	0.491765	0.0393401	0.982386	1	1	1	1_1880	1880	NA	NA	NA	NA	NA	NA	NA	NA	NA	NA	NA	NA	NA	NA
TMEM61	0.150329	-0.0466222	-0.0209128	0.903505	-0.112647	0.456236	0.0479566	-0.0551381	0.0688232	NA	-0.0518859	0.556616	0.0393595	0.950031	1	1	1	1_1881	1881	NA	NA	NA	NA	NA	NA	NA	NA	NA	NA	NA	NA	NA	NA
FAM195B	0.161108	0.112576	0.285142	0.0432744	-0.0434872	0.0659471	0.14614	0.271058	0.219183	0.607494	-0.352752	0.129195	0.0393978	0.997964	1	1	1	1_1882	1882	NA	NA	NA	NA	NA	NA	NA	NA	NA	NA	NA	NA	NA	NA
PPP2R3C	-0.05091	0.117543	0.225358	0.189857	0.10706	0.307523	-0.042631	0.129588	0.210484	-1.43675	1.70631	0.628602	0.0394996	0.990042	1	1	1	1_1883	1883	NA	NA	NA	NA	NA	NA	NA	NA	NA	NA	NA	NA	NA	NA
C15orf63	0.158675	0.0679918	0.224485	0.0270262	0.0435665	0.133813	0.146143	0.239251	0.145481	-1.84343	0.452412	1.15492	0.0396437	0.994047	1	1	1	1_1884	1884	NA	NA	NA	NA	NA	NA	NA	NA	NA	NA	NA	NA	NA	NA
LPAR3	0.00154884	0.0252221	0.066376	0.915645	0.125047	0.170012	0.118711	0.122938	0.107747	-0.188365	0.658607	-0.0808139	0.0396485	0.997853	1	1	1	1_1885	1885	NA	NA	NA	NA	NA	NA	NA	NA	NA	NA	NA	NA	NA	NA
ZNF823	0.0544938	0.297934	0.373287	0.135511	-0.018298	-0.0155774	0.0130481	0.203677	0.280651	-3.32587	0.911588	0.935128	0.0396812	0.954251	1	1	1	1_1886	1886	NA	NA	NA	NA	NA	NA	NA	NA	NA	NA	NA	NA	NA	NA
FAM57A	0.183937	0.242486	-0.0554645	0.146292	0.346786	-0.145685	0.101703	0.164963	-0.114289	-0.286546	1.40183	1.01717	0.0397805	0.977571	1	1	1	1_1887	1887	NA	NA	NA	NA	NA	NA	NA	NA	NA	NA	NA	NA	NA	NA
DYDC2	0.118988	0.0118134	0.0442985	-0.0322896	0.0827726	-0.122057	-0.0204234	0.052058	0.169037	-0.4514	3.38107	2.14158	0.0398741	0.975102	1	1	1	1_1888	1888	NA	NA	NA	NA	NA	NA	NA	NA	NA	NA	NA	NA	NA	NA
AP3B2	-0.180845	0.285981	0.14391	0.266302	0.262243	0.188752	-0.378844	0.38856	-0.134185	0.933197	-0.276039	0.0848237	0.0399272	0.778953	1	1	1	1_1889	1889	NA	NA	NA	NA	NA	NA	NA	NA	NA	NA	NA	NA	NA	NA
ATG7	0.207857	0.234564	0.207162	0.0967707	0.00667407	0.0290829	0.18998	-0.0888817	0.252764	0.536918	1.84051	-0.497832	0.0399893	0.995315	1	1	1	1_1890	1890	NA	NA	NA	NA	NA	NA	NA	NA	NA	NA	NA	NA	NA	NA
GPN1	0.150951	-0.0228842	0.170384	0.300335	0.0428057	0.129237	0.317994	0.0687364	0.108674	0.631062	0.689196	-0.317853	0.0399928	0.998895	1	1	1	1_1891	1891	NA	NA	NA	NA	NA	NA	NA	NA	NA	NA	NA	NA	NA	NA
FUT11	0.072586	0.102495	0.194297	0.0638146	0.296809	0.200606	0.0757024	0.114101	0.0624889	-2.03636	1.31967	0.451646	0.0400346	0.995909	1	1	1	1_1892	1892	NA	NA	NA	NA	NA	NA	NA	NA	NA	NA	NA	NA	NA	NA
PGM2	0.174308	0.079121	0.239103	0.157078	-0.0337985	0.101749	0.258579	0.0957365	0.148393	0.47645	0.737217	-0.125644	0.0400606	0.999473	1	1	1	1_1893	1893	NA	NA	NA	NA	NA	NA	NA	NA	NA	NA	NA	NA	NA	NA
SIKE1	0.0544102	-0.0824729	0.293514	0.0455299	0.237778	0.0429066	0.00834184	0.179317	0.366304	1.1591	-1.10659	0.170962	0.0400864	0.97804	1	1	1	1_1894	1894	NA	NA	NA	NA	NA	NA	NA	NA	NA	NA	NA	NA	NA	NA
COX17	0.0558469	-0.15667	0.107019	0.0258831	-0.0646948	0.190947	0.233889	0.131768	0.162477	-0.866437	NA	2.14158	0.0401131	0.970268	1	1	1	1_1895	1895	NA	NA	NA	NA	NA	NA	NA	NA	NA	NA	NA	NA	NA	NA
RPUSD2	0.0755404	0.033587	0.0383152	0.288513	0.0758559	0.0727062	0.173476	0.204418	0.150121	0.700603	0.303071	0.535554	0.0401415	0.999666	1	1	1	1_1896	1896	NA	NA	NA	NA	NA	NA	NA	NA	NA	NA	NA	NA	NA	NA
SF3A3	0.210686	0.198711	0.210466	0.201996	0.113319	0.0606128	0.125294	-0.0886921	0.200337	-1.70043	1.09477	0.608377	0.0401425	0.990203	1	1	1	1_1897	1897	NA	NA	NA	NA	NA	NA	NA	NA	NA	NA	NA	NA	NA	NA
CCDC59	0.0208831	0.0194542	0.227714	0.116923	0.0662463	0.19083	0.0205976	0.101636	0.0820339	0.202042	3.07295	0.172751	0.0402238	0.99927	1	1	1	1_1898	1898	NA	NA	NA	NA	NA	NA	NA	NA	NA	NA	NA	NA	NA	NA
ABCC3	0.253836	-0.000395073	-0.0468689	0.100957	0.0888215	0.4115	0.389574	-0.0468848	-0.130605	0.242269	2.369	0.199922	0.040238	0.979091	1	1	1	1_1899	1899	NA	NA	NA	NA	NA	NA	NA	NA	NA	NA	NA	NA	NA	NA
TCOF1	0.317091	0.290511	0.309902	-0.753683	-0.0975537	-0.0401359	0.191197	0.0555686	0.0104755	0.838626	2.00088	0.0436776	0.0402882	0.816161	1	1	1	1_1900	1900	NA	NA	NA	NA	NA	NA	NA	NA	NA	NA	NA	NA	NA	NA
SMARCD2	-0.0407937	0.360623	0.555055	0.120859	-0.193035	-0.198492	0.196678	0.0715596	0.278397	0.40245	1.56165	-0.336978	0.0402883	0.932052	1	1	1	1_1901	1901	NA	NA	NA	NA	NA	NA	NA	NA	NA	NA	NA	NA	NA	NA
NSUN5	0.0655099	0.148045	0.174034	-0.0216488	0.0241894	0.0949599	0.0493052	0.230351	0.302927	1.45549	-0.997438	-0.0283465	0.0403962	0.991162	1	1	1	1_1902	1902	NA	NA	NA	NA	NA	NA	NA	NA	NA	NA	NA	NA	NA	NA
PRR13	0.0952201	0.0592276	0.195299	0.203644	0.160927	0.170335	0.0124278	0.0246521	0.135157	-4.36894	-1.42628	2.23802	0.0406718	0.71294	1	1	1	1_1903	1903	NA	NA	NA	NA	NA	NA	NA	NA	NA	NA	NA	NA	NA	NA
SH3BP5L	0.0720645	0.221272	0.11619	-0.0299667	0.340805	0.0278004	0.0219311	0.267701	0.0600559	0.789117	0.74234	-0.0352329	0.0407097	0.998773	1	1	1	1_1904	1904	NA	NA	NA	NA	NA	NA	NA	NA	NA	NA	NA	NA	NA	NA
USP11	0.0835486	0.173691	0.0786573	0.0265986	0.103515	0.0903279	0.212247	0.191714	0.237173	0.703779	-1.06764	0.385611	0.0408241	0.996573	1	1	1	1_1905	1905	NA	NA	NA	NA	NA	NA	NA	NA	NA	NA	NA	NA	NA	NA
C1orf9	0.229471	0.246577	0.292092	-0.11676	0.249208	-0.0290934	0.0178363	0.0194648	-0.0266881	0.396597	2.57011	0.19253	0.0408257	0.991994	1	1	1	1_1906	1906	NA	NA	NA	NA	NA	NA	NA	NA	NA	NA	NA	NA	NA	NA
ZNF121	0.058808	0.237834	0.233257	0.939038	-0.172339	-0.0540585	-0.0786923	0.0178347	-0.011559	0.970064	1.51232	0.512222	0.0409465	0.963805	1	1	1	1_1907	1907	NA	NA	NA	NA	NA	NA	NA	NA	NA	NA	NA	NA	NA	NA
IMPDH1	0.168777	0.134967	0.106329	0.123597	0.0585968	0.0330192	0.240945	-0.0190704	0.0424495	0.61343	2.45946	0.0992245	0.0410028	0.999456	1	1	1	1_1908	1908	NA	NA	NA	NA	NA	NA	NA	NA	NA	NA	NA	NA	NA	NA
PGM2L1	0.263102	0.100375	0.0243699	0.352858	0.162765	0.122304	0.286531	0.0776727	0.069532	0.0721621	0.0628976	-0.662219	0.0410158	0.997125	1	1	1	1_1909	1909	NA	NA	NA	NA	NA	NA	NA	NA	NA	NA	NA	NA	NA	NA
PIK3R4	0.0671779	0.296475	0.232546	0.140184	0.099082	0.0571782	0.0505671	0.045026	0.131185	0.434429	1.66683	0.0854734	0.0413319	0.999841	1	1	1	1_1910	1910	NA	NA	NA	NA	NA	NA	NA	NA	NA	NA	NA	NA	NA	NA
NFXL1	-0.0355594	-0.0152012	0.297424	0.0941243	0.247703	0.294779	-0.156879	0.118369	0.109678	0.133563	2.11804	0.556616	0.041369	0.988093	1	1	1	1_1911	1911	NA	NA	NA	NA	NA	NA	NA	NA	NA	NA	NA	NA	NA	NA
BRD1	-0.16695	-0.133936	0.196503	0.0593075	0.0456004	0.89095	0.0726658	0.294494	0.00430832	0.599986	0.901906	-0.207896	0.0416625	0.949387	1	1	1	1_1912	1912	NA	NA	NA	NA	NA	NA	NA	NA	NA	NA	NA	NA	NA	NA
C3orf38	0.0854535	-0.0270258	0.368513	0.171535	-0.114229	0.242046	-0.0382228	0.178537	0.253038	-1.08883	2.42838	0.141578	0.0417766	0.976245	1	1	1	1_1913	1913	NA	NA	NA	NA	NA	NA	NA	NA	NA	NA	NA	NA	NA	NA
GTF2H1	0.133429	0.103999	0.288039	0.064939	0.190844	0.21566	-0.127261	0.115376	0.151268	-0.76401	1.14719	0.633745	0.0417855	0.995261	1	1	1	1_1914	1914	NA	NA	NA	NA	NA	NA	NA	NA	NA	NA	NA	NA	NA	NA
KAT2B	0.182125	0.0011761	0.0433994	0.39738	-0.477912	0.390703	0.28251	-0.0878793	-0.0235713	0.251399	2.15601	0.120045	0.0418897	0.768149	1	1	1	1_1915	1915	NA	NA	NA	NA	NA	NA	NA	NA	NA	NA	NA	NA	NA	NA
RUVBL1	0.124329	0.120872	0.184882	0.204132	0.0339489	0.121436	0.0310513	0.126598	0.222283	-2.96597	0.603466	1.16335	0.0419558	0.983781	1	1	1	1_1916	1916	NA	NA	NA	NA	NA	NA	NA	NA	NA	NA	NA	NA	NA	NA
PLEKHA4	0.200062	0.0943985	0.171746	0.213367	0.183238	0.0137743	0.0629305	0.151712	-0.00455618	0.940918	-0.969424	0.431085	0.0420904	0.996605	1	1	1	1_1917	1917	NA	NA	NA	NA	NA	NA	NA	NA	NA	NA	NA	NA	NA	NA
OSTbeta	0.0495589	0.034086	-0.0850521	0.445516	0.227093	1.06252	0.0281969	-0.00374549	-0.0593254	-1.4514	0.381074	-0.0283465	0.0421562	0.923648	1	1	1	1_1918	1918	NA	NA	NA	NA	NA	NA	NA	NA	NA	NA	NA	NA	NA	NA
CXCL11	0.393637	0.433952	-0.0386687	-0.127433	-0.0157428	0.198592	0.0588855	0.0191385	-0.10666	NA	1.38107	1.29358	0.0421779	0.963212	1	1	1	1_1919	1919	NA	NA	NA	NA	NA	NA	NA	NA	NA	NA	NA	NA	NA	NA
RPL28	0.125337	0.19195	0.0280237	0.143273	0.182758	-0.092013	0.165231	0.391467	-0.0571523	0.471713	1.92344	-0.235353	0.0422046	0.99625	1	1	1	1_1920	1920	NA	NA	NA	NA	NA	NA	NA	NA	NA	NA	NA	NA	NA	NA
YWHAG	0.0810078	0.242234	0.0864499	0.0796519	0.0461104	0.202061	-0.0115482	0.42627	0.258988	-0.814761	0.140557	0.42889	0.0422058	0.996278	1	1	1	1_1921	1921	NA	NA	NA	NA	NA	NA	NA	NA	NA	NA	NA	NA	NA	NA
ZNF696	0.0791635	0.143805	0.194415	0.0968497	0.100426	0.0248741	0.346524	0.236675	0.479326	-0.297072	-1.06674	-2.30845	0.0422362	0.788753	1	1	1	1_1922	1922	NA	NA	NA	NA	NA	NA	NA	NA	NA	NA	NA	NA	NA	NA
TTC9B	0.0804712	0.0699111	0.0207579	0.114967	0.290039	0.0637036	-0.00627546	-0.0694962	0.000834426	NA	2.11804	1.97165	0.0425077	0.995165	1	1	1	1_1923	1923	NA	NA	NA	NA	NA	NA	NA	NA	NA	NA	NA	NA	NA	NA
RELT	0.123463	0.258501	0.111483	0.300258	0.143082	0.0736241	0.00667778	0.0666327	-0.019092	0.61899	1.79611	0.0140887	0.0425261	0.999579	1	1	1	1_1924	1924	NA	NA	NA	NA	NA	NA	NA	NA	NA	NA	NA	NA	NA	NA
OSTF1	0.13895	-0.00626692	0.212472	0.135857	0.0300667	0.123315	0.12906	0.0864415	0.276069	-1.86644	1.53308	0.846123	0.0425284	0.993687	1	1	1	1_1925	1925	NA	NA	NA	NA	NA	NA	NA	NA	NA	NA	NA	NA	NA	NA
MYADML	0.0693318	0.0332875	-0.0485262	0.17865	0.0867237	0.238414	0.0416572	0.111939	0.0692742	1.13356	NA	0.556616	0.0426809	0.999391	1	1	1	1_1926	1926	NA	NA	NA	NA	NA	NA	NA	NA	NA	NA	NA	NA	NA	NA
DDX18	0.0693665	0.0629984	0.204168	0.0498829	0.0817946	0.086727	0.101464	0.252228	0.212089	-0.443866	2.10977	0.247447	0.0426979	0.99947	1	1	1	1_1927	1927	NA	NA	NA	NA	NA	NA	NA	NA	NA	NA	NA	NA	NA	NA
NEB	0.209351	0.406314	0.304577	-0.0276316	0.142887	0.041128	0.0273982	0.149581	0.0307154	0.675456	0.204576	-0.184217	0.0427984	0.997957	1	1	1	1_1928	1928	NA	NA	NA	NA	NA	NA	NA	NA	NA	NA	NA	NA	NA	NA
UTP23	0.0789802	0.0619634	0.181819	0.0324628	0.0924858	0.246839	-0.0943598	0.3197	0.35989	NA	-0.203889	0.194046	0.0428303	0.993113	1	1	1	1_1929	1929	NA	NA	NA	NA	NA	NA	NA	NA	NA	NA	NA	NA	NA	NA
AGPAT5	0.0351244	0.208504	0.39344	0.0828589	0.31002	0.137097	-0.00392805	0.147365	0.312527	-0.219191	-1.13602	-0.89795	0.0428468	0.960299	1	1	1	1_1930	1930	NA	NA	NA	NA	NA	NA	NA	NA	NA	NA	NA	NA	NA	NA
RILPL1	0.0685378	0.176285	0.0654643	-0.235905	0.149372	0.235943	0.120342	0.0802524	-0.113632	1.21157	-0.544926	1.35017	0.0428486	0.953263	1	1	1	1_1931	1931	NA	NA	NA	NA	NA	NA	NA	NA	NA	NA	NA	NA	NA	NA
C2orf18	0.13235	0.0698176	0.133467	0.0633144	-0.142633	0.304758	0.351048	-0.0905512	0.41059	0.563247	0.467488	-0.525846	0.0428671	0.971657	1	1	1	1_1932	1932	NA	NA	NA	NA	NA	NA	NA	NA	NA	NA	NA	NA	NA	NA
KRTAP6-3	0.0966608	0.063971	0.184859	0.494631	0.229279	-0.00783367	-0.0441997	-0.0354699	-0.0529738	-0.866437	3.25554	0.386691	0.0428672	0.975085	1	1	1	1_1933	1933	NA	NA	NA	NA	NA	NA	NA	NA	NA	NA	NA	NA	NA	NA
CREB3	0.174056	0.136963	0.148385	0.206157	0.0494673	-0.0884676	0.0535959	0.123566	0.238999	0.0891686	1.89127	0.129195	0.0428847	0.999047	1	1	1	1_1934	1934	NA	NA	NA	NA	NA	NA	NA	NA	NA	NA	NA	NA	NA	NA
MRPS12	0.146636	0.0171458	0.0356026	0.023701	0.0405643	0.209086	0.0299103	0.040577	0.25862	-0.0493014	2.11804	1.38104	0.0430615	0.998706	1	1	1	1_1935	1935	NA	NA	NA	NA	NA	NA	NA	NA	NA	NA	NA	NA	NA	NA
GSTO1	0.367311	-0.0175285	0.225281	0.154087	-0.311862	-0.0199982	0.315492	0.0950384	0.204759	1.05877	-0.343757	-0.267343	0.0431435	0.919032	1	1	1	1_1936	1936	NA	NA	NA	NA	NA	NA	NA	NA	NA	NA	NA	NA	NA	NA
COG3	-0.00364876	0.0517826	0.128528	0.0839142	0.23414	-0.0472887	0.0991511	0.459979	0.134888	-1.81397	1.29088	1.01118	0.043354	0.988097	1	1	1	1_1937	1937	NA	NA	NA	NA	NA	NA	NA	NA	NA	NA	NA	NA	NA	NA
RPA4	0.267321	0.211952	0.0502927	0.226996	-0.209341	0.07858	0.0761066	0.103537	-0.0074442	-1.08883	0.796111	1.91025	0.0434058	0.970185	1	1	1	1_1938	1938	NA	NA	NA	NA	NA	NA	NA	NA	NA	NA	NA	NA	NA	NA
HJURP	0.0694866	0.183219	0.243365	0.119801	0.0750573	0.020944	0.217769	0.0505929	0.228303	0.579362	-0.416831	0.446293	0.0434077	0.999029	1	1	1	1_1939	1939	NA	NA	NA	NA	NA	NA	NA	NA	NA	NA	NA	NA	NA	NA
DYNLT3	0.204407	0.115071	0.232665	0.280618	0.120512	0.183785	-0.0009995	0.0793839	-0.128219	-0.498706	1.63261	0.666799	0.0435238	0.995998	1	1	1	1_1940	1940	NA	NA	NA	NA	NA	NA	NA	NA	NA	NA	NA	NA	NA	NA
KBTBD8	0.0155299	0.119514	0.131738	0.114524	0.14026	0.0204731	0.103775	0.117533	0.0152343	-0.740906	3.49655	0.129195	0.0435458	0.997248	1	1	1	1_1941	1941	NA	NA	NA	NA	NA	NA	NA	NA	NA	NA	NA	NA	NA	NA
BUD31	0.104761	0.131925	0.289087	-0.00624079	0.182049	0.232127	-0.110383	0.257517	0.0617237	0.718134	1.30265	-0.580646	0.0435609	0.994168	1	1	1	1_1942	1942	NA	NA	NA	NA	NA	NA	NA	NA	NA	NA	NA	NA	NA	NA
ZBTB43	0.107779	0.363288	0.185936	0.297317	-0.145421	-0.0178993	0.274502	0.387876	0.161808	-0.866437	-0.904329	-1.44338	0.0436822	0.821371	1	1	1	1_1943	1943	NA	NA	NA	NA	NA	NA	NA	NA	NA	NA	NA	NA	NA	NA
SPAG17	0.0160518	-0.0058862	0.0278499	0.0247305	0.111877	0.092328	0.0652818	-0.031798	-0.0531076	1.834	3.79611	-0.0283465	0.0437231	0.982161	1	1	1	1_1944	1944	NA	NA	NA	NA	NA	NA	NA	NA	NA	NA	NA	NA	NA	NA
PPP1R14C	0.349352	0.126576	-0.0330727	-0.0594389	-0.326419	0.0397293	0.141293	0.072639	0.0502294	-1.12947	3.49655	0.81965	0.0437833	0.854088	1	1	1	1_1945	1945	NA	NA	NA	NA	NA	NA	NA	NA	NA	NA	NA	NA	NA	NA
LAYN	0.0144424	0.02262	0.879909	0.508125	0.319843	0.179449	-0.0217547	0.033597	-0.0498371	NA	-1.47952	-1.44338	0.0438137	0.702529	1	1	1	1_1946	1946	NA	NA	NA	NA	NA	NA	NA	NA	NA	NA	NA	NA	NA	NA
WDR74	0.143244	0.174573	0.221544	0.153795	0.094788	0.0248442	0.152624	0.0992416	0.288047	-0.4514	-0.426281	0.293582	0.0438716	0.997895	1	1	1	1_1947	1947	NA	NA	NA	NA	NA	NA	NA	NA	NA	NA	NA	NA	NA	NA
FXYD5	0.139468	0.115783	0.1123	0.252853	-0.0856481	0.0792428	0.0647597	0.0435331	0.0778534	0.581578	2.40277	0.0871307	0.0439777	0.999174	1	1	1	1_1948	1948	NA	NA	NA	NA	NA	NA	NA	NA	NA	NA	NA	NA	NA	NA
PUS7	0.231191	-0.0762076	0.280043	0.0715392	0.0358708	-0.0540197	0.376287	0.1125	0.11293	0.252504	2.02262	-0.0519013	0.0440311	0.995846	1	1	1	1_1949	1949	NA	NA	NA	NA	NA	NA	NA	NA	NA	NA	NA	NA	NA	NA
FAR1	0.0998349	-0.012091	0.543653	0.200478	0.289678	0.221275	0.0431883	-0.176588	-0.053563	-4.33676	-0.139759	1.62277	0.0441318	0.648724	1	1	1	1_1950	1950	NA	NA	NA	NA	NA	NA	NA	NA	NA	NA	NA	NA	NA	NA
FAM127A	0.088232	0.162805	0.212488	0.0949566	0.137079	0.114686	0.0318887	0.465105	-0.00293239	0.719998	0.522493	-0.294027	0.0442295	0.999121	1	1	1	1_1951	1951	NA	NA	NA	NA	NA	NA	NA	NA	NA	NA	NA	NA	NA	NA
DIRAS3	0.0923888	0.0831524	0.120516	0.121249	-0.251796	0.310799	0.0417951	0.121086	-0.062066	0.956685	2.38107	0.0971844	0.0443319	0.979849	1	1	1	1_1952	1952	NA	NA	NA	NA	NA	NA	NA	NA	NA	NA	NA	NA	NA	NA
B4GALT6	0.109564	-0.00302344	-0.03589	0.109598	0.00789337	0.119697	0.118499	-0.0326346	-0.0501234	1.30349	2.25554	1.77901	0.0444767	0.990585	1	1	1	1_1953	1953	NA	NA	NA	NA	NA	NA	NA	NA	NA	NA	NA	NA	NA	NA
UTP18	0.0216339	0.244489	0.204151	0.0462054	0.215453	0.119892	-0.197539	0.223378	0.191813	0.87728	1.07139	-0.614589	0.0447195	0.986656	1	1	1	1_1954	1954	NA	NA	NA	NA	NA	NA	NA	NA	NA	NA	NA	NA	NA	NA
KRI1	0.167979	0.213862	0.0569769	0.0472673	0.329325	0.0923707	0.153673	0.109011	-0.0170316	0.144703	0.452735	0.25099	0.0447358	0.99913	1	1	1	1_1955	1955	NA	NA	NA	NA	NA	NA	NA	NA	NA	NA	NA	NA	NA	NA
FKBP14	0.181671	0.358306	0.145237	-0.1615	0.0912466	0.0259674	0.127878	0.308571	0.196991	0.69916	-0.65177	-1.05692	0.0447644	0.9465	1	1	1	1_1956	1956	NA	NA	NA	NA	NA	NA	NA	NA	NA	NA	NA	NA	NA	NA
SOCS5	0.111219	-0.013154	0.149531	0.117927	0.231684	0.102492	-0.0773361	0.0547562	0.0063007	0.82544	3.2021	-0.424768	0.0448315	0.99319	1	1	1	1_1957	1957	NA	NA	NA	NA	NA	NA	NA	NA	NA	NA	NA	NA	NA	NA
COMP	0.228412	0.141295	0.161165	0.0857304	0.574497	0.243835	-0.000414429	0.00850616	-0.0722527	NA	-1.34139	-0.443384	0.0448715	0.925911	1	1	1	1_1958	1958	NA	NA	NA	NA	NA	NA	NA	NA	NA	NA	NA	NA	NA	NA
HELB	-0.0736086	0.339358	0.286779	0.0115891	0.356524	0.205252	0.0472829	0.207258	0.190791	-2.18837	0.118039	-2.02835	0.0449486	0.732506	1	1	1	1_1959	1959	NA	NA	NA	NA	NA	NA	NA	NA	NA	NA	NA	NA	NA	NA
RICS	0.177114	0.274447	0.0847807	-0.00086978	-0.0572956	0.138982	0.234139	0.414007	-0.208594	0.613556	1.05915	-0.0954607	0.0450395	0.983909	1	1	1	1_1960	1960	NA	NA	NA	NA	NA	NA	NA	NA	NA	NA	NA	NA	NA	NA
GAP43	0.495768	0.14024	0.173773	0.115175	0.159446	-0.051212	0.00793352	0.0618622	-0.0694628	0.718525	1.79611	0.0711891	0.0450951	0.997034	1	1	1	1_1961	1961	NA	NA	NA	NA	NA	NA	NA	NA	NA	NA	NA	NA	NA	NA
BAZ1A	0.196949	0.188585	0.273661	0.111499	0.0646433	-0.172005	0.136086	0.292453	-0.0641649	-3.38429	0.070286	1.73147	0.0451223	0.85112	1	1	1	1_1962	1962	NA	NA	NA	NA	NA	NA	NA	NA	NA	NA	NA	NA	NA	NA
RHEB	0.0891934	0.00609822	0.0986765	0.109426	0.154466	0.171005	0.0836492	0.259633	0.0951664	-2.89432	0.338845	1.54976	0.0451722	0.979223	1	1	1	1_1963	1963	NA	NA	NA	NA	NA	NA	NA	NA	NA	NA	NA	NA	NA	NA
APC2	0.130479	0.114443	0.188658	0.0141411	0.23906	0.275253	0.0922929	0.0474201	-0.0032529	1.22601	-1.06187	-0.581739	0.0451977	0.984813	1	1	1	1_1964	1964	NA	NA	NA	NA	NA	NA	NA	NA	NA	NA	NA	NA	NA	NA
ZCCHC24	0.1463	0.138468	0.0210269	0.161702	0.236278	0.126254	0.248578	0.109968	0.0732133	-1.73242	0.474183	0.32529	0.0452025	0.995831	1	1	1	1_1965	1965	NA	NA	NA	NA	NA	NA	NA	NA	NA	NA	NA	NA	NA	NA
BEND6	-0.0323049	0.0721872	0.149436	0.00199591	0.239222	0.259215	-0.180787	0.226027	0.207494	-1.4514	NA	1.19405	0.0452752	0.943923	1	1	1	1_1966	1966	NA	NA	NA	NA	NA	NA	NA	NA	NA	NA	NA	NA	NA	NA
MAGEA12	0.0353317	0.104881	0.199654	0.109652	0.0199169	0.214362	0.325871	0.119375	0.23446	NA	0.281538	-1.02835	0.0453221	0.993075	1	1	1	1_1967	1967	NA	NA	NA	NA	NA	NA	NA	NA	NA	NA	NA	NA	NA	NA
LAMB3	0.109988	0.363661	0.0542943	-0.485247	0.339003	0.0398699	0.0536225	0.0974222	-0.0249484	1.13356	0.573719	0.169593	0.045342	0.936261	1	1	1	1_1968	1968	NA	NA	NA	NA	NA	NA	NA	NA	NA	NA	NA	NA	NA	NA
GLUL	0.20216	0.170611	0.304014	0.0959618	0.117889	0.0928135	-0.0224923	0.070228	0.00680107	0.477105	2.30752	-0.17754	0.0453828	0.999237	1	1	1	1_1969	1969	NA	NA	NA	NA	NA	NA	NA	NA	NA	NA	NA	NA	NA	NA
C11orf48	0.118719	0.047155	0.19757	0.136696	0.120883	-0.000868382	0.144819	0.184522	0.411963	0.692436	-0.846337	-0.903899	0.0453853	0.986246	1	1	1	1_1970	1970	NA	NA	NA	NA	NA	NA	NA	NA	NA	NA	NA	NA	NA	NA
GPR39	0.201057	0.107986	-0.425632	-0.13033	0.0127496	0.221102	-0.0038842	0.0271433	-0.143925	0.404865	4.38107	0.556616	0.0454195	0.820907	1	1	1	1_1971	1971	NA	NA	NA	NA	NA	NA	NA	NA	NA	NA	NA	NA	NA	NA
ZNF576	0.0785905	0.115625	0.201942	0.114053	0.201642	-0.0539857	0.247125	0.123248	0.270516	0.59751	-0.718462	-0.464446	0.0454319	0.993988	1	1	1	1_1972	1972	NA	NA	NA	NA	NA	NA	NA	NA	NA	NA	NA	NA	NA	NA
BYSL	0.105287	0.103455	0.100104	0.189776	0.106971	0.172997	0.0635755	0.190093	0.0450194	0.70288	0.481525	0.194046	0.0456169	0.999845	1	1	1	1_1973	1973	NA	NA	NA	NA	NA	NA	NA	NA	NA	NA	NA	NA	NA	NA
TMED7	0.0723655	-0.126877	0.277398	0.108849	0.11279	0.320669	-0.187795	0.171	0.0719886	0.081568	2.7688	-0.105423	0.045638	0.974315	1	1	1	1_1974	1974	NA	NA	NA	NA	NA	NA	NA	NA	NA	NA	NA	NA	NA	NA
U2AF1	0.00219446	0.0725217	0.331861	-0.013819	0.112539	0.167169	0.0569661	0.414759	0.288127	0.729981	-0.849849	-0.544185	0.0456411	0.985925	1	1	1	1_1975	1975	NA	NA	NA	NA	NA	NA	NA	NA	NA	NA	NA	NA	NA	NA
SLC44A3	0.167117	0.0808812	-0.0467719	0.813733	0.167624	0.113356	-0.0320062	0.224289	0.0370274	-1.80504	1.38107	0.074747	0.0457805	0.980956	1	1	1	1_1976	1976	NA	NA	NA	NA	NA	NA	NA	NA	NA	NA	NA	NA	NA	NA
SOLH	0.224265	0.148117	0.224197	-0.217133	-0.0259951	0.0918942	0.239838	0.128007	0.0528939	1.02313	0.0481086	0.330326	0.045816	0.987412	1	1	1	1_1977	1977	NA	NA	NA	NA	NA	NA	NA	NA	NA	NA	NA	NA	NA	NA
TMEM33	0.18489	0.152883	0.140937	0.146765	0.168177	0.147172	0.0242062	0.119783	0.102472	-1.06438	1.54613	0.0580682	0.0460357	0.998923	1	1	1	1_1978	1978	NA	NA	NA	NA	NA	NA	NA	NA	NA	NA	NA	NA	NA	NA
LYSMD1	0.00905906	-0.0303983	0.29317	0.175857	0.0767456	0.105264	0.153721	0.180232	0.260537	0.416635	-0.426281	0.712411	0.04606	0.997024	1	1	1	1_1979	1979	NA	NA	NA	NA	NA	NA	NA	NA	NA	NA	NA	NA	NA	NA
GARS	0.143348	0.397905	0.19848	0.193739	0.173898	0.0918035	-0.100757	0.0700847	0.0278496	0.826183	-0.0509371	-0.235707	0.0461002	0.995001	1	1	1	1_1980	1980	NA	NA	NA	NA	NA	NA	NA	NA	NA	NA	NA	NA	NA	NA
RTN4R	0.373224	-0.0570767	-0.123546	-0.00359123	0.0108486	0.293521	0.424035	-0.152198	0.215835	-3.86644	1.60347	1.18578	0.04614	0.673741	1	1	1	1_1981	1981	NA	NA	NA	NA	NA	NA	NA	NA	NA	NA	NA	NA	NA	NA
STRAP	0.0384882	0.192545	0.252159	0.210021	0.154502	0.187919	-0.0648545	0.143205	0.172123	-0.63254	0.511134	0.529001	0.046165	0.997074	1	1	1	1_1982	1982	NA	NA	NA	NA	NA	NA	NA	NA	NA	NA	NA	NA	NA	NA
C1orf174	-0.022958	-0.0574962	0.116219	0.604921	0.0360518	0.191342	0.206608	0.298466	0.133903	-0.591125	0.811708	-0.171838	0.0461969	0.989464	1	1	1	1_1983	1983	NA	NA	NA	NA	NA	NA	NA	NA	NA	NA	NA	NA	NA	NA
AMN1	0.108754	0.155849	0.362418	0.181766	0.165569	0.255531	-0.125995	-0.0362889	0.0815526	0.133563	0.796111	0.556616	0.0462592	0.994676	1	1	1	1_1984	1984	NA	NA	NA	NA	NA	NA	NA	NA	NA	NA	NA	NA	NA	NA
NCF2	-0.236764	0.0830089	0.676177	0.14779	-0.0278476	0.125162	-0.00670839	0.212553	0.213594	0.596535	1.17462	0.0189592	0.0463271	0.97798	1	1	1	1_1985	1985	NA	NA	NA	NA	NA	NA	NA	NA	NA	NA	NA	NA	NA	NA
TOR1AIP2	0.0303777	0.0392943	-0.0134806	0.107194	0.106076	-0.0639291	0.0444621	0.24197	0.0185646	-0.866437	3.38107	1.55662	0.0463971	0.987073	1	1	1	1_1986	1986	NA	NA	NA	NA	NA	NA	NA	NA	NA	NA	NA	NA	NA	NA
THAP1	0.0482167	0.0396033	0.235695	0.153407	-0.00831673	0.179164	-0.00596575	0.240948	0.285608	-0.895235	1.8665	0.523449	0.0464581	0.996715	1	1	1	1_1987	1987	NA	NA	NA	NA	NA	NA	NA	NA	NA	NA	NA	NA	NA	NA
NR1I3	0.0988427	0.177543	0.121972	-0.0695251	0.317392	0.442061	-0.0277479	-0.0802442	-0.0744805	1.71853	0.533077	-1.35027	0.0465175	0.862009	1	1	1	1_1988	1988	NA	NA	NA	NA	NA	NA	NA	NA	NA	NA	NA	NA	NA	NA
ZDHHC18	0.171898	0.182233	0.128874	0.140412	0.0294015	-0.110724	0.222552	0.178421	-4.5911e-05	0.696499	2.02641	-0.358495	0.0466944	0.997217	1	1	1	1_1989	1989	NA	NA	NA	NA	NA	NA	NA	NA	NA	NA	NA	NA	NA	NA
SRPR	0.0571893	0.0873849	0.127421	0.380282	0.0912837	0.109032	0.22062	0.0984979	0.0783141	-2.15594	0.565498	0.776156	0.0467579	0.993527	1	1	1	1_1990	1990	NA	NA	NA	NA	NA	NA	NA	NA	NA	NA	NA	NA	NA	NA
ETNK1	-0.00995486	-0.0446061	0.159298	0.161942	0.0371678	0.193273	0.0335846	0.223732	0.248496	0.271066	2.11804	0.363971	0.0467697	0.998313	1	1	1	1_1991	1991	NA	NA	NA	NA	NA	NA	NA	NA	NA	NA	NA	NA	NA	NA
ARHGAP29	0.245454	0.0496234	0.237556	0.306656	0.187875	0.197405	-0.00116028	0.00996501	-0.00996501	-1.22399	0.67058	0.990512	0.046841	0.993643	1	1	1	1_1992	1992	NA	NA	NA	NA	NA	NA	NA	NA	NA	NA	NA	NA	NA	NA
NOL6	0.000996324	0.230417	0.300548	0.0973697	-0.0447786	-0.0724054	0.345776	0.266299	0.149595	0.311708	1.36836	-0.349484	0.0468729	0.994391	1	1	1	1_1993	1993	NA	NA	NA	NA	NA	NA	NA	NA	NA	NA	NA	NA	NA	NA
ITPK1	0.120311	0.123452	0.112541	0.0205437	-0.0124035	-0.0127116	0.355128	0.2141	0.151858	1.3365	-0.225748	-0.617714	0.0468757	0.991083	1	1	1	1_1994	1994	NA	NA	NA	NA	NA	NA	NA	NA	NA	NA	NA	NA	NA	NA
SRP54	-0.0180934	0.186243	0.287356	-0.0302475	0.157375	0.0412751	-0.277227	0.114948	0.040552	-0.0379591	3.8061	0.0913388	0.0469722	0.950834	1	1	1	1_1995	1995	NA	NA	NA	NA	NA	NA	NA	NA	NA	NA	NA	NA	NA	NA
TAOK1	0.168256	0.227376	0.0563798	-0.0675399	-0.065651	0.165856	0.44039	0.348107	-0.218279	-0.0363623	1.44819	0.293582	0.0470316	0.968134	1	1	1	1_1996	1996	NA	NA	NA	NA	NA	NA	NA	NA	NA	NA	NA	NA	NA	NA
JAK2	0.201254	0.166051	0.0393321	-0.0756951	-0.142675	0.24088	0.0823042	0.321793	-0.102807	0.266829	1.75031	1.04565	0.0470494	0.977817	1	1	1	1_1997	1997	NA	NA	NA	NA	NA	NA	NA	NA	NA	NA	NA	NA	NA	NA
SOCS7	0.171179	0.3294	0.244795	0.155919	0.0141097	-0.220034	0.0735237	0.265687	0.213194	-0.4514	0.381074	-0.0283465	0.047086	0.98247	1	1	1	1_1998	1998	NA	NA	NA	NA	NA	NA	NA	NA	NA	NA	NA	NA	NA	NA
KRT19	0.307401	0.10186	0.154563	-0.0470112	0.0858464	0.246575	0.0655241	0.0160512	0.0601044	1.71853	-0.435215	-1.70642	0.0470941	0.92927	1	1	1	1_1999	1999	NA	NA	NA	NA	NA	NA	NA	NA	NA	NA	NA	NA	NA	NA
[truncated: 18,323 more rows]
