# Supplementary material for: Multiple platform assessment of the EGF dependent transcriptome by microarray and deep tag sequencing analysis
Source: BMC Genomics. 2011 Jun 23;12:326. doi: 10.1186/1471-2164-12-326 (PMC3141672; doi:10.1186/1471-2164-12-326)
Supplement: Additional file 7 — Table S6. Table of 1164 genes found significant by RankProd analysis of microarrays and tag ultrasequencing (provided as excel file). [file 1471-2164-12-326-S7.XLS]

## Sheet: WorkSheet
20193	13	2	4	2
70
80
90
100
110
120
130
140
150
155
160
165
170
180
190
200
210
220
235
255

## Sheet: Quick View
Agilent median	Operon median	Illumina median	Solexa median	Median all	Median fold change	Gene symbol	Gene Name
2.76972	1.36816	2.71846	3.32506	2.57654	5.96509	EMP1	epithelial membrane protein 1	heat map scale (Fold Change)		≥5
2.83623	2.03576	0.0358185	5.19983	2.40502	5.29643	AREG	amphiregulin
1.47351	1.31105	2.30126	2.43249	2.12133	4.35094	LYPD3	LY6/PLAUR domain containing 3
1.5333	1.38213	2.38736	3.16213	1.979	3.9422	IL11	interleukin 11
1.6421	2.34258	1.6503	3.23844	1.97159	3.922	IL8	interleukin 8
1.88779				1.88779	3.70068	MT1L	metallothionein 1L (gene/pseudogene)			4
1.802	1.11547	1.88861	3.04813	1.8453	3.59329	PHLDA1	pleckstrin homology-like domain, family A, member 1
1.74807	0.928413	2.29349	1.91428	1.83117	3.55827	MT2A	metallothionein 2A
1.80493	0.245564	2.51818	1.40277	1.77846	3.43061	ITGA2	integrin, alpha 2 (CD49B, alpha 2 subunit of VLA-2 receptor)
1.98925	0.61649	1.53369	1.87852	1.70684	3.26444	MT1X	metallothionein 1X
1.36042	1.34672	1.95259	2.30391	1.70459	3.25937	ISG20	interferon stimulated exonuclease gene 20kDa			3
1.4134	1.18058	1.93176	1.97165	1.62245	3.07898	F3	coagulation factor III (thromboplastin, tissue factor)
1.63676	1.3857	1.62217	3.07656	1.61773	3.06892	PTGS2	prostaglandin-endoperoxide synthase 2 (prostaglandin G/H synthase and cyclooxygenase)
1.82428	1.57662	1.36654	1.52185	1.56933	2.96767	EREG	epiregulin
1.60743	0.939282	1.41128	2.48811	1.50935	2.84682	IER3	immediate early response 3
1.50564	0.98399	1.43759	1.58261	1.4352	2.70419	EPHA2	EPH receptor A2			2
1.38425	0.663724	1.45166	2.46801	1.41795	2.67206	IGFBP4	insulin-like growth factor binding protein 4
1.29033	0.608761	1.88605	1.52842	1.40938	2.65623	FAM83A	family with sequence similarity 83, member A
1.38982	1.1642	1.54058	1.63462	1.39575	2.63124	GLIPR1	GLI pathogenesis-related 1
1.19036	1.06487	1.40451	2.5467	1.37503	2.59372	SERPINB1	serpin peptidase inhibitor, clade B (ovalbumin), member 1
0.912286	1.00476	1.48149	2.87285	1.35968	2.56628	SERPINE2	serpin peptidase inhibitor, clade E (nexin, plasminogen activator inhibitor type 1), member 2		0	≤1.2 AND ≥-1.2
1.41948	0.363294		1.51207	1.35466	2.55738	GRAMD1B	GRAM domain containing 1B
1.55873	0.956392	1.33193	2.27212	1.34218	2.53533	RGS2	regulator of G-protein signaling 2, 24kDa
1.21882	1.02946	1.00243	1.99474	1.31395	2.48622	ANGPTL4	angiopoietin-like 4
1.25452	0.685956	1.56673	2.00803	1.28646	2.43928	LRRC8C	leucine rich repeat containing 8 family, member C
1.55059	1.05615	1.14593	1.79307	1.28053	2.42927	FST	follistatin			-2
1.14796	0.968645	1.43841	1.45919	1.24595	2.37174	WARS	tryptophanyl-tRNA synthetase
1.2843	1.07452	0.430167	2.29358	1.20652	2.3078	UPP1	uridine phosphorylase 1
1.1434	0.631366	1.43386	1.27443	1.19394	2.28777	AGPAT9	1-acylglycerol-3-phosphate O-acyltransferase 9
1.47271	1.29012	0.0440946		1.18573	2.27478	MT1H	metallothionein 1H
0.882864	1.40977	1.12575	0.398776	1.16443	2.24144	PKIA	protein kinase (cAMP-dependent, catalytic) inhibitor alpha			-3
1.22935	0.517647	1.31451	-0.0307646	1.16114	2.23634	GPRC5A	G protein-coupled receptor, family C, group 5, member A
1.11498	1.01266	1.2844	1.84202	1.15603	2.22843	GLRX	glutaredoxin (thioltransferase)
1.69318	-0.0434817	0.889303	3.01605	1.14223	2.20722	IGFBP1	insulin-like growth factor binding protein 1
1.28312	0.420909	1.09593	1.61502	1.13224	2.19199	SLCO4A1	solute carrier organic anion transporter family, member 4A1
1.94223	0.236492			1.13133	2.1906	MT1E	metallothionein 1E			-4
1.51909	0.828355	1.26224	1.16019	1.11835	2.17099	ADM	adrenomedullin
1.07041	0.0402251	1.32877	2.34046	1.1171	2.16911	FOSL1	FOS-like antigen 1
0.864064	0.834725	1.18463	1.22443	1.10566	2.15197	FAM107B	family with sequence similarity 107, member B
0.180224	0.651665	1.44613	1.64836	1.09471	2.1357	SDC4	syndecan 4
1.0716	0.99454	0.954615	2.33575	1.09185	2.13147	BIRC2	baculoviral IAP repeat-containing 2			≤-5
1.21365	0.829163	1.1175	2.14158	1.08927	2.12766	CGA	glycoprotein hormones, alpha polypeptide
0.430613	0.123728	1.56244	3.73302	1.06894	2.09789	ANTXR2	anthrax toxin receptor 2
1.27293	0.870411	1.15058	1.59299	1.0517	2.07298	STC2	stanniocalcin 2
1.11568	0.430807	1.29691	0.933576	1.03635	2.05104	MUC13	mucin 13, cell surface associated
1.02252	0.642425	1.17815		1.02252	2.03147	KLF6	Kruppel-like factor 6
1.01474	0.680269	1.08684	0.382692	1.00925	2.01287	PLAUR	plasminogen activator, urokinase receptor
1.11327	1.05972	0.791719	2.02939	1.00453	2.00629	FEZ2	fasciculation and elongation protein zeta 2 (zygin II)
1.27519	0.988027	0.888452	1.14858	1.00021	2.0003	KCNK1	potassium channel, subfamily K, member 1
1.16487	0.975594	0.205147	1.18316	0.993072	1.99042	GPR87	G protein-coupled receptor 87
0.945002	0.589557	1.12866	1.25853	0.980953	1.97377	TPM4	tropomyosin 4
0.72312	-0.0268728	0.987772	1.91783	0.95771	1.94223	ARHGEF2	Rho/Rac guanine nucleotide exchange factor (GEF) 2
0.92801	0.967786	0.945705	1.44341	0.956746	1.94093	PITPNC1	phosphatidylinositol transfer protein, cytoplasmic 1
0.900607	0.660877	0.945037	1.99673	0.953689	1.93682	CAPN2	calpain 2, (m/II) large subunit
1.1031	0.863701	1.27177	0.718525	0.951534	1.93393	ANXA10	annexin A10	heat map scale (Fold Change)		≥5
0.576992	1.59993	1.15912	1.21357	0.924814	1.89844	VIP	vasoactive intestinal peptide
0.943155	0.140502	0.927538	1.72489	0.914689	1.88516	SMTN	smoothelin
0.921819	0.565202	0.913984	2.11804	0.901931	1.86857	PMEPA1	prostate transmembrane protein, androgen induced 1
1.10128	0.266525	0.685175	2.69412	0.898978	1.86474	IL4R	interleukin 4 receptor
1.2788	0.464515	0.232299	1.85672	0.898346	1.86393	B3GNT5	UDP-GlcNAc:betaGal beta-1,3-N-acetylglucosaminyltransferase 5			4
1.13363	0.718808	0.812497	2.11804	0.895438	1.86017	CNIH	cornichon homolog (Drosophila)
0.903477	0.826686	0.877146	1.84711	0.890311	1.85358	ID1	inhibitor of DNA binding 1, dominant negative helix-loop-helix protein
1.26598	0.586809	1.01145	0.582658	0.889836	1.85297	ERCC1	excision repair cross-complementing rodent repair deficiency, complementation group 1 (includes overlapping antisense sequence)
0.980259	0.350929		1.33422	0.884286	1.84585	ITGA6	integrin, alpha 6
0.89812	0.675649	0.866668	1.47415	0.882394	1.84343	SLC20A1	solute carrier family 20 (phosphate transporter), member 1			3
0.831516	0.522275	0.969076	1.47415	0.881286	1.84202	OSMR	oncostatin M receptor
0.703041	0.878777	1.30037	0.88067	0.879724	1.84002	PHLDA2	pleckstrin homology-like domain, family A, member 2
0.804499	0.874542	1.14999	1.22962	0.876616	1.83606	CSNK1E	casein kinase 1, epsilon
0.893628	0.592929	0.96	1.08522	0.876441	1.83584	STAMBPL1	STAM binding protein-like 1
1.02853	0.589032	0.89291	1.72732	0.876192	1.83552	BMP6	bone morphogenetic protein 6			2
0.663578	0.848833	0.846577	1.3429	0.871656	1.82976	MTAP	methylthioadenosine phosphorylase
0.869654	0.821243	0.851984	1.45549	0.860819	1.81607	ANXA2P1	annexin A2 pseudogene 1
1.14348	0.00904638	0.112299	1.15715	0.856724	1.81092	JUNB	jun B proto-oncogene
1.18808	0.850376	0.150367		0.850376	1.80297	EPGN	epithelial mitogen homolog (mouse)
0.458801	0.678255	1.11451	1.92314	0.847529	1.79942	ANXA2	annexin A2		0	≤1.2 AND ≥-1.2
1.72668	0.8412	-0.00227094		0.8412	1.79154	MT1B	metallothionein 1B
0.865048	0.419553	0.901922	1.2989	0.83714	1.78651	SERPINB8	serpin peptidase inhibitor, clade B (ovalbumin), member 8
0.998985	0.415109	0.656649	1.45549	0.836928	1.78624	WDR69	WD repeat domain 69
1.01338	0.290137	0.961154		0.835326	1.78426	VEGFC	vascular endothelial growth factor C
0.83515	0.523584	1.29115	0.666799	0.829942	1.77761	CLCF1	cardiotrophin-like cytokine factor 1			-2
0.754393	0.71632	0.884736	2.73471	0.827418	1.77451	ANXA2P3	annexin A2 pseudogene 3
0.834142	0.642613	0.841939	1.52842	0.826772	1.77371	SOCS2	suppressor of cytokine signaling 2
0.595262	0.514482	0.950677	2.26601	0.826386	1.77324	TMEM158	transmembrane protein 158 (gene/pseudogene)
0.921992	0.545888	0.969317	0.678606	0.826107	1.7729	EIF2C2	eukaryotic translation initiation factor 2C, 2
0.823384				0.823384	1.76955	LOC100130331	actin, gamma-like			-3
0.8224				0.8224	1.76835	LOC648740	actin, beta pseudogene
0.631208	0.611295	1.18347	0.889637	0.820305	1.76578	SERPINB5	serpin peptidase inhibitor, clade B (ovalbumin), member 5
0.769256	0.785567	1.18476	-0.00359033	0.814811	1.75907	ANKRD57	ankyrin repeat domain 57
0.488244	0.649936	0.951256	1.42552	0.813709	1.75772	SOD2	superoxide dismutase 2, mitochondrial
0.637894	0.791128		1.1589	0.809325	1.75239	TUBB2A	tubulin, beta 2A			-4
0.813647	0.272649	0.884711	0.759585	0.808484	1.75137	PEA15	phosphoprotein enriched in astrocytes 15
0.853114	0.245706		1.26541	0.802333	1.74392	PXN	paxillin
1.24447	0.658157	0.0583319	2.59831	0.801035	1.74235	CREM	cAMP responsive element modulator
0.591794	0.638648	0.963679	0.92585	0.793666	1.73347	IER5	immediate early response 5
0.838347	0.748309	0.442002	1.4982	0.793328	1.73307	NHEDC2	Na+/H+ exchanger domain containing 2			≤-5
0.803125	0.670008	0.773169	1.11897	0.788147	1.72685	TNFRSF1A	tumor necrosis factor receptor superfamily, member 1A
0.779888	0.678426	0.852991	0.514796	0.785135	1.72325	PLIN3	perilipin 3
1.00932	0.631208	0.773238	0.331707	0.780372	1.71757	EZR	ezrin
0.755358	0.160104	0.795676	0.871127	0.775517	1.7118	MID1	midline 1 (Opitz/BBB syndrome)
0.860982	0.629935	0.88873	2.52707	0.775254	1.71149	S100P	S100 calcium binding protein P
0.646678	0.635537	0.846375	1.65143	0.773124	1.70897	IER2	immediate early response 2
0.831594	0.365742	0.917057	2.04543	0.77257	1.70831	DUSP5	dual specificity phosphatase 5
0.755577	0.247548	0.824392	1.95741	0.766713	1.70139	S100A16	S100 calcium binding protein A16
0.737208	0.289264	0.807288	1.62166	0.765262	1.69968	SAT1	spermidine/spermine N1-acetyltransferase 1
0.788509	0.744631	0.663296	1.31561	0.764951	1.69931	MBOAT2	membrane bound O-acyltransferase domain containing 2
0.74937	0.463013	0.755868	2.1054	0.752619	1.68485	SFN	stratifin
0.84384	0.453606	0.660721	1.29358	0.75228	1.68445	FGFBP1	fibroblast growth factor binding protein 1
0.769188	0.685693	1.12327	0.165425	0.7499	1.68168	AXL	AXL receptor tyrosine kinase
1.11908	0.761109	0.697476	0.50954	0.746665	1.67791	ANKRD13C	ankyrin repeat domain 13C	heat map scale (Fold Change)		≥5
0.956908	0.000671275	0.696305	2.19821	0.745124	1.67612	INPP4B	inositol polyphosphate-4-phosphatase, type II, 105kDa
0.667064	0.0160896	0.822658	1.34865	0.744861	1.67581	RIPK4	receptor-interacting serine-threonine kinase 4
0.893115	0.040125	0.754395	0.743259	0.744474	1.67536	MPRIP	myosin phosphatase Rho interacting protein
1.36205	0.229678	0.984765	0.409523	0.742728	1.67334	FLNC	filamin C, gamma
0.683548	0.464663	0.851441	1.41526	0.737522	1.66731	OBFC2A	oligonucleotide/oligosaccharide-binding fold containing 2A			4
0.91834	0.34705	0.262528	2.39401	0.734348	1.66365	CXCL2	chemokine (C-X-C motif) ligand 2
0.805117	0.602103	0.68312	1.52481	0.733069	1.66217	OLR1	oxidized low density lipoprotein (lectin-like) receptor 1
0.983324	0.640316	0.723276	2.1311	0.728638	1.65707	MCL1	myeloid cell leukemia sequence 1 (BCL2-related)
0.434243	1.02495	0.223182	2.92943	0.7263	1.65439	KCNC4	potassium voltage-gated channel, Shaw-related subfamily, member 4
0.685801	0.685208	0.767669	1.11072	0.720349	1.64758	CLDN1	claudin 1			3
0.68401	0.57394	0.713841	1.21095	0.717784	1.64465	PFKP	phosphofructokinase, platelet
0.872112	0.334596	0.377282	1.07911	0.715478	1.64203	BIRC3	baculoviral IAP repeat-containing 3
0.689382	0.0613319	0.815402	2.04791	0.712304	1.63842	TNFRSF21	tumor necrosis factor receptor superfamily, member 21
1.00856	0.324271	0.272932	1.74267	0.711828	1.63788	PPAP2B	phosphatidic acid phosphatase type 2B
0.79534	0.252339	0.744496	0.526271	0.711382	1.63737	KCNN4	potassium intermediate/small conductance calcium-activated channel, subfamily N, member 4			2
0.737467	0.420797	0.678356	1.48834	0.707911	1.63344	BCAR3	breast cancer anti-estrogen resistance 3
1.1027	0.719819	0.419284	0.659709	0.702945	1.62782	SPHK1	sphingosine kinase 1
0.621013	0.500668	0.881126	0.744243	0.702316	1.62711	HOXA5	homeobox A5
0.624479	0.56879	0.702124	1.41987	0.700561	1.62514	GFPT2	glutamine-fructose-6-phosphate transaminase 2
0.741808	0.587699	1.06216	1.11128	0.698799	1.62315	HSPA5	heat shock 70kDa protein 5 (glucose-regulated protein, 78kDa)		0	≤1.2 AND ≥-1.2
0.590399	0.299293	0.882489	1.33206	0.698682	1.62302	CAPRIN2	caprin family member 2
0.525953	0.759333	0.621974	1.27227	0.690653	1.61401	SEPT10	septin 10
0.00578135	0.862721	0.87165	2.25706	0.688175	1.61124	VGF	VGF nerve growth factor inducible
0.422279			1.0019	0.684266	1.60688	VTI1A	vesicle transport through interaction with t-SNAREs homolog 1A (yeast)
0.735312	0.417652	0.92737	0.284122	0.681304	1.60359	YOD1	YOD1 OTU deubiquinating enzyme 1 homolog (S. cerevisiae)			-2
0.753333	-0.208423	0.711043	0.718525	0.67923	1.60129	NRIP1	nuclear receptor interacting protein 1
0.577569	0.100443	1.00782	0.935128	0.676435	1.59819	EFNB2	ephrin-B2
0.771407	0.567598	0.60061	1.55662	0.675051	1.59665	PDLIM5	PDZ and LIM domain 5
0.550502	0.664144	0.681099	1.40338	0.672622	1.59397	DUSP1	dual specificity phosphatase 1
0.715672	0.502337	0.818288	1.12664	0.672553	1.59389	PLIN2	perilipin 2			-3
0.803887	0.39918	0.697376	1.56529	0.672112	1.5934	DRAP1	DR1-associated protein 1 (negative cofactor 2 alpha)
0.631248	0.664572	0.68084	0.68105	0.669582	1.59061	ANKRD13A	ankyrin repeat domain 13A
0.672887	0.639155	0.706163	0.857786	0.667005	1.58777	RND3	Rho family GTPase 3
0.645889	0.145615	0.768845	1.16106	0.663015	1.58339	MYH9	myosin, heavy chain 9, non-muscle
0.401676	0.840056	0.560244	1.32858	0.660188	1.58029	UBASH3B	ubiquitin associated and SH3 domain containing B			-4
0.491637	0.069863	0.667804	1.61899	0.65879	1.57876	NEDD4L	neural precursor cell expressed, developmentally down-regulated 4-like
0.618218	0.259284	0.797213	0.880444	0.656711	1.57648	TBC1D2	TBC1 domain family, member 2
0.712952	-0.0337023	0.727097	1.13085	0.652973	1.57241	EPAS1	endothelial PAS domain protein 1
0.655611	-0.0245124	0.652525		0.652525	1.57192	FLJ40504	keratin 18 pseudogene
1.28421	0.159079	0.24479	3.8622	0.649154	1.56825	CXCL1	chemokine (C-X-C motif) ligand 1 (melanoma growth stimulating activity, alpha)			≤-5
0.511474	0.569161	0.815278	1.40254	0.646765	1.56565	NP	ortholog of mouse neuropoietin (pseudogene in humans)
0.517767	0.0876473	0.820168	1.48061	0.646094	1.56493	FERMT1	fermitin family member 1
0.645958	0.382435	1.16569		0.645958	1.56478	NDRG1	N-myc downstream regulated 1
0.99938	0.0834164	0.369958	1.82165	0.642828	1.56139	GJB3	gap junction protein, beta 3, 31kDa
0.801539	0.392783	0.513537	0.615539	0.636915	1.555	ASAM	adipocyte-specific adhesion molecule
0.160656	0.797888	0.612273	0.768946	0.635804	1.5538	MYADM	myeloid-associated differentiation marker
0.651005	0.17165	0.940604	0.373752	0.635466	1.55344	ZFP36	zinc finger protein 36, C3H type, homolog (mouse)
0.597365	0.255908	0.949006	1.10094	0.632744	1.55051	CYP26B1	cytochrome P450, family 26, subfamily B, polypeptide 1
0.552532	0.723063	0.464751	1.45967	0.63248	1.55023	PANX1	pannexin 1
0.519678	0.328676	0.800021	0.994886	0.632458	1.5502	TMBIM1	transmembrane BAX inhibitor motif containing 1
0.629295	0.440495	0.721688	0.529172	0.632305	1.55004	RAB31	RAB31, member RAS oncogene family
0.623993	0.0274251	2.18912		0.623993	1.54114	MT1A	metallothionein 1A
0.709624	0.440088	0.679137	1.4572	0.623836	1.54097	WDR1	WD repeat domain 1
0.904657	-0.293263	0.496771	1.39439	0.623324	1.54042	MAP2K3	mitogen-activated protein kinase kinase 3	heat map scale (Fold Change)		≥5
0.639711	0.527913	0.623922	0.115765	0.622732	1.53979	MLKL	mixed lineage kinase domain-like
0.985592	0.139797	0.700736	0.364888	0.621674	1.53866	ZMIZ1	zinc finger, MIZ-type containing 1
0.539632	0.298995	0.702039	1.32134	0.621042	1.53799	SLC25A37	solute carrier family 25, member 37
0.535275	0.388954	0.642167	1.89548	0.621012	1.53795	ODC1	ornithine decarboxylase 1
0.543359	0.599317	1.15584	1.63211	0.620673	1.53759	TUBB3	tubulin, beta 3			4
0.609697			0.62373	0.616714	1.53338	LOC644936	actin, beta pseudogene
0.515555	0.481853	0.602368	1.51597	0.615141	1.53171	PICALM	phosphatidylinositol binding clathrin assembly protein
0.764065	0.404045	0.444655	1.75023	0.614791	1.53134	ENC1	ectodermal-neural cortex 1 (with BTB-like domain)
0.956719	0.172586	0.336506	1.43109	0.610185	1.52645	SHANK2	SH3 and multiple ankyrin repeat domains 2
0.533895	0.108496	0.955053	1.23186	0.606	1.52203	SHB	Src homology 2 domain containing adaptor protein B			3
0.506125	0.493683	0.728529	0.603466	0.604634	1.52059	LY6K	lymphocyte antigen 6 complex, locus K
0.744031	0.349865	0.401865	0.631578	0.603685	1.51959	MALL	mal, T-cell differentiation protein-like
1.01094	0.4	0.514429	0.690472	0.60245	1.51829	GPR161	G protein-coupled receptor 161
0.601892	0.315656	0.663426		0.601892	1.51771	INPP1	inositol polyphosphate-1-phosphatase
0.594777	0.0804044	0.898553	1.44333	0.601715	1.51752	TNFRSF12A	tumor necrosis factor receptor superfamily, member 12A			2
0.597914	0.222025	0.606541	0.936871	0.600447	1.51619	TNIP2	TNFAIP3 interacting protein 2
0.782657	0.308447	0.633397	0.56741	0.600404	1.51614	MGLL	monoglyceride lipase
0.613429	0.159942	0.718949	0.698814	0.600069	1.51579	BNC2	basonuclin 2
0.573686	-0.0257362	0.828586	1.21644	0.598708	1.51436	CSRNP1	cysteine-serine-rich nuclear protein 1
0.763139	0.428136	0.619812	0.574602	0.597207	1.51279	CCND1	cyclin D1		0	≤1.2 AND ≥-1.2
0.687205	0.442708	0.651779		0.596994	1.51256	S100A11	S100 calcium binding protein A11
0.566819	0.433379	0.654917	0.954062	0.593782	1.5092	CIB1	calcium and integrin binding 1 (calmyrin)
0.659439	0.52327	0.563033	1.2042	0.593645	1.50905	FAT1	FAT tumor suppressor homolog 1 (Drosophila)
0.614202	0.52212	0.800192	0.686149	0.58934	1.50456	GADD45A	growth arrest and DNA-damage-inducible, alpha
0.605364	0.712346	0.258334		0.588461	1.50364	SPINK1	serine peptidase inhibitor, Kazal type 1			-2
0.584656	0.305248	0.587051	0.70791	0.585854	1.50093	IL27RA	interleukin 27 receptor, alpha
0.708406	0.437527	0.471813	1.36551	0.584603	1.49963	GRAMD3	GRAM domain containing 3
0.462167	0.448216	0.596486	1.2245	0.584125	1.49913	CD9	CD9 molecule
0.464365	0.3504	0.800317	0.681652	0.58386	1.49885	PPP1R15A	protein phosphatase 1, regulatory (inhibitor) subunit 15A
0.492684	0.433162	0.78739	0.755367	0.581758	1.49667	UBE2H	ubiquitin-conjugating enzyme E2H (UBC8 homolog, yeast)			-3
0.289125	0.406711	0.891426	1.39327	0.578523	1.49332	KCTD5	potassium channel tetramerisation domain containing 5
0.619559	0.443881	0.562453		0.577845	1.49262	FERMT2	fermitin family member 2
0.595613	0.500549	0.558772	0.933615	0.577192	1.49194	EGR1	early growth response 1
0.635572	0.248739	0.51135	1.27121	0.577047	1.49179	ARHGAP10	Rho GTPase activating protein 10
0.65979	0.198533	0.676522	0.745115	0.575252	1.48994	ARHGEF18	Rho/Rac guanine nucleotide exchange factor (GEF) 18			-4
0.612781	0.574672		-2.17587	0.574672	1.48934	ANXA2P2	annexin A2 pseudogene 2
0.676973	0.497793	0.615958	0.828532	0.57256	1.48716	GRPEL1	GrpE-like 1, mitochondrial (E. coli)
0.608385	0.651055	0.535281	-0.5011	0.571833	1.48641	STX11	syntaxin 11
0.467955	0.60588	0.208377	0.895647	0.571494	1.48606	ARL5B	ADP-ribosylation factor-like 5B
0.592409	0.363269	0.596206	0.910407	0.566838	1.48127	NPC1	Nasopharyngeal carcinoma 1			≤-5
0.654398	0.282917	0.880928	0.774769	0.566084	1.4805	ITPRIP	inositol 1,4,5-triphosphate receptor interacting protein
0.592247	0.259456	0.486254	1.89807	0.565642	1.48005	ARHGEF4	Rho guanine nucleotide exchange factor (GEF) 4
0.484521	0.527966	0.63037	0.859863	0.564501	1.47888	ULBP2	UL16 binding protein 2
0.793897	0.423878	0.849837	-0.0233167	0.56449	1.47886	EXT1	exostosin 1
0.664147	0.509689	0.416962	1.45517	0.563041	1.47738	LONRF3	LON peptidase N-terminal domain and ring finger 3
0.627254	0.520075	0.581824		0.562533	1.47686	KIFC3	kinesin family member C3
0.721032	0.405141	0.791252	0.133563	0.562098	1.47641	KIAA1949	KIAA1949
0.581648	0.30583	0.34666	1.24798	0.560826	1.47511	ACTG1	actin, gamma 1
0.440157	0.311019	0.530838	1.54697	0.559079	1.47333	PTGER4	prostaglandin E receptor 4 (subtype EP4)
0.587409	0.511304	0.00458295	2.83882	0.557204	1.47142	CXCL3	chemokine (C-X-C motif) ligand 3
0.679676	0.385676	0.516781	1.20392	0.556348	1.47054	LDLR	low density lipoprotein receptor
0.52519	0.150762	0.661971	1.03212	0.55434	1.4685	EHD4	EH-domain containing 4
0.494317	0.731147	0.318371	2.02109	0.554177	1.46833	KRT15	keratin 15
0.838751	0.552723	0.541268		0.552723	1.46685	TIPARP	TCDD-inducible poly(ADP-ribose) polymerase	heat map scale (Fold Change)		≥5
0.558102	0.448174	0.583969	0.669072	0.549417	1.46349	S100A2	S100 calcium binding protein A2
0.541117	0.548462	0.465703	1.95495	0.54479	1.45881	NAMPT	nicotinamide phosphoribosyltransferase
0.55381	0.429358	0.670728	-0.788851	0.542707	1.4567	IFNGR1	interferon gamma receptor 1
1.76989	0.0580626	0.542061		0.542061	1.45605	MT1G	metallothionein 1G
0.747256	0.100338	0.507056	0.703002	0.541698	1.45568	OAS1	2',5'-oligoadenylate synthetase 1, 40/46kDa			4
0.564859	-0.0258558	0.555151	0.710628	0.539303	1.45327	SLC25A22	solute carrier family 25 (mitochondrial carrier: glutamate), member 22
0.579579	0.172252	0.551679	0.519104	0.535391	1.44934	PPP4R1	protein phosphatase 4, regulatory subunit 1
0.683907	0.335392	0.696952	-0.765312	0.533577	1.44751	TNFRSF10A	tumor necrosis factor receptor superfamily, member 10a
0.534516	0.389174	0.538769	1.67058	0.53273	1.44666	CHMP2B	chromatin modifying protein 2B
0.649858	0.206541	0.566178	0.516891	0.532367	1.4463	TRIM8	tripartite motif-containing 8			3
0.549466	0.451305	0.61042		0.531272	1.4452	CCDC85C	coiled-coil domain containing 85C
0.652462	0.215182	0.559441	0.421139	0.530493	1.44442	ENTPD7	ectonucleoside triphosphate diphosphohydrolase 7
1.01859	0.404529	0.556052	0.355955	0.529738	1.44367	RABGEF1	RAB guanine nucleotide exchange factor (GEF) 1
0.745678	0.202015	0.540276	0.414603	0.52901	1.44294	SMOX	spermine oxidase
0.539463	0.301417	0.905818	1.44819	0.526531	1.44046	DUSP4	dual specificity phosphatase 4			2
0.446088	0.297026	0.643599	0.585105	0.526221	1.44015	SERINC2	serine incorporator 2
0.881884	0.185384	0.113086	1.16372	0.52602	1.43995	STK17A	serine/threonine kinase 17a
0.510604	0.538544	0.405118	0.691158	0.524574	1.43851	CDK6	cyclin-dependent kinase 6
0.551637	0.296818	0.619001	1.33003	0.523695	1.43763	FHOD1	formin homology 2 domain containing 1
0.427729	0.574744	0.387776	2.27416	0.521596	1.43554	GDE1	glycerophosphodiester phosphodiesterase 1		0	≤1.2 AND ≥-1.2
0.682736	0.339081	0.145879	1.03351	0.520808	1.43476	DLGAP4	discs, large (Drosophila) homolog-associated protein 4
0.472678	0.135063	0.649317	1.71312	0.520795	1.43475	ARHGEF19	Rho guanine nucleotide exchange factor (GEF) 19
0.511962	0.212662	0.526659	1.14158	0.51931	1.43327	TNFRSF25	tumor necrosis factor receptor superfamily, member 25
0.363683	0.51729	0.522176	1.18993	0.516797	1.43077	SLC2A1	solute carrier family 2 (facilitated glucose transporter), member 1
0.168683	0.315727	1.39689	0.938487	0.516637	1.43062	ETS1	v-ets erythroblastosis virus E26 oncogene homolog 1 (avian)			-2
0.609382	0.596497	0.0115634	0.796528	0.515557	1.42955	FLJ36031	hypothetical protein FLJ36031
0.97171	0.308883	0.415839	1.66282	0.515238	1.42923	C5orf62	chromosome 5 open reading frame 62
0.59225	0.369531	0.470393	0.948933	0.5138	1.42781	CCDC107	coiled-coil domain containing 107
0.516482	0.381949	0.611133	1.2216	0.513261	1.42727	YRDC	yrdC domain containing (E. coli)
0.731542	0.328268	0.787779	-0.270917	0.508258	1.42233	ZNF503	zinc finger protein 503			-3
0.507822	0.323857	0.508213		0.507822	1.4219	CXorf61	chromosome X open reading frame 61
0.485314	0.593705	0.51787	0.327706	0.506135	1.42024	BCL9L	B-cell CLL/lymphoma 9-like
0.391897	0.384503	0.947411	2.27908	0.505797	1.41991	TAGLN	transgelin
0.497767	0.290615	0.513707	1.18344	0.505737	1.41985	DNAJB9	DnaJ (Hsp40) homolog, subfamily B, member 9
0.464794	0.25657	0.905041	0.58966	0.503846	1.41799	SAMD4A	sterile alpha motif domain containing 4A			-4
0.661456	0.386396	0.574996	0.695508	0.500519	1.41472	ETF1	eukaryotic translation termination factor 1
0.424234	0.393251	0.651283	0.749261	0.500191	1.4144	SEMA3B	sema domain, immunoglobulin domain (Ig), short basic domain, secreted, (semaphorin) 3B
0.52682	0.349963	0.501301	0.620746	0.498625	1.41287	ERICH1	glutamate-rich 1
0.377591	0.499327	0.494182	1.32502	0.496755	1.41104	LYAR	Ly1 antibody reactive homolog (mouse)
0.347475	0.485369	0.785534	0.978708	0.496667	1.41095	ITGA5	integrin, alpha 5 (fibronectin receptor, alpha polypeptide)			≤-5
0.474246	0.289567	0.517943	1.82853	0.496094	1.41039	GNG12	guanine nucleotide binding protein (G protein), gamma 12
0.543083	0.315635	0.188543	0.827138	0.49394	1.40829	FAM59A	family with sequence similarity 59, member A
0.516551	0.356526	0.500762	1.30084	0.492863	1.40723	BTBD10	BTB (POZ) domain containing 10
0.593209	0.386329	0.421433	2.97176	0.491446	1.40585	MAT2A	methionine adenosyltransferase II, alpha
0.412068	0.296336	0.553789	0.58329	0.489186	1.40365	HBP1	HMG-box transcription factor 1
0.492684	0.425081	0.857868	0.480184	0.486434	1.40098	CDKN1C	cyclin-dependent kinase inhibitor 1C (p57, Kip2)
0.350474	0.54153	0.869849	0.109157	0.486418	1.40096	TRIB1	tribbles homolog 1 (Drosophila)
0.47441	0.0642276	0.59913	1.53316	0.483957	1.39857	FOXN2	forkhead box N2
0.425414	0.343832	0.884656	1.49655	0.481497	1.39619	PKP2	plakophilin 2
0.467227	0.511938	0.494546	0.354713	0.480887	1.3956	KRT18	keratin 18
0.612047	0.394214	0.576771	-0.494469	0.480839	1.39555	ARHGAP12	Rho GTPase activating protein 12
0.474774	0.194956	0.66157	1.26817	0.479495	1.39426	IRF2BP2	interferon regulatory factor 2 binding protein 2
0.454159	0.624117	0.501561	0.846123	0.478468	1.39326	RGS17	regulator of G-protein signaling 17
0.389651	0.211072	0.531802	0.523963	0.477545	1.39237	SLC9A3R1	solute carrier family 9 (sodium/hydrogen exchanger), member 3 regulator 1	heat map scale (Fold Change)		≥5
0.498639	0.0953549	0.619349	0.883574	0.477463	1.39229	GSK3B	glycogen synthase kinase 3 beta
0.477593	0.277467	0.918191	0.82468	0.475488	1.39039	DDIT3	DNA-damage-inducible transcript 3
0.391854	0.047937	0.581175	0.83717	0.473863	1.38882	ARID3B	AT rich interactive domain 3B (BRIGHT-like)
1.30803	0.400622	0.377689	0.261326	0.473318	1.3883	IL23A	interleukin 23, alpha subunit p19
0.466373	0.50741	0.329644	0.507706	0.473303	1.38828	EXTL2	exostoses (multiple)-like 2			4
0.559972	0.141355	0.564227	-0.80929	0.472498	1.38751	CNN2	calponin 2
0.529811	0.400595	0.475742	1.67058	0.470961	1.38603	MAP1LC3B	microtubule-associated protein 1 light chain 3 beta
0.55548	0.635722	0.2275	1.39264	0.470305	1.3854	KLF5	Kruppel-like factor 5 (intestinal)
0.457627	0.501966	0.0956158	1.4746	0.46665	1.3819	ARC	activity-regulated cytoskeleton-associated protein
0.478119	0.239919	0.412104	1.223	0.466141	1.38141	SLC38A1	solute carrier family 38, member 1			3
0.565327	0.172817	0.468497	0.90595	0.465097	1.38041	AEN	apoptosis enhancing nuclease
0.455753	0.367744	0.695399	0.152012	0.465056	1.38037	CSGALNACT2	chondroitin sulfate N-acetylgalactosaminyltransferase 2
0.551083	-0.0178903	0.359281	1.06359	0.464968	1.38029	PAQR5	progestin and adipoQ receptor family member V
0.670302	0.421779	0.601173	0.18603	0.46162	1.37709	DDX21	DEAD (Asp-Glu-Ala-Asp) box polypeptide 21
0.504278	0.32904	0.459095	0.556616	0.461406	1.37688	PLAA	phospholipase A2-activating protein			2
0.429463	0.126302	0.503379	0.560458	0.461375	1.37685	TINAGL1	tubulointerstitial nephritis antigen-like 1
0.479171	0.28857	0.436476	1.10442	0.457823	1.37347	GKN2	gastrokine 2
0.419314	0.530637	0.423898	1.04009	0.45752	1.37318	TPBG	trophoblast glycoprotein
0.57883	0.207622	0.0525287	1.92736	0.455149	1.37092	SECTM1	secreted and transmembrane 1
0.510266	0.3635	0.489485	0.962307	0.4531	1.36898	CORO1C	coronin, actin binding protein, 1C		0	≤1.2 AND ≥-1.2
0.948636	0.521578	0.345496	-1.01844	0.452904	1.36879	HRH1	histamine receptor H1
0.620322	0.122938	0.503234	1.57126	0.452259	1.36818	UBR1	ubiquitin protein ligase E3 component n-recognin 1
0.63646	0.243037	0.451591		0.451591	1.36755	MGC102966
0.383602	0.188176	0.699268	0.567842	0.451267	1.36724	SPSB1	splA/ryanodine receptor domain and SOCS box containing 1
0.498132	0.158732	0.612417	0.927112	0.451111	1.36709	RHOC	ras homolog gene family, member C			-2
0.413813	0.457919	0.310956	1.12793	0.451002	1.36699	DOK7	docking protein 7
0.363903	0.0208708	0.558926	1.28067	0.45004	1.36608	DCBLD2	discoidin, CUB and LCCL domain containing 2
0.3971	0.250315	0.670881	0.604354	0.447541	1.36371	COTL1	coactosin-like 1 (Dictyostelium)
0.481052	0.320279	0.561615	-0.345019	0.445174	1.36148	CDK2AP2	cyclin-dependent kinase 2 associated protein 2
0.314096	0.478297	0.705676	-0.0110455	0.444866	1.36119	TNFRSF10D	tumor necrosis factor receptor superfamily, member 10d, decoy with truncated death domain			-3
0.396934	0.427052	0.461485	1.21173	0.444269	1.36062	KRT8	keratin 8
0.485104	0.401172	0.30395	0.4746	0.442946	1.35938	TMEM41B	transmembrane protein 41B
0.580639	0.23875	0.470437	0.796111	0.441862	1.35836	ASB6	ankyrin repeat and SOCS box-containing 6
0.460316	0.421752	0.592501	-0.175188	0.441034	1.35758	CCM2	cerebral cavernous malformation 2
0.515261	0.311151	0.338066	1.40658	0.44086	1.35741	PID1	phosphotyrosine interaction domain containing 1			-4
0.746795	0.440393	0.0319933		0.440393	1.35697	C16orf52	chromosome 16 open reading frame 52
0.217433	0.449408	0.409291	1.13356	0.439155	1.35581	RHEBL1	Ras homolog enriched in brain like 1
0.395865	0.362471	0.469817	1.13122	0.437019	1.3538	MOSPD1	motile sperm domain containing 1
0.562772	0.436932		0.211149	0.436932	1.35372	GLS	glutaminase
0.187285	0.173354	0.731569	2.64411	0.436825	1.35362	SEMA4B	sema domain, immunoglobulin domain (Ig), transmembrane domain (TM) and short cytoplasmic domain, (semaphorin) 4B			≤-5
0.492458	0.340361	0.660783	0.208201	0.43614	1.35298	ALG13	asparagine-linked glycosylation 13 homolog (S. cerevisiae)
0.593989	0.44578	0.426468	-0.124106	0.436124	1.35296	FCHO1	FCH domain only 1
0.481103	0.301766	0.660382	-0.23188	0.4358	1.35266	SERTAD1	SERTA domain containing 1
0.455856	0.455242	0.435497	-1.11612	0.435497	1.35238	CYP24A1	cytochrome P450, family 24, subfamily A, polypeptide 1
0.692643	0.147403	0.310068	1.30572	0.43499	1.3519	MORC3	MORC family CW-type zinc finger 3
0.44698	0.228403	0.78356	-0.104011	0.434241	1.3512	PLCD3	phospholipase C, delta 3
0.427814	0.0447199	0.438938	1.06913	0.433516	1.35052	PRICKLE1	prickle homolog 1 (Drosophila)
0.5083	0.112613	0.193908	1.05731	0.432347	1.34943	BCR	breakpoint cluster region
0.574282	0.284239	0.366681	0.997795	0.432064	1.34916	SLC1A5	solute carrier family 1 (neutral amino acid transporter), member 5
0.428965	0.433949	0.50149	0.336679	0.431457	1.34859	PPP2CB	protein phosphatase 2, catalytic subunit, beta isozyme
0.611704	0.327119	0.442609	0.895647	0.430649	1.34784	DNAJC3	DnaJ (Hsp40) homolog, subfamily C, member 3
0.42742	0.386942	0.574322	-0.0507143	0.429857	1.3471	GPR172A	G protein-coupled receptor 172A
0.876723	0.407975	0.23418	1.59056	0.429572	1.34683	DUSP6	dual specificity phosphatase 6
0.415088	0.596787	0.216977	0.442474	0.428781	1.3461	BZW1	basic leucine zipper and W2 domains 1	heat map scale (Fold Change)		≥5
0.589936	0.36944	0.0561611	1.23221	0.427663	1.34505	CHST11	carbohydrate (chondroitin 4) sulfotransferase 11
0.427269	0.24424		1.64411	0.427269	1.34469	ATP13A3	ATPase type 13A3
0.945416	0.300172	0.609264	-0.729958	0.427172	1.3446	NUP50	nucleoporin 50kDa
0.357945	0.211973	0.482236	0.910253	0.427096	1.34452	ADORA2B	adenosine A2b receptor
0.589507	0.425003	0.359188	0.76258	0.426534	1.344	AKAP8	A kinase (PRKA) anchor protein 8			4
0.561562	0.179239	0.571677	0.353488	0.426332	1.34381	RHOF	ras homolog gene family, member F (in filopodia)
0.394565	0.192584	0.539694	0.394865	0.426277	1.34376	CDC42EP4	CDC42 effector protein (Rho GTPase binding) 4
0.425916	0.368165	0.516537		0.426195	1.34369	ACTN1	actinin, alpha 1
0.317241	0.382338	0.585327	0.17944	0.425287	1.34284	DDIT4	DNA-damage-inducible transcript 4
0.459988	0.276331	0.385145	1.06218	0.422567	1.34031	TRIM25	tripartite motif-containing 25			3
0.56984	0.127364	0.55488	-0.319366	0.422092	1.33987	ABHD6	abhydrolase domain containing 6
0.364764	0.249347	0.617808	1.02492	0.421234	1.33907	PMP22	peripheral myelin protein 22
0.199797	0.807481	0.377671	1.22103	0.420635	1.33852	NT5E	5'-nucleotidase, ecto (CD73)
0.397371	0.240893	0.671689	1.08381	0.42052	1.33841	GALNTL4	UDP-N-acetyl-alpha-D-galactosamine:polypeptide N-acetylgalactosaminyltransferase-like 4
0.460295	0.200195	0.378619	0.653478	0.420201	1.33811	SH2D3A	SH2 domain containing 3A			2
0.30538	0.241288	0.745379	0.412226	0.418393	1.33644	RASD1	RAS, dexamethasone-induced 1
0.373275	0.432046	0.649516		0.418177	1.33624	C17orf91	chromosome 17 open reading frame 91
0.725355	0.213486	0.386605	0.882386	0.417995	1.33607	FHL2	four and a half LIM domains 2
0.365518	0.322248	0.469711	1.05816	0.417615	1.33572	SH2B3	SH2B adaptor protein 3
0.434408	0.598372	0.398916	-0.680423	0.416662	1.33484	SBNO1	strawberry notch homolog 1 (Drosophila)		0	≤1.2 AND ≥-1.2
0.297807	0.113679	0.430451	1.16176	0.416576	1.33476	PDP1	pyruvate dehyrogenase phosphatase catalytic subunit 1
0.427189	0.297799	0.340957	0.976683	0.416556	1.33474	RDH13	retinol dehydrogenase 13 (all-trans/9-cis)
0.306765	0.423002	0.453623	0.30614	0.416099	1.33431	PTS	6-pyruvoyltetrahydropterin synthase
0.408613	0.251196	0.477107	0.511044	0.41462	1.33295	HSPA14	heat shock 70kDa protein 14
0.230182	0.334437	0.595311	0.540496	0.414469	1.33281	RAB20	RAB20, member RAS oncogene family			-2
0.414746	0.308003	0.471943	-0.0727406	0.414333	1.33268	FAM135A	family with sequence similarity 135, member A
0.493352	0.178519	0.425356	0.664077	0.413734	1.33213	ACSL3	acyl-CoA synthetase long-chain family member 3
0.249428	0.527869	0.357456	0.417356	0.412674	1.33115	TROVE2	TROVE domain family, member 2
0.203581		0.628166	-0.681554	0.412628	1.33111	MYEOV	myeloma overexpressed (in a subset of t(11;14) positive multiple myelomas)
0.546614	0.077947	0.417122	1.27255	0.412529	1.33102	HIF1A	hypoxia inducible factor 1, alpha subunit (basic helix-loop-helix transcription factor)			-3
0.456085	0.335283	0.600735	0.649725	0.412504	1.33099	VKORC1L1	vitamin K epoxide reductase complex, subunit 1-like 1
0.565906	0.412006	0.398566		0.412006	1.33053	SLCO1B3	solute carrier organic anion transporter family, member 1B3
0.350062	0.171745	0.627615	0.474154	0.411719	1.33027	ELFN2	extracellular leucine-rich repeat and fibronectin type III domain containing 2
0.620353	0.158879	0.375439	0.906604	0.411634	1.33019	PTRF	polymerase I and transcript release factor
0.376925	0.175172	0.445462	1.07599	0.411194	1.32979	ADRB2	adrenergic, beta-2-, receptor, surface			-4
	0.35849	0.461375		0.409933	1.32862	TMED7-TICAM2	TMED7-TICAM2 readthrough
0.507789	0.354285	0.411955	0.406373	0.409164	1.32792	PRNP	prion protein
0.398054	0.183116	0.419833	0.918324	0.408943	1.32771	NET1	neuroepithelial cell transforming 1
0.358198	0.257486	0.287562	0.742172	0.407131	1.32605	PLEK2	pleckstrin 2
0.567595	0.00957704	0.410795	0.375009	0.40695	1.32588	FHOD3	formin homology 2 domain containing 3			≤-5
0.309211	0.433155	0.377764	0.647014	0.40546	1.32451	SCML1	sex comb on midleg-like 1 (Drosophila)
0.554453	0.0792949	0.406779	1.27652	0.401275	1.32067	MAMLD1	mastermind-like domain containing 1
0.280005	0.365699	0.468353	0.288098	0.400672	1.32012	UAP1	UDP-N-acteylglucosamine pyrophosphorylase 1
0.504193	0.0902974	0.394641	1.70862	0.399888	1.31941	SOCS3	suppressor of cytokine signaling 3
0.30311	0.431765	0.452007	1.183	0.39934	1.3189	CHORDC1	cysteine and histidine-rich domain (CHORD)-containing 1
0.391064	0.100223	0.594779	0.429983	0.398458	1.3181	SLC4A7	solute carrier family 4, sodium bicarbonate cotransporter, member 7
0.438117	0.382857	0.15166	1.14158	0.398406	1.31805	PLCL2	phospholipase C-like 2
0.0423126	0.442528	0.434633	1.09867	0.397984	1.31767	MPZL2	myelin protein zero-like 2
0.685806	0.381353	0.546264	0.10874	0.397529	1.31725	PLEKHB2	pleckstrin homology domain containing, family B (evectins) member 2
-0.0136941	0.385708	0.624432	1.22103	0.396936	1.31671	DNAJC5	DnaJ (Hsp40) homolog, subfamily C, member 5
0.405152	0.186846	0.530615	-0.562683	0.396188	1.31603	C9orf167	chromosome 9 open reading frame 167
0.397054	0.303106	0.465085	0.967023	0.39566	1.31554	TOR1B	torsin family 1, member B (torsin B)
0.339587	0.191879	0.466772	1.12307	0.395227	1.31515	SNX8	sorting nexin 8
0.44773	0.175488	0.649912		0.394631	1.31461	SH3BGRL3	SH3 domain binding glutamic acid-rich protein like 3	heat map scale (Fold Change)		≥5
0.426081	0.294016	0.362899	1.32496	0.39449	1.31448	HYAL3	hyaluronoglucosaminidase 3
0.254653	0.195124	0.396198	0.567874	0.394044	1.31407	ZFAND2A	zinc finger, AN1-type domain 2A
0.425347	0.186972	0.290957	0.606275	0.393456	1.31354	CGRRF1	cell growth regulator with ring finger domain 1
0.407592	0.204118	0.363412	1.23237	0.39238	1.31256	FOXA1	forkhead box A1
0.419093	0.106786	0.369465	1.16069	0.391963	1.31218	C14orf129	chromosome 14 open reading frame 129			4
0.389399	0.469973	0.361598	0.0591163	0.391756	1.31199	RASGEF1A	RasGEF domain family, member 1A
0.457058	0.272432	0.376962	0.699574	0.391738	1.31197	CXorf38	chromosome X open reading frame 38
0.822697	0.278054	0.338686	0.443809	0.391247	1.31153	CHKA	choline kinase alpha
0.311569	0.398355	0.445193	-0.247635	0.390866	1.31118	ATXN1	ataxin 1
0.582359	0.327014	0.390059	0.299544	0.390564	1.31091	CD55	CD55 molecule, decay accelerating factor for complement (Cromer blood group)			3
0.480102	0.330025	0.278313	0.604767	0.39025	1.31062	IGSF8	immunoglobulin superfamily, member 8
0.402352	0.15532	0.522702	0.76812	0.389581	1.31001	RYBP	RING1 and YY1 binding protein
0.299604	0.402486	0.376375	1.0438	0.38943	1.30988	PPTC7	PTC7 protein phosphatase homolog (S. cerevisiae)
0.297896	0.592136	0.393824	0.118039	0.388887	1.30938	NT5DC3	5'-nucleotidase domain containing 3
0.410374	0.321135	0.302816		0.388183	1.30874	GKN1	gastrokine 1			2
0.53278	0.016084	0.641886	0.0956713	0.387851	1.30844	KLHL21	kelch-like 21 (Drosophila)
0.559962	0.373668	0.435804	-0.250739	0.38782	1.30841	SGMS2	sphingomyelin synthase 2
0.4128	0.360668	0.496181	0.123657	0.386734	1.30743	FICD	FIC domain containing
0.397181	0.257303	0.375883	0.878728	0.386532	1.30725	KBTBD2	kelch repeat and BTB (POZ) domain containing 2
0.415553	0.295111	0.413693	1.07216	0.386105	1.30686	LOC643837	hypothetical LOC643837		0	≤1.2 AND ≥-1.2
0.304743	0.279278	0.533053	0.683358	0.385344	1.30617	C9orf89	chromosome 9 open reading frame 89
0.357011	0.351949	0.52934	0.544543	0.384844	1.30572	CXADR	coxsackie virus and adenovirus receptor
0.362041	0.306046	0.231421	0.621636	0.384632	1.30553	INSIG2	insulin induced gene 2
0.427367	0.243576	0.341851	0.985117	0.384609	1.30551	DRAM1	DNA-damage regulated autophagy modulator 1
0.403687	0.312629	0.50205	0.413815	0.384405	1.30532	FAM3C	family with sequence similarity 3, member C			-2
0.449737	0.216131	0.402473	-0.293937	0.382667	1.30375	CRY1	cryptochrome 1 (photolyase-like)
0.506141	0.345331	0.419959		0.381801	1.30297	TAF1A	TATA box binding protein (TBP)-associated factor, RNA polymerase I, A, 48kDa
0.385463	0.378126	0.343178	0.413658	0.381794	1.30296	SLC30A1	solute carrier family 30 (zinc transporter), member 1
0.378312	0.208399	0.112807	0.97248	0.381435	1.30264	SDCBP	syndecan binding protein (syntenin)
0.224913	0.0329123	1.07395	0.911588	0.381385	1.30259	ERRFI1	ERBB receptor feedback inhibitor 1			-3
0.633727	0.339995	0.132163	1.32175	0.381054	1.30229	PCTK2
0.382872	0.223368	0.422862	1.24357	0.381034	1.30227	KPNA4	karyopherin alpha 4 (importin alpha 3)
0.383538	0.236722	0.356617	0.88922	0.380923	1.30218	KCNG3	potassium voltage-gated channel, subfamily G, member 3
0.322948	0.438706	0.322005	0.575567	0.380827	1.30209	RIOK3	RIO kinase 3 (yeast)
0.465255	0.332916	0.427909	0.279993	0.380412	1.30171	CRTC2	CREB regulated transcription coactivator 2			-4
0.399356	0.378507		1.45462	0.380172	1.3015	TMEM49	transmembrane protein 49
0.256766	0.17296	0.589559	0.940918	0.37996	1.30131	SPRED2	sprouty-related, EVH1 domain containing 2
0.441728	0.239758	0.409684	0.118039	0.37987	1.30122	PPEF1	protein phosphatase, EF-hand calcium binding domain 1
0.345485	0.109703	0.413753	0.949357	0.379619	1.301	HOXA11	homeobox A11
0.279843	0.220371	0.295807	0.901747	0.379424	1.30082	CSTF2	cleavage stimulation factor, 3' pre-RNA, subunit 2, 64kDa			≤-5
0.482339	0.331615	0.416762	0.288154	0.379098	1.30053	TUBB2C	tubulin, beta 2C
0.358121	0.211727	0.432623	1.05188	0.378909	1.30036	TGFA	transforming growth factor, alpha
0.396738	0.355777	0.293587	1.15177	0.376257	1.29797	USP3	ubiquitin specific peptidase 3
0.44587	0.213725	0.444413		0.376094	1.29782	OTUD1	OTU domain containing 1
0.420517	0.267568			0.376028	1.29776	DPH3B	DPH3B, KTI11 homolog B (S. cerevisiae)
0.586312	0.314705	0.377305	0.300584	0.375493	1.29728	CDC37	cell division cycle 37 homolog (S. cerevisiae)
0.453805	0.141999	0.324674	1.75172	0.37516	1.29698	CD44	CD44 molecule (Indian blood group)
0.41022	0.21402	0.339309	1.05915	0.374764	1.29663	SQRDL	sulfide quinone reductase-like (yeast)
0.186579	0.352446	0.483325	1.25909	0.374534	1.29642	MFHAS1	malignant fibrous histiocytoma amplified sequence 1
0.369282	0.453008	0.36233	0.799472	0.373982	1.29592	SLK	STE20-like kinase
0.359292	0.271911	0.375252	0.497722	0.372794	1.29486	FJX1	four jointed box 1 (Drosophila)
0.585105	0.364138	0.4498	-0.267133	0.37214	1.29427	SNRNP35	small nuclear ribonucleoprotein 35kDa (U11/U12)
0.341684	0.258909	0.621262	0.0420428	0.371922	1.29408	LIF	leukemia inhibitory factor (cholinergic differentiation factor)
0.299933	0.226147	0.488962	2.38107	0.371605	1.29379	GPR137B	G protein-coupled receptor 137B	heat map scale (Fold Change)		≥5
0.277358	0.379444	0.594213	-0.17218	0.370356	1.29267	ABTB1	ankyrin repeat and BTB (POZ) domain containing 1
0.706573	0.344595	0.545588	0.22541	0.370315	1.29264	RASSF1	Ras association (RalGDS/AF-6) domain family member 1
0.328439	0.263875	0.392928		0.369713	1.2921	MTHFD2L	methylenetetrahydrofolate dehydrogenase (NADP+ dependent) 2-like
0.308539	0.243873	0.422218	0.5486	0.369587	1.29198	CITED1	Cbp/p300-interacting transactivator, with Glu/Asp-rich carboxy-terminal domain, 1
0.0304747	0.327031	0.709474	0.92441	0.369394	1.29181	ELL2	elongation factor, RNA polymerase II, 2			4
0.39953	0.367348	0.370897	0.159726	0.369122	1.29157	PHLDB3	pleckstrin homology-like domain, family B, member 3
0.552681	0.391442	0.0112011	1.32561	0.368498	1.29101	AMOTL2	angiomotin like 2
0.415093	0.390252	0.215659	0.228137	0.368456	1.29097	RAB21	RAB21, member RAS oncogene family
0.160197	0.32002	0.420722	0.870528	0.368278	1.29081	MCTP2	multiple C2 domains, transmembrane 2
0.284164	0.239801	0.40361	0.800923	0.368252	1.29079	MBP	myelin basic protein			3
0.40926	0.356665	0.352238	0.678084	0.368164	1.29071	UCK2	uridine-cytidine kinase 2
0.371283	0.270321	0.284873	0.505767	0.367948	1.29052	MAPK6	mitogen-activated protein kinase 6
0.584286	0.33653	0.346543	0.215579	0.367924	1.29049	BCL10	B-cell CLL/lymphoma 10
0.325633	0.164817	0.365592	1.0056	0.367521	1.29013	ASPH	aspartate beta-hydroxylase
0.300875	0.452729	0.345998	-0.260473	0.367459	1.29008	PNPLA8	patatin-like phospholipase domain containing 8			2
0.396221	0.146463	0.686738	0.337921	0.367071	1.28973	TSPAN9	tetraspanin 9
0.286819	0.211934	0.608389	1.27004	0.366943	1.28962	ZNF668	zinc finger protein 668
0.415326	0.35005	0.24724	1.4206	0.366651	1.28936	REEP3	receptor accessory protein 3
0.437449	0.238396	0.500464	0.460589	0.366332	1.28907	C10orf137	chromosome 10 open reading frame 137
0.293316	0.400294	0.400183	0.149991	0.365602	1.28842	STMN3	stathmin-like 3		0	≤1.2 AND ≥-1.2
0.892836	0.196056	0.404069	-0.46254	0.365597	1.28841	LAMA4	laminin, alpha 4
0.404403	0.236963	0.368668	0.368909	0.365574	1.28839	ITPR3	inositol 1,4,5-triphosphate receptor, type 3
0.419075	0.200329	0.330196	0.81449	0.365064	1.28794	SMG5	Smg-5 homolog, nonsense mediated mRNA decay factor (C. elegans)
0.370934	0.305554	0.3569	0.469752	0.363917	1.28692	TFB2M	transcription factor B2, mitochondrial
0.541578	0.0407928	0.38853		0.363067	1.28616	LRRC8B	leucine rich repeat containing 8 family, member B			-2
0.912974	0.197062	0.230359	1.52546	0.362971	1.28607	DNMBP	dynamin binding protein
0.255728	0.347725	0.382304	0.153741	0.362949	1.28605	ANXA1	annexin A1
0.499316	0.241192	0.396813	-0.0343204	0.361501	1.28476	CAP1	CAP, adenylate cyclase-associated protein 1 (yeast)
0.159226	0.105931	0.465024	1.53534	0.360777	1.28412	EDEM1	ER degradation enhancer, mannosidase alpha-like 1
0.714966	0.548767	0.119844	0.0591454	0.360476	1.28385	PPARG	peroxisome proliferator-activated receptor gamma			-3
0.679545	0.421042	0.241211	-2.20389	0.360097	1.28351	FAS	Fas (TNF receptor superfamily, member 6)
0.266794	0.3412	0.43362	1.26998	0.359918	1.28335	PHF10	PHD finger protein 10
0.327457	0.310967	0.392239	0.457454	0.359848	1.28329	OAF	OAF homolog (Drosophila)
0.461109	0.056424	0.479909	0.248623	0.358919	1.28246	CASP4	caspase 4, apoptosis-related cysteine peptidase
0.26138	0.259757	0.384389	1.23943	0.358248	1.28187	TAF1B	TATA box binding protein (TBP)-associated factor, RNA polymerase I, B, 63kDa			-4
0.352919	0.28624	0.380282	0.537251	0.357581	1.28128	PPAT	phosphoribosyl pyrophosphate amidotransferase
0.58555	0.350865	0.24448	0.366094	0.357456	1.28117	FGF2	fibroblast growth factor 2 (basic)
0.323627	0.368826	0.348588	1.51117	0.356628	1.28043	KRR1	KRR1, small subunit (SSU) processome component, homolog (yeast)
0.328569	0.381195	0.0978507	0.574643	0.354882	1.27888	PDK4	pyruvate dehydrogenase kinase, isozyme 4
0.406853	0.274513	0.511425	0.165133	0.354399	1.27845	MAD2L2	MAD2 mitotic arrest deficient-like 2 (yeast)			≤-5
0.462071	0.183072	0.384124	0.729172	0.354092	1.27818	TPRG1L	tumor protein p63 regulated 1-like
0.285587	0.227176	0.423902	0.796111	0.353788	1.27791	ZFAND6	zinc finger, AN1-type domain 6
0.275077	0.432269	0.359053		0.35355	1.2777	TTC32	tetratricopeptide repeat domain 32
0.561402	0.319852	0.361087	0.345112	0.353099	1.2773	CCNYL1	cyclin Y-like 1
0.291094	0.277043	0.361404	0.596144	0.352843	1.27707	UBIAD1	UbiA prenyltransferase domain containing 1
0.273911	0.377864	0.345814	1.48871	0.352723	1.27697	JMJD1C	jumonji domain containing 1C
0.29731	0.365012	0.339869	0.490819	0.352441	1.27672	DUSP14	dual specificity phosphatase 14
0.341181	0.361982	0.364415	0.279627	0.352224	1.27653	GCAT	glycine C-acetyltransferase
0.503681	0.132077	0.440786		0.352036	1.27636	AJAP1	adherens junctions associated protein 1
0.424182	0.140829	0.416555		0.351577	1.27595	SPAG9	sperm associated antigen 9
0.381363	0.15596	0.327575	1.18801	0.351529	1.27591	LRIG1	leucine-rich repeats and immunoglobulin-like domains 1
0.677263	0.350979	-0.0238906	0.272686	0.350979	1.27543	POTEF	POTE ankyrin domain family, member F
0.317978	0.156001	0.382425	0.684737	0.350201	1.27474	VPS37B	vacuolar protein sorting 37 homolog B (S. cerevisiae)
0.328698	0.27459	0.502415	0.800113	0.349972	1.27454	ELOVL1	elongation of very long chain fatty acids (FEN1/Elo2, SUR4/Elo3, yeast)-like 1	heat map scale (Fold Change)		≥5
0.141087	0.391073	0.852615	-0.239851	0.349591	1.2742	MIDN	midnolin
0.609181	0.22185	0.580408	-0.297072	0.349007	1.27368	RASGRP3	RAS guanyl releasing protein 3 (calcium and DAG-regulated)
0.662798	0.200653	0.642765	-1.79886	0.348853	1.27355	ST3GAL1	ST3 beta-galactoside alpha-2,3-sialyltransferase 1
0.465027	0.164025	0.320549	1.06671	0.348815	1.27351	SLC43A3	solute carrier family 43, member 3
0.555835	0.318466	0.378244	0.0691295	0.348355	1.27311	BAG3	BCL2-associated athanogene 3			4
0.259341	0.285082	0.405018	0.83225	0.348266	1.27303	TNFAIP3	tumor necrosis factor, alpha-induced protein 3
0.342975	0.208672	0.352567	0.599226	0.347771	1.27259	LAMC1	laminin, gamma 1 (formerly LAMB2)
0.348104	0.448163	0.346793	-1.38446	0.347448	1.27231	FGFRL1	fibroblast growth factor receptor-like 1
0.351101	0.265761	0.534498	0.0155078	0.347286	1.27217	RRP9	ribosomal RNA processing 9, small subunit (SSU) processome component, homolog (yeast)
0.312688	0.333099	0.374292	0.670462	0.347083	1.27199	MANF	mesencephalic astrocyte-derived neurotrophic factor			3
0.318607	0.395551	0.221085	1.05464	0.347061	1.27197	TRMT6	tRNA methyltransferase 6 homolog (S. cerevisiae)
0.347626	0.314687	0.408219	0.760488	0.346644	1.2716	C20orf20	chromosome 20 open reading frame 20
0.43169	0.204445	0.35517	0.0377246	0.346087	1.27111	CDKN1A	cyclin-dependent kinase inhibitor 1A (p21, Cip1)
0.384859	0.256936	0.386828	0.296814	0.345971	1.27101	C1orf77	chromosome 1 open reading frame 77
0.306207	0.324911	0.366504	0.816422	0.345708	1.27077	UBE2F	ubiquitin-conjugating enzyme E2F (putative)			2
0.358583	0.274467	0.566335		0.345596	1.27068	GPR126	G protein-coupled receptor 126
0.455215	0.135713	0.433954	0.884717	0.345266	1.27039	DIAPH1	diaphanous homolog 1 (Drosophila)
0.289336	0.344936	0.442133	-1.22731	0.344936	1.27009	BTG3	BTG family, member 3
0.390718	0.332091	0.351353	0.749261	0.344671	1.26986	EIF5A2	eukaryotic translation initiation factor 5A2
	0.0737078	0.416856	0.708619	0.344655	1.26985	TUBB4Q	tubulin, beta polypeptide 4, member Q		0	≤1.2 AND ≥-1.2
0.617236	0.344274	0.000869555		0.344274	1.26951	GBP3	guanylate binding protein 3
0.444496	0.306132	0.334406	0.955495	0.34279	1.26821	CXCR4	chemokine (C-X-C motif) receptor 4
0.346779	0.295957	0.352264	-0.710849	0.341671	1.26722	ITGA1	integrin, alpha 1
0.42865	0.348065	0.33502	-0.263024	0.341543	1.26711	GALNT2	UDP-N-acetyl-alpha-D-galactosamine:polypeptide N-acetylgalactosaminyltransferase 2 (GalNAc-T2)
0.225566	0.406285	0.341424		0.341424	1.26701	C5orf27	chromosome 5 open reading frame 27			-2
0.372076	0.192493	0.50441	-0.350275	0.341345	1.26694	RNF126	ring finger protein 126
0.306391	0.349226	0.350683	0.266101	0.341257	1.26686	RRAS2	related RAS viral (r-ras) oncogene homolog 2
0.341488	0.175913	0.466675	1.11978	0.339882	1.26565	ARPC5L	actin related protein 2/3 complex, subunit 5-like
0.167663	0.245925	0.380833	0.65722	0.339874	1.26565	MED4	mediator complex subunit 4
0.551803	0.204399	0.452266	-0.281475	0.338704	1.26462	FER	fer (fps/fes related) tyrosine kinase			-3
0.325389	0.332082	0.342944	0.657993	0.337513	1.26358	UGDH	UDP-glucose 6-dehydrogenase
0.352579	0.29624	0.337786	0.963703	0.337233	1.26333	HPCAL1	hippocalcin-like 1
0.380252	0.270965	0.349277	1.19215	0.337178	1.26328	DDX47	DEAD (Asp-Glu-Ala-Asp) box polypeptide 47
0.600604	0.363247	0.00507014	-1.79932	0.337112	1.26322	RASSF8	Ras association (RalGDS/AF-6) domain family (N-terminal) member 8
0.716763	0.024833	0.732147	-0.428884	0.336537	1.26272	EMR2	egf-like module containing, mucin-like, hormone receptor-like 2			-4
0.357179	0.10448	0.410329		0.336078	1.26232	LRRC8D	leucine rich repeat containing 8 family, member D
0.386029	0.285096	0.266255	0.428379	0.335562	1.26187	PDZD8	PDZ domain containing 8
0.334991		0.0976069	1.55692	0.334991	1.26137	SLC25A24	solute carrier family 25 (mitochondrial carrier; phosphate carrier), member 24
0.353618	0.282193	0.420575	0.372191	0.334848	1.26124	AKIRIN2	akirin 2
0.273824	0.25003	0.458294	0.719478	0.334506	1.26095	MED10	mediator complex subunit 10			≤-5
0.445345	0.485747	0.167708	-0.256384	0.334148	1.26063	PMAIP1	phorbol-12-myristate-13-acetate-induced protein 1
0.467541	0.303505	0.34863	-0.696929	0.333645	1.26019	FSCN1	fascin homolog 1, actin-bundling protein (Strongylocentrotus purpuratus)
0.383183	0.27459	0.354312	0.433958	0.333439	1.26001	PELO	pelota homolog (Drosophila)
0.247079	0.528264	0.332311	0.309732	0.332311	1.25903	ETV5	ets variant 5
0.417451	0.246229	0.161558	0.319673	0.330613	1.25755	CLOCK	clock homolog (mouse)
0.0664162	0.567666	0.330192		0.330192	1.25718	BZW1L1
0.351117	0.198012	0.560276	0.124462	0.32917	1.25629	RRM2	ribonucleotide reductase M2
0.376514	0.228943	0.413115	0.191056	0.328851	1.25601	MFSD10	major facilitator superfamily domain containing 10
0.169871	0.17306	0.5319	0.363971	0.328052	1.25532	KCTD13	potassium channel tetramerisation domain containing 13
0.27259	0.270589	0.412068	0.747664	0.328027	1.2553	SERTAD2	SERTA domain containing 2
0.398471	0.0793247	0.353329	0.846737	0.327896	1.25518	KLHL7	kelch-like 7 (Drosophila)
0.330301	0.325572	0.329792	-0.425237	0.327682	1.255	TRMT1	TRM1 tRNA methyltransferase 1 homolog (S. cerevisiae)
0.330609	0.322963	0.203868	1.08056	0.327007	1.25441	HBEGF	heparin-binding EGF-like growth factor
0.511325	0.302126	0.597203	-0.351864	0.326508	1.25397	LEPREL1	leprecan-like 1	heat map scale (Fold Change)		≥5
0.297413	0.347511	0.304856	0.72211	0.326184	1.25369	PIGH	phosphatidylinositol glycan anchor biosynthesis, class H
0.325697	0.446248	0.191735	2.161	0.325697	1.25327	EIF4E	eukaryotic translation initiation factor 4E
0.47136	0.208223	0.34713	-0.324183	0.324732	1.25243	PPP1R13L	protein phosphatase 1, regulatory (inhibitor) subunit 13 like
0.248016	0.321864	0.329237	0.607494	0.323024	1.25095	RABEPK	Rab9 effector protein with kelch motifs
0.533753	0.399262	0.233096	0.171591	0.322394	1.2504	CNN3	calponin 3, acidic			4
0.300413	0.262001	0.344341	1.98546	0.322377	1.25039	RBM18	RNA binding motif protein 18
0.348076	0.202138	0.338959	0.698347	0.321473	1.24961	ORAI1	ORAI calcium release-activated calcium modulator 1
0.39635		0.285665	-0.8041	0.320855	1.24907	CD3EAP	CD3e molecule, epsilon associated protein
0.388307	0.252545	0.445399	-0.367388	0.320426	1.2487	USP38	ubiquitin specific peptidase 38
0.638339	0.0625376	0.298192	0.923497	0.32002	1.24835	EPN2	epsin 2			3
0.319324	0.28487	0.342639		0.319324	1.24775	SELS	selenoprotein S
0.515254	0.233638	0.171795	1.31947	0.316149	1.245	ACTB	actin, beta
0.309077	0.511092	0.331669	-0.390917	0.316045	1.24491	EPHX4	epoxide hydrolase 4
0.629253	0.23423	0.159381	1.03802	0.315907	1.24479	DDX5	DEAD (Asp-Glu-Ala-Asp) box polypeptide 5
0.210875	0.287373	0.334039	0.608342	0.315621	1.24455	SPINK6	serine peptidase inhibitor, Kazal type 6			2
0.380173	0.180476	0.274674	0.746182	0.315427	1.24438	C10orf47	chromosome 10 open reading frame 47
0.284172	0.283527	0.378537	0.870528	0.315273	1.24425	GABPB1	GA binding protein transcription factor, beta subunit 1, 53kDa
0.381653	0.24335	0.342237	-0.469479	0.314864	1.24389	UBE2S	ubiquitin-conjugating enzyme E2S
0.387165	0.269861	0.092835	2.32663	0.313741	1.24293	PCDH1	protocadherin 1
0.349829	0.277007			0.313418	1.24265	LOC554202	hypothetical LOC554202		0	≤1.2 AND ≥-1.2
0.299699	0.172189	0.374134	1.29358	0.31282	1.24213	ETV4	ets variant 4
0.304568	0.231162	0.533229	-0.0806176	0.312632	1.24197	POP7	processing of precursor 7, ribonuclease P/MRP subunit (S. cerevisiae)
0.144003	0.205914	0.661687	-0.137971	0.312491	1.24185	CFLAR	CASP8 and FADD-like apoptosis regulator
0.333704	0.242875	0.29125	0.344497	0.312477	1.24184	HSPH1	heat shock 105kDa/110kDa protein 1
0.176344	0.289601	0.687061		0.31208	1.2415	ELOVL6	ELOVL family member 6, elongation of long chain fatty acids (FEN1/Elo2, SUR4/Elo3-like, yeast)			-2
0.331818	0.24749	0.300424	1.23292	0.311254	1.24079	NIP7	nuclear import 7 homolog (S. cerevisiae)
0.313244	0.304131	0.274475		0.311102	1.24066	FAM89B	family with sequence similarity 89, member B
0.310799	0.383961	0.115959	1.49637	0.310799	1.24039	GEM	GTP binding protein overexpressed in skeletal muscle
0.298199	0.226169	0.206168	1.02721	0.310571	1.2402	FAM103A1	family with sequence similarity 103, member A1
0.337261		0.283619		0.31044	1.24009	C7orf40	chromosome 7 open reading frame 40			-3
0.402726	0.307685	0.278947	0.396597	0.310302	1.23997	KLF9	Kruppel-like factor 9
0.302463	0.297671	0.31781	0.533077	0.310136	1.23982	PTRH2	peptidyl-tRNA hydrolase 2
0.204715	0.328984	0.342463	0.290619	0.308194	1.23816	RPS6KA3	ribosomal protein S6 kinase, 90kDa, polypeptide 3
0.288987	0.291616	0.324377	0.750627	0.307997	1.23799	FLVCR1	feline leukemia virus subgroup C cellular receptor 1
0.616746	0.332421	0.0735144	-0.00669711	0.30683	1.23699	STARD4	START domain containing 4			-4
0.483401	0.253266	0.3378	0.313387	0.306683	1.23686	RPS6KA4	ribosomal protein S6 kinase, 90kDa, polypeptide 4
0.192186	0.105324	0.500337	0.933164	0.306473	1.23668	PDLIM7	PDZ and LIM domain 7 (enigma)
0.244412	0.281562	0.438953	0.641308	0.306123	1.23638	C11orf24	chromosome 11 open reading frame 24
0.297753	0.314308	0.325565	-0.288295	0.306031	1.2363	SPATS2L	spermatogenesis associated, serine-rich 2-like
0.473197	0.414593	0.134065	0.39148	0.305057	1.23547	IFRD1	interferon-related developmental regulator 1			≤-5
0.366914	0.21949	0.316915	0.611701	0.304768	1.23522	C1orf128	chromosome 1 open reading frame 128
0.304467	0.123986	0.407752		0.304467	1.23496	MT1F	metallothionein 1F
0.39917	0.479604	0.104352		0.304066	1.23462	C4orf32	chromosome 4 open reading frame 32
0.478064	0.123056	0.346901	-0.235672	0.303978	1.23454	GNL1	guanine nucleotide binding protein-like 1
0.400821	0.0918608	0.303125		0.303125	1.23381	FOSB	FBJ murine osteosarcoma viral oncogene homolog B
0.687521	0.302716	0.0301417		0.302716	1.23346	NCRNA00152	non-protein coding RNA 152
	0.0438504	0.451995	-1.01124	0.302247	1.23306	C9orf169	chromosome 9 open reading frame 169
0.309189	0.0694046	0.413598		0.302027	1.23288	MYO9B	myosin IXB
0.536549	0.300209	0.146069	1.11984	0.301754	1.23264	EED	embryonic ectoderm development
0.279808	0.354134	0.408478	-0.0112439	0.301093	1.23208	C18orf19	chromosome 18 open reading frame 19
0.239322	0.361162	0.278589	1.84723	0.300839	1.23186	TGDS	TDP-glucose 4,6-dehydratase
0.144801	0.331688	0.549414	0.260058	0.300611	1.23167	STC1	stanniocalcin 1
0.536185	0.238396	0.194422	1.18603	0.300318	1.23142	TGIF1	TGFB-induced factor homeobox 1
0.472214	-0.0268665	0.0151315	2.51081	0.300047	1.23118	HMGA2	high mobility group AT-hook 2	heat map scale (Fold Change)		≥5
0.243549	0.199413	0.416517	0.696167	0.299504	1.23072	PNMA1	paraneoplastic antigen MA1
0.292864	0.367809	0.205367	0.797624	0.296485	1.22815	SLC22A4	solute carrier family 22 (organic cation/ergothioneine transporter), member 4
0.537344	0.253029	0.283647	0.637051	0.295295	1.22714	RPF2	ribosome production factor 2 homolog (S. cerevisiae)
0.213967	0.376576	0.294114		0.294114	1.22613	C12orf75	chromosome 12 open reading frame 75
0.753255	0.226882	0.170952	0.496133	0.293163	1.22532	JAG1	jagged 1			4
0.854585	0.0140652	0.283634	0.433123	0.291478	1.22389	ARNT2	aryl-hydrocarbon receptor nuclear translocator 2
0.373217	0.29344	0.277684	0.164299	0.291461	1.22388	WDFY2	WD repeat and FYVE domain containing 2
0.307072	0.311357	0.122388	1.66197	0.291186	1.22365	TEX14	testis expressed 14
		0.290651		0.290651	1.22319	CXorf40B	chromosome X open reading frame 40B
0.461128	0.290641	0.0496876		0.290641	1.22318	SELK	selenoprotein K			3
0.244118	0.390537	0.291688	1.14158	0.290444	1.22302	FNDC3A	fibronectin type III domain containing 3A
0.622358	0.548119	0.0514121	-0.0789726	0.288639	1.22149	DLX2	distal-less homeobox 2
	0.0783414	0.392942		0.288616	1.22147	C10orf41	chromosome 10 open reading frame 41
0.278407	0.202954	0.583597	0.133563	0.288201	1.22112	NKX2-5	NK2 transcription factor related, locus 5 (Drosophila)
0.355662	0.144075	0.341645		0.28806	1.221	ZNF394	zinc finger protein 394			2
0.191537	0.279083	0.675138	-0.386753	0.286642	1.2198	RAP1B	RAP1B, member of RAS oncogene family
0.454785	0.0617949	0.317361	-1.22901	0.286529	1.2197	CEP135	centrosomal protein 135kDa
0.245561	0.24998	0.316926	1.15862	0.286414	1.2196	PFDN2	prefoldin subunit 2
0.378385	0.220803	0.388069	-0.50157	0.285626	1.21894	DPH2	DPH2 homolog (S. cerevisiae)
0.274119	0.292156	0.642785	-0.706418	0.284913	1.21834	FOXD1	forkhead box D1		0	≤1.2 AND ≥-1.2
0.322159	0.219632	0.483263	0.0591454	0.284866	1.2183	CDH15	cadherin 15, type 1, M-cadherin (myotubule)
0.724973	0.52332	0.084953	-1.02835	0.284029	1.21759	KRT17	keratin 17
0.291133		0.275727		0.28343	1.21709	ZFP91-CNTF	ZFP91-CNTF readthrough transcript
0.396548	0.196441	0.244382	1.2855	0.282411	1.21623	BHLHE40	basic helix-loop-helix family, member e40
0.281634	0.22371	0.442891	1.02931	0.282217	1.21606	CBL	Cas-Br-M (murine) ecotropic retroviral transforming sequence			-2
0.257948	0.281391	0.451216		0.281391	1.21537	LOC100302652	GPR75-ASB3
0.249281	0.295807	0.265162	0.40564	0.280485	1.2146	SPATA5L1	spermatogenesis associated 5-like 1
0.210057	0.155561	0.34755	0.379804	0.278804	1.21319	EFHD2	EF-hand domain family, member D2
0.297519	0.074779	0.297699	2.60347	0.278602	1.21302	RICTOR	RPTOR independent companion of MTOR, complex 2
0.278361	0.1433	0.501822		0.278361	1.21282	RNF24	ring finger protein 24			-3
0.276449	0.368332	0.276579		0.276579	1.21132	LRRFIP2	leucine rich repeat (in FLII) interacting protein 2
0.709553	0.0728478	0.25358	0.0373474	0.275663	1.21055	PHF21B	PHD finger protein 21B
0.280511	0.247133	0.62254	-0.43126	0.27551	1.21042	SLC35F2	solute carrier family 35, member F2
0.254071	0.28975	0.5126	0.126649	0.27191	1.20741	ARL16	ADP-ribosylation factor-like 16
0.251243	0.221184	0.300597	-0.321282	0.271546	1.2071	BCL7B	B-cell CLL/lymphoma 7B			-4
0.162134	0.275075	0.267406	0.524673	0.271241	1.20685	C14orf43	chromosome 14 open reading frame 43
0.240461	0.095795	0.568062	0.432407	0.271055	1.20669	DPH3	DPH3, KTI11 homolog (S. cerevisiae)
0.421433	0.235134	0.288266		0.26877	1.20478	RRS1	RRS1 ribosome biogenesis regulator homolog (S. cerevisiae)
0.360766	0.180836	0.269467	1.01118	0.268473	1.20453	SH3TC1	SH3 domain and tetratricopeptide repeats 1
0.269657	0.240393	0.332318	0.32119	0.267576	1.20378	ING2	inhibitor of growth family, member 2			≤-5
0.728753	0.229372	0.0781473	0.966036	0.265942	1.20242	SLC19A2	solute carrier family 19 (thiamine transporter), member 2
0.281893	0.177577	0.30148	-0.718462	0.265324	1.20191	CBX4	chromobox homolog 4
0.501609	0.249914	0.198466	-0.575858	0.264926	1.20157	CDKN2B	cyclin-dependent kinase inhibitor 2B (p15, inhibits CDK4)
-0.175863	-0.11187	-0.282178	-1.58453	-0.264795	-1.20147	TRIM68	tripartite motif-containing 68
-0.265591	-0.210495	-0.29158		-0.265591	-1.20213	PPP1R3E	protein phosphatase 1, regulatory (inhibitor) subunit 3E
-0.274579	-0.339872	-0.126957		-0.267251	-1.20351	ZNF451	zinc finger protein 451
-0.996946	-0.27906	-0.0335037	-0.257828	-0.268444	-1.20451	CSRP2BP	CSRP2 binding protein
-0.26624	-0.133714	-0.615446	0.117504	-0.26916	-1.20511	STRADB	STE20-related kinase adaptor beta
-0.531103	-0.27911	-0.375031	0.0138816	-0.269191	-1.20513	PSMD11	proteasome (prosome, macropain) 26S subunit, non-ATPase, 11
-0.250207	-0.337714	-0.218243	0.210534	-0.270113	-1.2059	BTBD3	BTB (POZ) domain containing 3
-0.327225	-0.255689	-0.282454	-1.3868	-0.273865	-1.20904	FBXL15	F-box and leucine-rich repeat protein 15
-0.236395	-0.196424	-0.311536	-1.34139	-0.273966	-1.20913	OIP5	Opa interacting protein 5
-0.443437	-0.308742	-0.11586		-0.275119	-1.21009	ABCA8	ATP-binding cassette, sub-family A (ABC1), member 8
-0.293287	-0.277607	-0.277148		-0.277607	-1.21218	LSM8	N(alpha)-acetyltransferase 38, NatC auxiliary subunit (NAA38)	heat map scale (Fold Change)		≥5
-0.405747	-0.263263	-0.294099	-0.203889	-0.281611	-1.21555	PARP2	poly (ADP-ribose) polymerase 2
-0.262744	-0.0450576	-0.450763	-0.0363623	-0.281884	-1.21578	KIAA0892	MAU2 chromatid cohesion factor homolog (C. elegans)
-0.570891	-0.297151	-0.155406	-0.033964	-0.283797	-1.21739	GLT8D1	glycosyltransferase 8 domain containing 1
-0.474034	-0.34272	-0.427244	-0.134877	-0.284172	-1.21771	CAV1	caveolin 1, caveolae protein, 22kDa
-0.253539	-0.0898029	-0.554102	-2.86644	-0.284729	-1.21818	KLF2	Kruppel-like factor 2 (lung)			4
-0.44078	-0.284289	-0.22732	-0.657252	-0.285369	-1.21872	PRKCDBP	protein kinase C, delta binding protein
-0.800833	-0.297229	-0.230642	0.153857	-0.285811	-1.2191	NVL	nuclear VCP-like
-0.257283	-0.316345	-0.490065	-0.171292	-0.286814	-1.21994	IGBP1	immunoglobulin (CD79A) binding protein 1
-0.195975	-0.119084	-0.707027	-0.870165	-0.286846	-1.21997	ASXL1	additional sex combs like 1 (Drosophila)
-0.215292	-0.23068	-0.585708	-0.635335	-0.287222	-1.22029	SLC35A5	solute carrier family 35, member A5			3
-0.382448	-0.367959	-0.215304	-0.114365	-0.289457	-1.22218	PYCRL	pyrroline-5-carboxylate reductase-like
-0.437536	-0.366396	-0.103748	-0.0167586	-0.289611	-1.22231	PAIP1	poly(A) binding protein interacting protein 1
-0.392945	-0.267132	-0.212737	0.644108	-0.289666	-1.22236	TLR3	toll-like receptor 3
-0.248155	-0.110965	-0.441821	-1.55641	-0.290254	-1.22286	KIAA0195	KIAA0195
-0.290981	-0.369301	-0.236165	-1.19363	-0.290981	-1.22347	BBS10	Bardet-Biedl syndrome 10			2
-0.364105	-0.0972244	-0.25824		-0.291294	-1.22374	LIPT2	lipoyl(octanoyl) transferase 2 (putative)
-0.352825	-0.279037	-0.194446	-0.406858	-0.291454	-1.22387	FAM195A	family with sequence similarity 195, member A
-0.451557	-0.136835	-0.279113	-0.837948	-0.291587	-1.22399	RCCD1	RCC1 domain containing 1
-0.28018	-0.176135	-0.303799	-1.43454	-0.291989	-1.22433	RAF1	v-raf-1 murine leukemia viral oncogene homolog 1
-0.497469	-0.205123	-0.437818	0.680634	-0.292211	-1.22452	MLH1	mutL homolog 1, colon cancer, nonpolyposis type 2 (E. coli)		0	≤1.2 AND ≥-1.2
-0.285437	-0.268573	-0.264757	-0.900892	-0.292381	-1.22466	LYRM7	Lyrm7 homolog (mouse)
-0.526334		-0.158855		-0.292481	-1.22474	LQK1	LQK1 hypothetical protein short isoform
-0.394221	-0.288999	-0.253762	-0.693927	-0.292501	-1.22476	MTIF2	mitochondrial translational initiation factor 2
-0.278199	-0.268126	-0.510925	-0.234519	-0.292583	-1.22483	ASH2L	ash2 (absent, small, or homeotic)-like (Drosophila)
	-0.310406	-0.275915		-0.29316	-1.22532	LOC283070	hypothetical LOC283070			-2
-0.262888	-0.514812	-0.0923738	0.0322793	-0.29438	-1.22636	HEXDC	hexosaminidase (glycosyl hydrolase family 20, catalytic domain) containing
-0.344907	-0.264985	-0.450967	-0.234921	-0.294658	-1.22659	RAD21	RAD21 homolog (S. pombe)
-0.372131	-0.169121	-0.406977	-1.86644	-0.294974	-1.22686	NFU1	NFU1 iron-sulfur cluster scaffold homolog (S. cerevisiae)
-0.274931	-0.296907	-0.326281	-1.45387	-0.295874	-1.22763	FAM111A	family with sequence similarity 111, member A
-0.873237	0.0124978	-0.272371	-0.913743	-0.296532	-1.22819	DNAJC18	DnaJ (Hsp40) homolog, subfamily C, member 18			-3
-0.277765	-0.260514	-0.315777	-0.795855	-0.296771	-1.22839	KLHL8	kelch-like 8 (Drosophila)
-0.751568	-0.103218	-0.51156	0.78756	-0.297017	-1.2286	SH3D19	SH3 domain containing 19
-0.473057	-0.2974	-0.286279		-0.2974	-1.22893	GADD45GIP1	growth arrest and DNA-damage-inducible, gamma interacting protein 1
-0.274123	-0.17943	-0.509754		-0.297486	-1.229	MUTYH	mutY homolog (E. coli)
-0.231088	-0.318367	-0.307816	-0.153877	-0.297864	-1.22932	C14orf126	chromosome 14 open reading frame 126			-4
-0.269046	-0.327602	-0.683292	0.0134736	-0.298324	-1.22971	KLHDC3	kelch domain containing 3
-0.373818	-0.207381	-0.297723	-1.52582	-0.298593	-1.22994	GLRB	glycine receptor, beta
-0.378956	-0.353501	-0.0280087	-1.23693	-0.299885	-1.23105	DAPK2	death-associated protein kinase 2
-0.392864	-0.258977	-0.290402	-0.572671	-0.300267	-1.23137	TRUB2	TruB pseudouridine (psi) synthase homolog 2 (E. coli)
-0.228197	-0.482938	-0.517331	1.0662	-0.300664	-1.23171	LANCL1	LanC lantibiotic synthetase component C-like 1 (bacterial)			≤-5
-0.0794013	-0.0670284	-0.549968	-0.866437	-0.30261	-1.23337	DNAL4	dynein, axonemal, light chain 4
	-0.303203	-0.2143	-0.75096	-0.303203	-1.23388	FBXO43	F-box protein 43
-0.330451	-0.123735	-0.48003	-0.715756	-0.303219	-1.23389	SAC3D1	SAC3 domain containing 1
-0.339318	-0.270051	-0.625102	-0.146402	-0.303572	-1.2342	PHTF1	putative homeodomain transcription factor 1
-0.287483	-0.316767	-0.481888	-0.41537	-0.306154	-1.23641	CBR4	carbonyl reductase 4
-0.548052	-0.177674	-0.298767	-0.0639704	-0.306494	-1.2367	KRCC1	lysine-rich coiled-coil 1
-0.559406	-0.226876	-0.336377		-0.30703	-1.23716	C22orf39	chromosome 22 open reading frame 39
-0.307567	-0.0401272	-0.598272		-0.307567	-1.23762	HIST2H4B	histone cluster 2, H4b
-0.307863	-0.239414	-0.332896		-0.307863	-1.23787	UQCRC2	ubiquinol-cytochrome c reductase core protein II
-0.367011	-0.259657	-0.230877	-1.18671	-0.308075	-1.23806	MUTED	muted homolog (mouse)
-0.504394	0.0495599	-0.318621		-0.30878	-1.23866	STX16	syntaxin 16
-0.276941	-0.2284	-0.371395	-0.940855	-0.309266	-1.23908	WBP1	WW domain binding protein 1
-0.256344	-0.333006	-0.483611	-0.129472	-0.309423	-1.23921	IFT81	intraflagellar transport 81 homolog (Chlamydomonas)
-0.860538	-0.061842	-0.256858	-0.656401	-0.309755	-1.2395	LRRC20	leucine rich repeat containing 20	heat map scale (Fold Change)		≥5
-0.226723	-0.432908	-0.182375	-1.00033	-0.310101	-1.23979	ANO8	anoctamin 8
-0.222138	-0.110649	-0.479723	-0.667715	-0.310925	-1.2405	C20orf108	chromosome 20 open reading frame 108
		-0.311235		-0.311235	-1.24077	SNORD25	small nucleolar RNA, C/D box 25
-0.268132	-0.312442	-0.516917	-0.677439	-0.312495	-1.24185	HAUS4	HAUS augmin-like complex, subunit 4
-0.442394	-0.248731	-0.295098	-0.868286	-0.313146	-1.24241	MORF4L1	mortality factor 4 like 1			4
-0.614735	-0.318956	-0.208033	-0.291381	-0.313986	-1.24314	DDB2	damage-specific DNA binding protein 2, 48kDa
-0.19357	-0.222673	-0.490823	-1.34803	-0.314247	-1.24336	IPO13	importin 13
-0.195267	-0.251679	-0.609418	-0.474431	-0.314755	-1.2438	SKP2	S-phase kinase-associated protein 2 (p45)
-0.331306	-0.272726	-0.414773	-0.197951	-0.315031	-1.24404	DMAP1	DNA methyltransferase 1 associated protein 1
-0.347603	-0.315681	-0.203898	-0.504922	-0.315681	-1.2446	TMEM106B	transmembrane protein 106B			3
-0.500939	-0.216799	-0.646002	0.164299	-0.316673	-1.24546	C2orf64	chromosome 2 open reading frame 64
-0.607809	-0.262626	-0.420119	-0.319803	-0.317465	-1.24614	CYR61	cysteine-rich, angiogenic inducer, 61
-0.349098	-0.47019	-0.287456	0.485181	-0.318277	-1.24684	POLD3	polymerase (DNA-directed), delta 3, accessory subunit
-0.466214	-0.287942	-0.403193	-0.0548824	-0.318605	-1.24712	CHCHD4	coiled-coil-helix-coiled-coil-helix domain containing 4
-0.252056	-0.273358	-0.542675	-0.317853	-0.318886	-1.24737	UNKL	unkempt homolog (Drosophila)-like			2
-0.288662	-0.304073	-0.46998	-0.570017	-0.318886	-1.24737	THAP11	THAP domain containing 11
	-0.0451704	-0.518516		-0.319204	-1.24764	MSTP2	macrophage stimulating 1 (hepatocyte growth factor-like) pseudogene 2 MSTIP2
-0.327501	-0.290374	-0.424846	-0.130061	-0.320019	-1.24835	C21orf33	chromosome 21 open reading frame 33
-0.342336	-0.271623	-0.272992	-1.0395	-0.320866	-1.24908	PXMP3	peroxisomal biogenesis factor 2 PEX2
-0.521441		-0.166704	-1.35027	-0.320894	-1.2491	METTL12	methyltransferase like 12		0	≤1.2 AND ≥-1.2
-0.522499	-0.175255	-0.285393	-1.68285	-0.321499	-1.24963	KLHL24	kelch-like 24 (Drosophila)
-0.491243	-0.0506319	-0.589347	0.133563	-0.321518	-1.24965	STOX2	storkhead box 2
-0.398454	-0.153249	-0.72038	-0.244664	-0.321559	-1.24968	C14orf147	chromosome 14 open reading frame 147
-0.521759	-0.321636	-0.199642		-0.321636	-1.24975	PMS1	PMS1 postmeiotic segregation increased 1 (S. cerevisiae)
-0.492916	-0.430104	0.037387		-0.322744	-1.25071	JDP2	Jun dimerization protein 2			-2
-0.383142	-0.309079	-0.171384	-0.945884	-0.3229	-1.25084	NOXA1	NADPH oxidase activator 1
-0.465396	-0.265067	-0.264128	-0.405416	-0.323348	-1.25123	FBXO4	F-box protein 4
-0.326461	-0.206588	-0.323681		-0.323681	-1.25152	WDR92	WD repeat domain 92
-0.421823	-0.321896	-0.261006	-0.388077	-0.32696	-1.25437	COMTD1	catechol-O-methyltransferase domain containing 1
-0.431657	-0.261308	-0.400932	0.133563	-0.327933	-1.25521	MRPS31	mitochondrial ribosomal protein S31			-3
-0.292067	-0.155901	-0.522625	-0.363882	-0.327975	-1.25525	IVNS1ABP	influenza virus NS1A binding protein
-0.263748	-0.352266	-0.281856	-1.4846	-0.328897	-1.25605	TTC30A	tetratricopeptide repeat domain 30A
-0.58469	-0.153309	-0.264929	-0.921597	-0.32942	-1.25651	OSGEPL1	O-sialoglycoprotein endopeptidase-like 1
-0.479819	-0.269012	-0.525156	-0.210557	-0.330082	-1.25709	NUCKS1	nuclear casein kinase and cyclin-dependent kinase substrate 1
-0.294457	-0.295884	-0.387536	-0.676426	-0.331908	-1.25868	CD24	CD24 molecule			-4
-0.311977	-0.246728	-0.352872	-1.00394	-0.332425	-1.25913	C2orf15	chromosome 2 open reading frame 15
-0.429425	-0.270881	-0.399209	-0.309528	-0.333428	-1.26	WNK1	WNK lysine deficient protein kinase 1
-0.308124	-0.313749	-0.354186	-0.648853	-0.333967	-1.26047	SMC2	structural maintenance of chromosomes 2
-0.243858	-0.0032863	-0.156871	-0.603403	-0.333985	-1.26049	ZNF594	zinc finger protein 594
-0.390302	-0.160772	-0.398118		-0.334186	-1.26067	LOC401431	hypothetical LOC401431			≤-5
-0.266427	-0.350012	-0.392699	0.27764	-0.334654	-1.26107	TAF9B	TAF9B RNA polymerase II, TATA box binding protein (TBP)-associated factor, 31kDa
-0.186131	-0.341898	-0.328969	-0.408827	-0.335434	-1.26176	UROS	uroporphyrinogen III synthase
-0.335761	-0.367064	-0.32925		-0.335761	-1.26204	C8orf40	chromosome 8 open reading frame 40
-0.40422	-0.279619	-0.52188	0.096506	-0.335883	-1.26215	DDX23	DEAD (Asp-Glu-Ala-Asp) box polypeptide 23
-0.320629	-0.254955	-0.419429	-0.4514	-0.336562	-1.26274	BET1	blocked early in transport 1 homolog (S. cerevisiae)
-0.510348	-0.225543	-0.236714	-0.988663	-0.337651	-1.2637	METTL7A	methyltransferase like 7A
-0.296771		-0.248073	-1.62027	-0.337795	-1.26382	TSNAX	translin-associated factor X
-0.526025	-0.17458	-0.440672		-0.338487	-1.26443	HNRPDL	heterogeneous nuclear ribonucleoprotein D-like
-0.460755	-0.0346003	-0.5112		-0.338905	-1.2648	SESN1	sestrin 1
-0.214799	-0.390337	-0.244395	-0.653893	-0.339127	-1.26499	TMEM139	transmembrane protein 139
-0.331622	-0.0646228	-0.427023	-0.0728882	-0.339234	-1.26508	PLEKHA1	pleckstrin homology domain containing, family A (phosphoinositide binding specific) member 1
-0.408317	-0.255481	-0.573989	-0.515698	-0.339342	-1.26518	DHX30	DEAH (Asp-Glu-Ala-His) box polypeptide 30
-0.332818	-0.306883	-0.395621		-0.339418	-1.26525	AP3M2	adaptor-related protein complex 3, mu 2 subunit
-0.223765	-0.195866	-0.31248	-1.02865	-0.339843	-1.26562	CYP20A1	cytochrome P450, family 20, subfamily A, polypeptide 1	heat map scale (Fold Change)		≥5
-0.503219	-0.339875	0.0500539		-0.339875	-1.26565	XPA	xeroderma pigmentosum, complementation group A
-0.443073	-0.32712	-0.187942	-1.18704	-0.339953	-1.26572	MNS1	meiosis-specific nuclear structural 1
-0.597281	-0.131888	-0.467299		-0.340379	-1.26609	C21orf125	chromosome 21 open reading frame 125
-0.245182	-0.366291	-0.364328	-0.350275	-0.34172	-1.26727	SPSB3	splA/ryanodine receptor domain and SOCS box containing 3
-0.505413	-0.351784	-0.0393392	-0.979137	-0.34188	-1.26741	ANKH	ankylosis, progressive homolog (mouse)			4
-0.331613	-0.24939	-0.635658	-0.319366	-0.342718	-1.26814	CCNA1	cyclin A1
-0.721197	-0.332022	-0.601981	-0.33567	-0.343239	-1.2686	FANCG	Fanconi anemia, complementation group G
-0.793475	-0.111	-0.285421	-0.554415	-0.343311	-1.26867	CACNG6	calcium channel, voltage-dependent, gamma subunit 6
-0.621337	-0.355218	-0.0393385		-0.344924	-1.27008	FAIM	Fas apoptotic inhibitory molecule
-0.321053	-0.120037	-0.583554	-0.278325	-0.344931	-1.27009	ZNF337	zinc finger protein 337			3
-0.607044	-0.275033	-0.480185	-0.366153	-0.345925	-1.27097	MRPS11	mitochondrial ribosomal protein S11
-0.583096	-0.356689	-0.33536	0.907113	-0.346025	-1.27105	DNAJC19	DnaJ (Hsp40) homolog, subfamily C, member 19
-0.644042	-0.369403	-0.322724	-0.266625	-0.346064	-1.27109	C7orf11	chromosome 7 open reading frame 11
-0.4384	-0.272677	-0.459765	-0.220288	-0.34613	-1.27115	C7orf49	chromosome 7 open reading frame 49
-0.183652	-0.233813	-0.604604	-0.529069	-0.346371	-1.27136	NGFRAP1	nerve growth factor receptor (TNFRSF16) associated protein 1			2
-0.349064	-0.343192	-0.436353	0.101382	-0.346568	-1.27153	CDC23	CDC23 (cell division cycle 23, yeast, homolog)
-0.439982	-0.192025	-0.423508	0.796111	-0.346664	-1.27162	MRPS23	mitochondrial ribosomal protein S23
-0.448948	-0.173309	-0.536826	-0.0681122	-0.348258	-1.27302	ABCB6	ATP-binding cassette, sub-family B (MDR/TAP), member 6
-0.282793	-0.38251	-0.278441	-0.689316	-0.348674	-1.27339	POMT2	protein-O-mannosyltransferase 2
-0.401192	-0.255292	-0.272536	-2.03235	-0.348792	-1.27349	MBIP	MAP3K12 binding inhibitory protein 1		0	≤1.2 AND ≥-1.2
-0.27515	-0.116323	-0.413695	-2.02835	-0.349279	-1.27392	C15orf52	chromosome 15 open reading frame 52
-0.394981	-0.329933	-0.353525	-0.292044	-0.349475	-1.2741	AMZ2	archaelysin family metallopeptidase 2
-0.521387	-0.237511	-0.35924	0.413025	-0.349502	-1.27412	XRCC1	X-ray repair complementing defective repair in Chinese hamster cells 1
-0.188673	-0.425426	-0.927599	-0.629398	-0.350047	-1.2746	MRPS16	mitochondrial ribosomal protein S16
-0.231814	-0.461769	-0.301144	-0.586579	-0.350089	-1.27464	EFNA4	ephrin-A4			-2
-0.314468	-0.237127	-0.513424	-0.765312	-0.350388	-1.2749	PCM1	pericentriolar material 1
-0.339122	-0.162089	-0.366118	0.261775	-0.35054	-1.27504	DOLK	dolichol kinase
-0.843228	0.0136435	-0.351686	0.261326	-0.351686	-1.27605	PDE8B	phosphodiesterase 8B
-0.762751	-0.213067	-0.178097	-1.16585	-0.352257	-1.27656	C17orf108	chromosome 17 open reading frame 108
-0.516599	-0.225548	-0.378574	-0.327125	-0.35285	-1.27708	BASP1	brain abundant, membrane attached signal protein 1			-3
-0.178422	-0.127528	-0.716485	-0.486589	-0.353735	-1.27786	TJP3	tight junction protein 3 (zona occludens 3)
-0.391388	-0.080654	-0.491366	0.0591454	-0.354177	-1.27826	SGPP1	sphingosine-1-phosphate phosphatase 1
-0.411228	-0.0935569	-0.24791	-1.48778	-0.354679	-1.2787	TDRD3	tudor domain containing 3
-0.328641	-0.11818	-0.521824	-0.380767	-0.354704	-1.27872	P2RY6	pyrimidinergic receptor P2Y, G-protein coupled, 6
-0.582754	-0.355349	-0.269566		-0.355349	-1.27929	SPINK5	serine peptidase inhibitor, Kazal type 5			-4
-0.233769	-0.376605	-0.324405	-0.9648	-0.355501	-1.27943	ADAT1	adenosine deaminase, tRNA-specific 1
-0.362814	-0.256884	-0.515864	0.68194	-0.356029	-1.2799	CCNG1	cyclin G1
-0.4649	-0.341171	-0.2774	-0.818599	-0.356043	-1.27991	TRADD	TNFRSF1A-associated via death domain
-0.336477	-0.163341	-0.490673	-0.37627	-0.356373	-1.2802	NUSAP1	nucleolar and spindle associated protein 1
-0.321954	-0.0657326	-0.39564	-0.700721	-0.356431	-1.28025	AHSA2	AHA1, activator of heat shock 90kDa protein ATPase homolog 2 (yeast)			≤-5
-0.401527	-0.198308	-0.422846	-1.45719	-0.356595	-1.2804	PIGC	phosphatidylinositol glycan anchor biosynthesis, class C
-0.278361	-0.356212	-0.360323	-0.706418	-0.356697	-1.28049	CSRNP2	cysteine-serine-rich nuclear protein 2
-0.545171	-0.0645568	-0.356762		-0.356762	-1.28055	C20orf29	chromosome 20 open reading frame 29
-0.36005	0.2532	-0.652929	-0.186657	-0.357543	-1.28124	ASPM	asp (abnormal spindle) homolog, microcephaly associated (Drosophila)
-0.410055	-0.281995	-0.286543	-0.813757	-0.358503	-1.2821	GBF1	golgi brefeldin A resistant guanine nucleotide exchange factor 1
-0.563641	-0.0826416	-0.591042	-0.199533	-0.358826	-1.28238	AASDHPPT	aminoadipate-semialdehyde dehydrogenase-phosphopantetheinyl transferase
-0.279664	-0.27255	-0.581385	-0.419537	-0.359371	-1.28287	PHIP	pleckstrin homology domain interacting protein
-0.473595	-0.353645	-0.56956	0.0882918	-0.359956	-1.28339	COX7A2L	cytochrome c oxidase subunit VIIa polypeptide 2 like
-0.518838	-0.336353	-0.311925	-2.27627	-0.36009	-1.28351	NUAK2	NUAK family, SNF1-like kinase, 2
-0.37554	-0.345	-0.592554	-0.196272	-0.36027	-1.28367	MCM2	minichromosome maintenance complex component 2
-0.525002	-0.299278	-0.301461	-0.714434	-0.360523	-1.28389	CBY1	chibby homolog 1 (Drosophila)
-0.574938	-0.425328	-0.0201963	-0.203889	-0.360626	-1.28398	MEGF9	multiple EGF-like-domains 9
-0.391411	-0.158276	-0.490672	-0.255649	-0.361331	-1.28461	COQ2	coenzyme Q2 homolog, prenyltransferase (yeast)
-0.294588	-0.279903	-0.540076	-0.446043	-0.361531	-1.28479	CPSF3	cleavage and polyadenylation specific factor 3, 73kDa	heat map scale (Fold Change)		≥5
-0.585103	-0.136935	-0.434638	0.0351423	-0.36163	-1.28488	NMT1	N-myristoyltransferase 1
-0.509501	-0.24564	-0.388464	-1.44727	-0.361843	-1.28507	HMBS	hydroxymethylbilane synthase
-0.362156	-0.179455	-0.54997	-0.158124	-0.362156	-1.28535	SPATA7	spermatogenesis associated 7
-0.307588	-0.168701	-0.514184	-0.059229	-0.362772	-1.28589	FAM102B	family with sequence similarity 102, member B
-0.472193	-0.204004	-0.128565	-1.82164	-0.364312	-1.28727	CASP6	caspase 6, apoptosis-related cysteine peptidase			4
-0.789325	-0.247907	-0.240551	-1.07481	-0.364345	-1.2873	BIRC5	baculoviral IAP repeat-containing 5
-0.429735	-0.241982	-0.47546	-0.232885	-0.365331	-1.28818	COPS4	COP9 constitutive photomorphogenic homolog subunit 4 (Arabidopsis)
-0.390943	-0.472612	-0.188159	-0.220992	-0.365357	-1.2882	NMNAT3	nicotinamide nucleotide adenylyltransferase 3
-0.402084	-0.395927	-0.100765		-0.365426	-1.28826	ZNF33A	zinc finger protein 33A
-0.314394	-0.360521	-0.442914	0.183134	-0.366297	-1.28904	DEPDC1	DEP domain containing 1			3
-0.392546	0.0501346	-0.739216	0.703002	-0.36661	-1.28932	ARID5B	AT rich interactive domain 5B (MRF1-like)
-0.444212	-0.270123	-0.418521	1.18313	-0.366783	-1.28947	MRPL1	mitochondrial ribosomal protein L1
-0.511631		-0.238899		-0.367154	-1.28981	FLJ45244	hypothetical locus FLJ45244
-0.560676	-0.353052	-0.468041	-0.0790982	-0.368535	-1.29104	HDHD2	haloacid dehalogenase-like hydrolase domain containing 2
		-0.36884		-0.36884	-1.29131	SNORA25	small nucleolar RNA, H/ACA box 25			2
-0.359355	-0.434775	-0.222569	-0.69394	-0.368841	-1.29132	CCHCR1	coiled-coil alpha-helical rod protein 1
-0.619922	-0.101142	-0.441212		-0.369751	-1.29213	RWDD3	RWD domain containing 3
-0.412147	-0.260534	-0.374644	0.209369	-0.370185	-1.29252	C6orf130	chromosome 6 open reading frame 130
-0.624195	-0.313771	-0.464725	0.260085	-0.370281	-1.2926	KIAA1279	KIAA1279
-0.537207	-0.0700846	-0.378407	-1.16597	-0.370972	-1.29322	C1RL	complement component 1, r subcomponent-like		0	≤1.2 AND ≥-1.2
-0.220161	-0.378707	-0.365276	-1.42121	-0.371969	-1.29412	ZYG11B	zyg-11 homolog B (C. elegans)
-0.289858	-0.441624	-0.0545056	-1.05189	-0.372218	-1.29434	R3HDM2	R3H domain containing 2
-0.764199	-0.140458	-0.47401	-0.205224	-0.372267	-1.29439	TMEM37	transmembrane protein 37
-0.40375	-0.146941	-0.372796		-0.372796	-1.29486	RUNDC3B	RUN domain containing 3B
-0.289264	-0.351583	-0.527354	-1.09546	-0.373037	-1.29508	RHOU	ras homolog gene family, member U			-2
-0.017109	-0.444503	-0.437684	-0.203889	-0.373994	-1.29594	CDC2L6	cyclin-dependent kinase 19 CDK19
-0.492	-0.16748	-0.48042	-0.435803	-0.374042	-1.29598	LARS2	leucyl-tRNA synthetase 2, mitochondrial
-0.664697	-0.303682	-0.344505	-0.634523	-0.374072	-1.29601	HARS2	histidyl-tRNA synthetase 2, mitochondrial (putative)
-0.444331	-0.237654	-0.414602	-1.4317	-0.374283	-1.29619	LIAS	lipoic acid synthetase
-0.370568	-0.165449	-0.517442	-0.713082	-0.375378	-1.29718	RNF141	ring finger protein 141			-3
-0.477525	-0.372058	-0.370489	-0.222272	-0.375723	-1.29749	C1orf59	chromosome 1 open reading frame 59
-0.341304	-0.199263	-0.62246	-0.866437	-0.375771	-1.29753	TUBGCP5	tubulin, gamma complex associated protein 5
-0.36576	-0.317274	-0.386645	-1.05431	-0.376203	-1.29792	TNNC1	troponin C type 1 (slow)
	-0.419907	-0.441792	-0.355892	-0.37627	-1.29798	PSMD4	proteasome (prosome, macropain) 26S subunit, non-ATPase, 4
-0.37623	-0.0523523	-0.82153	-0.538633	-0.376523	-1.29821	ERAL1	Era G-protein-like 1 (E. coli)			-4
-0.426241	-0.392566	-0.271901	-0.153877	-0.376622	-1.2983	RARB	retinoic acid receptor, beta
-0.388266	-0.238752	-0.453515	-0.4207	-0.376745	-1.29841	DDX50	DEAD (Asp-Glu-Ala-Asp) box polypeptide 50
-0.322017	-0.405261	-0.506033	-0.220992	-0.376893	-1.29854	BIVM	basic, immunoglobulin-like variable motif containing
-0.169986	-0.386133	-0.450162	-0.421541	-0.376992	-1.29863	STAT2	signal transducer and activator of transcription 2, 113kDa
-0.29653	-0.626043	-0.3903	-0.351864	-0.37739	-1.29899	KLHL22	kelch-like 22 (Drosophila)			≤-5
-0.437646	-0.0726138	-0.104538	-1.566	-0.377958	-1.2995	RAB17	RAB17, member RAS oncogene family
-0.590522	-0.321316	-0.508696	-0.255134	-0.378342	-1.29985	CCNB2	cyclin B2
-0.739276	-0.286687	-0.314419	-0.682773	-0.378527	-1.30001	NR4A1	nuclear receptor subfamily 4, group A, member 1
-0.185807	-0.348333	-0.446308	-0.902816	-0.378621	-1.3001	SEPP1	selenoprotein P, plasma, 1
-0.50476	-0.355364	-0.255943	-1.56368	-0.379196	-1.30062	C1QTNF6	C1q and tumor necrosis factor related protein 6
-0.237315	-0.47181	-0.387564		-0.380589	-1.30187	CDCA7L	cell division cycle associated 7-like
-0.502934	-0.430842	-0.304235	1.10916	-0.380741	-1.30201	TMEM107	transmembrane protein 107
-0.296422	-0.375716	-0.505669	-0.485204	-0.381143	-1.30237	REEP5	receptor accessory protein 5
-0.115057	-0.39444	-0.477143		-0.381286	-1.3025	TP53INP1	tumor protein p53 inducible nuclear protein 1
-0.420399	-0.164014	-0.379114	-0.701723	-0.382588	-1.30368	CLTCL1	clathrin, heavy chain-like 1
-0.424645	-0.0853973	-0.448182		-0.383616	-1.30461	KIF15	kinesin family member 15
-0.346065	-0.352284	-0.455499	-0.5254	-0.383801	-1.30478	WDR34	WD repeat domain 34
-0.257895	-0.368739	-0.519228	-0.692063	-0.385166	-1.30601	PPL	periplakin
-0.435147	-0.239797	-0.482954	-1.03396	-0.385331	-1.30616	ANKRD32	ankyrin repeat domain 32	heat map scale (Fold Change)		≥5
-0.403088	-0.284176	-0.38558	-0.396991	-0.385836	-1.30662	LSM10	LSM10, U7 small nuclear RNA associated
-0.404406	-0.241747	-0.571057	-0.0470096	-0.386037	-1.3068	HSPA2	heat shock 70kDa protein 2
-0.205041	-0.47978	-0.390112	-0.568915	-0.386322	-1.30706	MCM5	minichromosome maintenance complex component 5
-0.38223	-0.344188	-0.390423	-0.577685	-0.386327	-1.30706	SLC35A1	solute carrier family 35 (CMP-sialic acid transporter), member A1
-0.496642	-0.303336	-0.368637		-0.386951	-1.30763	PTEN	phosphatase and tensin homolog			4
-0.397327	-0.309533	-0.677428	-0.377279	-0.387303	-1.30795	RAB7L1	RAB7, member RAS oncogene family-like 1
-0.47485	-0.24383	-0.407481	0.796111	-0.387314	-1.30796	FAM96A	family with sequence similarity 96, member A
-0.425245	-0.386474	-0.25278	-0.534038	-0.387403	-1.30804	E4F1	E4F transcription factor 1
-0.720682	-0.0747163	-0.356995	-1.45185	-0.387652	-1.30826	ULK1	unc-51-like kinase 1 (C. elegans)
-0.397233	-0.378972	-0.345789	-0.794756	-0.388103	-1.30867	PCMTD2	protein-L-isoaspartate (D-aspartate) O-methyltransferase domain containing 2			3
-0.415321	-0.0636574	-0.399172	-0.188811	-0.388295	-1.30885	SETDB2	SET domain, bifurcated 2
-0.655934	-0.228437	-0.466569	-0.255415	-0.38914	-1.30961	PI4K2B	phosphatidylinositol 4-kinase type 2 beta
-0.436171	-0.202845	-0.377518	-0.603403	-0.389418	-1.30986	C5orf54	chromosome 5 open reading frame 54
-0.586951	-0.392422	-0.279912	-0.335923	-0.39067	-1.311	FANCC	Fanconi anemia, complementation group C
-0.348592	-0.382923	-0.47919	-0.676334	-0.393177	-1.31328	CCDC53	coiled-coil domain containing 53			2
-0.477159	-0.379995	-0.240747	-1.58356	-0.394207	-1.31422	RMI1	RMI1, RecQ mediated genome instability 1, homolog (S. cerevisiae)
-0.315691		-0.473364		-0.394528	-1.31451	PIPSL	PIP5K1A and PSMD4-like, pseudogene
-0.555628	-0.227973	-0.400307	0.211149	-0.395761	-1.31564	MRPL15	mitochondrial ribosomal protein L15
-0.438484	-0.274837	-0.434314	-0.121938	-0.396344	-1.31617	DCPS	decapping enzyme, scavenger
-0.404423	-0.129198	-0.390225	-1.08524	-0.397324	-1.31706	PLAGL2	pleiomorphic adenoma gene-like 2		0	≤1.2 AND ≥-1.2
-0.362411	-0.335589	-0.638026	-0.267534	-0.397542	-1.31726	KIF11	kinesin family member 11
-0.49869	-0.208082	-0.416403	-1.07957	-0.397719	-1.31742	LIG1	ligase I, DNA, ATP-dependent
-0.398167	-0.169415	-0.482329		-0.398167	-1.31783	PLD1	phospholipase D1, phosphatidylcholine-specific
-0.562665	-0.394372	-0.326764	-0.932131	-0.400704	-1.32015	TRIM45	tripartite motif-containing 45
-0.18672	-0.406047	-0.522865	-0.732583	-0.400836	-1.32027	C1orf106	chromosome 1 open reading frame 106			-2
-0.391941	-0.16917	-0.667424	-0.82056	-0.400913	-1.32034	PHLDB1	pleckstrin homology-like domain, family B, member 1
-0.40754	-0.394609	-0.82613	-0.0283465	-0.401074	-1.32049	SPTAN1	spectrin, alpha, non-erythrocytic 1 (alpha-fodrin)
-0.640596	-0.316681	0.0237812	-1.24495	-0.401275	-1.32067	POLI	polymerase (DNA directed) iota
-0.210117	-0.308964	-0.443379	-1.394	-0.401877	-1.32123	IL10RB	interleukin 10 receptor, beta
-0.49523	-0.334551	-0.473362	0.22907	-0.402121	-1.32145	FAM35A	family with sequence similarity 35, member A			-3
-0.401429	-0.34733	-0.44231	-0.507296	-0.402601	-1.32189	KIF20A	kinesin family member 20A
-0.413057	-0.29336	-0.707452	0.469301	-0.402911	-1.32217	RDX	radixin
-0.487429	-0.3694	-0.404639		-0.404639	-1.32376	C18orf56	chromosome 18 open reading frame 56
-0.405338	-0.614146	-0.094753	-1.19613	-0.405338	-1.3244	BAI2	brain-specific angiogenesis inhibitor 2
-0.406123	-0.326952	-0.528151	-0.14877	-0.405396	-1.32445	WDR44	WD repeat domain 44			-4
-0.658923	-0.178808	-0.608481	-0.0678749	-0.405716	-1.32475	PEX11B	peroxisomal biogenesis factor 11 beta
-0.422897	-0.344957	-0.709667	-0.391722	-0.407309	-1.32621	CPT2	carnitine palmitoyltransferase 2
-0.364864	-0.404697	-0.479152	-0.866437	-0.407377	-1.32627	STAU2	staufen, RNA binding protein, homolog 2 (Drosophila)
-0.648176	-0.18208	-0.397845	-0.772007	-0.408116	-1.32695	SALL2	sal-like 2 (Drosophila)
-0.477674	-0.314965	-0.342941	-1.86644	-0.409773	-1.32848	C11orf17	chromosome 11 open reading frame 17			≤-5
-0.516051	-0.427646	-0.248196	-0.760413	-0.409961	-1.32865	PDIK1L	PDLIM1 interacting kinase 1 like
-0.544754	-0.385046	-0.431494	0.0420428	-0.410324	-1.32898	SF4	SURP and G patch domain containing 1 SUGP1
-0.52173	-0.089755	-0.423017	-0.0884118	-0.411093	-1.32969	RTN4IP1	reticulon 4 interacting protein 1
-0.366285	-0.228484	-0.632734	-0.682572	-0.411448	-1.33002	KLHL3	kelch-like 3 (Drosophila)
-0.412609	-0.430378	-0.400001	-1.65284	-0.413452	-1.33187	ZNF33B	zinc finger protein 33B
-0.459472	-0.245965	-0.532383	0.0129943	-0.413888	-1.33227	PPCS	phosphopantothenoylcysteine synthetase
-0.429658	-0.402499	-0.340052	-0.203889	-0.414657	-1.33298	SYNC	syncoilin, intermediate filament protein
-0.428332	-0.109023	-0.572792	-0.657703	-0.415051	-1.33335	B3GNT1	UDP-GlcNAc:betaGal beta-1,3-N-acetylglucosaminyltransferase 1
-0.330721	-0.415406	-0.616883		-0.415406	-1.33367	ZMYM1	zinc finger, MYM-type 1
-0.245644	-0.149733	-0.452679	-1.4514	-0.415487	-1.33375	RASL11A	RAS-like, family 11, member A
-0.406346	-0.0871813	-0.470355	-0.651348	-0.417319	-1.33544	ADA	adenosine deaminase
-0.485337	-0.309	-0.494128	-0.033964	-0.419409	-1.33738	C4orf34	chromosome 4 open reading frame 34
-0.48771	-0.277262	-0.509819	-0.197366	-0.419495	-1.33746	CCDC25	coiled-coil domain containing 25
-0.524783	-0.43415	-0.40505	-0.0643767	-0.4196	-1.33756	CHAF1B	chromatin assembly factor 1, subunit B (p60)	heat map scale (Fold Change)		≥5
-0.354588	0.0708672	-0.677876	-0.53057	-0.42023	-1.33814	ABHD4	abhydrolase domain containing 4
-0.515621		-0.267961	-1.58617	-0.420462	-1.33836	C17orf90	chromosome 17 open reading frame 90
-0.464549	-0.39884		0.0424148	-0.420938	-1.3388	C17orf42	chromosome 17 open reading frame 42
-0.4422	-0.241528	-0.428731	-0.566003	-0.421624	-1.33943	PAAF1	proteasomal ATPase-associated factor 1
-0.65307	-0.394118	-0.428581	-0.381579	-0.422572	-1.34032	C9orf23	chromosome 9 open reading frame 23			4
-0.485584	-0.474197	-0.420405	1.161	-0.422895	-1.34062	TFRC	transferrin receptor (p90, CD71)
-0.932248	-0.00235748	-0.209013	-0.866437	-0.423365	-1.34105	OSCP1	organic solute carrier partner 1
-0.49358	-0.25103	-0.424457	-0.467632	-0.424059	-1.3417	GLOD4	glyoxalase domain containing 4
-0.451396	-0.220924	-0.458769	-1.02835	-0.424096	-1.34173	C14orf93	chromosome 14 open reading frame 93
-0.580073	-0.18853	-0.521861	0.290876	-0.424193	-1.34182	IDI1	isopentenyl-diphosphate delta isomerase 1			3
-0.6488	-0.414598	-0.395329	-0.704686	-0.424343	-1.34196	GOLGA5	golgin A5
-0.483646	-0.368809	-0.459674	0.0080318	-0.424346	-1.34196	KIAA1009	KIAA1009
-0.535727	-0.306374	-0.337791	-0.586329	-0.424565	-1.34217	EFCAB7	EF-hand calcium binding domain 7
-0.469731	-0.171696	-0.488425	-0.606706	-0.425278	-1.34283	PIGY	phosphatidylinositol glycan anchor biosynthesis, class Y
-0.523542	-0.391324	-0.42559		-0.42559	-1.34312	PHOSPHO2	phosphatase, orphan 2			2
-0.538346	-0.397006	-0.476211	0.0420428	-0.425605	-1.34314	ACTR10	actin-related protein 10 homolog (S. cerevisiae)
-0.505992	-0.532667	-0.175816	-0.350275	-0.426112	-1.34361	SP5	Sp5 transcription factor
-0.343828	-0.400887	-0.466508	-0.645018	-0.426397	-1.34387	FAM149A	family with sequence similarity 149, member A
-0.865953	-0.355769	-0.636916	0.273117	-0.428183	-1.34554	GPKOW	G patch domain and KOW motifs
-0.411947	-0.351854	-0.563213	-1.24699	-0.428301	-1.34565	BBS2	Bardet-Biedl syndrome 2		0	≤1.2 AND ≥-1.2
-1.19856	-0.00343586	-0.0205975	-1.82805	-0.428507	-1.34584	RHOBTB2	Rho-related BTB domain containing 2
-0.293105	-0.404684	-0.557656	-1.63603	-0.428627	-1.34595	CCDC113	coiled-coil domain containing 113
-0.330211	-0.45018	-0.451297	0.350165	-0.429075	-1.34637	ARMC1	armadillo repeat containing 1
-0.549861	-0.469732	-0.111893	-0.00225512	-0.429395	-1.34667	ZBED3	zinc finger, BED-type containing 3
-0.410564	-0.429424	-0.508545		-0.429424	-1.3467	CYB5D2	cytochrome b5 domain containing 2			-2
-0.34904	-0.251332	-0.520185	-0.554415	-0.429512	-1.34678	SCCPDH	saccharopine dehydrogenase (putative)
-0.430156	-0.241174	-0.57524	-0.443384	-0.429612	-1.34687	ARL2BP	ADP-ribosylation factor-like 2 binding protein
-0.436776	-0.197162	-0.518163	-0.164361	-0.430235	-1.34745	BRCA1	breast cancer 1, early onset
-0.546802	-0.29316	-0.467429	-0.44825	-0.430265	-1.34748	KIAA0776	KIAA0776
-0.486156	-0.379643	-0.430451		-0.430451	-1.34765	PLSCR4	phospholipid scramblase 4			-3
-0.547632	-0.393635	-0.47158		-0.430873	-1.34805	FAM175A	family with sequence similarity 175, member A
-0.508572	-0.400177	-0.623378	-0.171435	-0.431787	-1.3489	RDH11	retinol dehydrogenase 11 (all-trans/9-cis/11-cis)
-0.451127	-0.310183	-0.442011	-0.667878	-0.432874	-1.34992	DDX59	DEAD (Asp-Glu-Ala-Asp) box polypeptide 59
-0.428725	-0.0505738	-0.437942	-1.78885	-0.433334	-1.35035	IPP	intracisternal A particle-promoted polypeptide
-0.481098	0.0223772	-0.406255	-1.28147	-0.433562	-1.35056	DEM1	defects in morphology 1 homolog (S. cerevisiae)			-4
-0.554537	-0.131126	-0.301915	-0.788851	-0.434025	-1.351	NFIL3	nuclear factor, interleukin 3 regulated
-0.42923	-0.302079	-0.581072	0.634618	-0.434145	-1.35111	RNF20	ring finger protein 20
-0.245779	-0.0760686	-0.648751	-1.11436	-0.434278	-1.35123	EEF2K	eukaryotic elongation factor-2 kinase
-0.483332	0.0960235	-0.506883	-0.52355	-0.435075	-1.35198	VPS33B	vacuolar protein sorting 33 homolog B (yeast)
-0.51134	-0.145952	-0.509		-0.435142	-1.35204	ZBED5	zinc finger, BED-type containing 5			≤-5
-0.606539	-0.537186	-0.323251		-0.435372	-1.35226	HIST1H4C	histone cluster 1, H4c
-0.453109	-0.0650249	-0.488631	-0.426281	-0.435578	-1.35245	NFE2L2	nuclear factor (erythroid-derived 2)-like 2
-0.471774	-0.499706	-0.347393	-0.107202	-0.435812	-1.35267	CCDC111	coiled-coil domain containing 111
-0.690871	-0.41197	-0.722352	-0.350586	-0.436244	-1.35308	SMARCE1	SWI/SNF related, matrix associated, actin dependent regulator of chromatin, subfamily e, member 1
-0.30965	-0.478439	-0.44758	0.0205537	-0.437886	-1.35462	PPRC1	peroxisome proliferator-activated receptor gamma, coactivator-related 1
-0.568171	-0.182678	-0.463144	-0.351864	-0.437918	-1.35465	SACM1L	SAC1 suppressor of actin mutations 1-like (yeast)
-0.601739	-0.309553	-0.0313569	-0.581708	-0.437967	-1.35469	NUDT12	nudix (nucleoside diphosphate linked moiety X)-type motif 12
-0.871755	-0.128171	-0.268002	-1.49447	-0.438569	-1.35526	EFR3B	EFR3 homolog B (S. cerevisiae)
-0.327727	-0.142641	-0.611572	-0.692278	-0.439139	-1.3558	ATP1B1	ATPase, Na+/K+ transporting, beta 1 polypeptide
-0.251446	-0.363624	-0.398776	-0.550299	-0.43915	-1.3558	AKTIP	AKT interacting protein
-0.497792	-0.218797	-0.438237	-0.650709	-0.439419	-1.35606	MCCC1	methylcrotonoyl-Coenzyme A carboxylase 1 (alpha)
-0.458562	-0.330153	-0.686308	-0.511556	-0.440984	-1.35753	SNX17	sorting nexin 17
-0.333518	-0.338092	-1.05003	-1.03049	-0.442632	-1.35908	PDXK	pyridoxal (pyridoxine, vitamin B6) kinase
-0.318705	-0.493388	-0.53471	-0.317853	-0.443142	-1.35956	ASB13	ankyrin repeat and SOCS box-containing 13	heat map scale (Fold Change)		≥5
-0.327339	-0.010118	-0.716266	-0.763977	-0.444673	-1.36101	HES6	hairy and enhancer of split 6 (Drosophila)
-0.365068	-0.348615	-0.84782	-0.542769	-0.446132	-1.36238	TGFBR3	transforming growth factor, beta receptor III
-0.452143	-0.400933	-0.619749	-0.0800616	-0.447072	-1.36327	OMA1	OMA1 homolog, zinc metallopeptidase (S. cerevisiae)
-0.53154	-0.433398	-0.482161	-0.0882891	-0.448007	-1.36415	C1orf25	chromosome 1 open reading frame 25
-0.732188	-0.325368	-0.363356	-0.125644	-0.44924	-1.36532	SLC7A6OS	solute carrier family 7, member 6 opposite strand			4
-0.309509		-0.541332	-1.05908	-0.449877	-1.36592	TWIST1	twist homolog 1 (Drosophila)
-0.657995	0.0245774	-0.22457	-2.04716	-0.450322	-1.36634	SAMD11	sterile alpha motif domain containing 11
-0.465505	-0.240763	-0.557746	0.386691	-0.451143	-1.36712	BRD3	bromodomain containing 3
-0.421878	-0.288378	-0.493646	-0.680174	-0.451695	-1.36765	C1orf123	chromosome 1 open reading frame 123
-0.493442	-0.291971	-0.706184	0.708619	-0.452125	-1.36805	DIS3L	DIS3 mitotic control homolog (S. cerevisiae)-like			3
-1.0669	-0.278497	-0.595975	-0.262783	-0.45248	-1.36839	NLRX1	NLR family member X1
-0.49956	-0.346726	-0.323224	-1.25636	-0.453112	-1.36899	C10orf57	chromosome 10 open reading frame 57
-0.455042	-0.0524704	-0.533387	0.231679	-0.453204	-1.36908	BRMS1L	breast cancer metastasis-suppressor 1-like
-0.668222	-0.241282	-0.448908	-1.42263	-0.453502	-1.36936	AMACR	alpha-methylacyl-CoA racemase
-0.46503	0.0192522	-0.730968	0.112126	-0.453616	-1.36947	FSTL3	follistatin-like 3 (secreted glycoprotein)			2
-0.603587	-0.302131	-0.626467	-0.178951	-0.454089	-1.36992	SNCA	synuclein, alpha (non A4 component of amyloid precursor)
-0.644304	-0.452332	-0.258282	-1.15861	-0.454968	-1.37075	COL16A1	collagen, type XVI, alpha 1
-0.400894	-0.232382	-0.510182	-1.20547	-0.455538	-1.37129	MSRB2	methionine sulfoxide reductase B2
-0.556607	-0.323802		-0.862852	-0.45668	-1.37238	WIZ	widely interspaced zinc finger motifs
-0.341675	-0.494968	-0.247227	-0.516285	-0.458199	-1.37383	ABCC5	ATP-binding cassette, sub-family C (CFTR/MRP), member 5		0	≤1.2 AND ≥-1.2
-0.401393	-0.356099	-0.631915	-0.917315	-0.458204	-1.37383	PACSIN3	protein kinase C and casein kinase substrate in neurons 3
-0.704992	-0.458794	-0.394214		-0.458794	-1.37439	C3orf31	chromosome 3 open reading frame 31
-0.445518	-0.577627	-0.255757	-1.06925	-0.45914	-1.37472	ASZ1	ankyrin repeat, SAM and basic leucine zipper domain containing 1
-0.563234	-0.369684	-0.57021	-0.214361	-0.46052	-1.37604	FANCL	Fanconi anemia, complementation group L
-0.783502	-0.424275	-0.227149	-0.908433	-0.460954	-1.37645	ATG16L2	ATG16 autophagy related 16-like 2 (S. cerevisiae)			-2
-0.996709	-0.498623	-0.0803942		-0.461208	-1.37669	MARVELD1	MARVEL domain containing 1
-0.372087	-0.486003	-0.479876	0.0107059	-0.465266	-1.38057	SLC25A12	solute carrier family 25 (mitochondrial carrier, Aralar), member 12
-0.612026	-0.443293	-0.767742	0.597839	-0.465449	-1.38075	NUP205	nucleoporin 205kDa
-0.504942	-0.217441	-0.515327	-0.913743	-0.465659	-1.38095	C7orf25	chromosome 7 open reading frame 25
-0.590112	-0.333147	-0.58001		-0.467268	-1.38249	DSN1	DSN1, MIND kinetochore complex component, homolog (S. cerevisiae)			-3
-0.522686	-0.129581	-0.560251	-0.00178917	-0.467393	-1.38261	ATG4C	ATG4 autophagy related 4 homolog C (S. cerevisiae)
-0.603085	-0.208935	-0.467993		-0.467993	-1.38318	C16orf75	chromosome 16 open reading frame 75
-0.727657	-0.464252	-0.269721	-1.18837	-0.46964	-1.38476	ZNF573	zinc finger protein 573
-0.601114	-0.369706	-0.48172	-0.691604	-0.471747	-1.38679	PSMD3	proteasome (prosome, macropain) 26S subunit, non-ATPase, 3
-0.30559	-0.47093	-0.473435	-0.873624	-0.472182	-1.38721	AKR1C3	aldo-keto reductase family 1, member C3 (3-alpha hydroxysteroid dehydrogenase, type II)			-4
-0.513018	-0.230749	-0.524139	-0.651111	-0.473077	-1.38807	COX15	COX15 homolog, cytochrome c oxidase assembly protein (yeast)
-0.519159	-0.316128	-0.708928	-0.160404	-0.473975	-1.38893	CITED4	Cbp/p300-interacting transactivator, with Glu/Asp-rich carboxy-terminal domain, 4
-0.309292	-0.193603	-0.556515	-0.584044	-0.474793	-1.38972	NT5DC1	5'-nucleotidase domain containing 1
-0.497122	-0.211005	-0.633455	-0.526807	-0.474849	-1.38977	TMEM138	transmembrane protein 138
-0.475125	-0.301478	-0.580745		-0.475125	-1.39004	CEBPD	CCAAT/enhancer binding protein (C/EBP), delta			≤-5
-0.464838	0.376904	-0.48686	-1.17758	-0.475849	-1.39074	NICN1	nicolin 1
-0.314165	-0.530847	-0.570137	-0.604427	-0.477058	-1.3919	HDAC4	histone deacetylase 4
-0.383397	-0.155064	-0.70016	-1.55102	-0.477304	-1.39214	ARHGEF17	Rho guanine nucleotide exchange factor (GEF) 17
-0.438124	-0.39276	-0.585311	-0.866854	-0.477399	-1.39223	TLCD1	TLC domain containing 1
-0.37615	-0.277563	-0.536072	-0.428316	-0.477581	-1.39241	PRSS23	protease, serine, 23
-0.515699	-0.337796	-0.505071	0.133563	-0.47881	-1.39359	ASTE1	asteroid homolog 1 (Drosophila)
-0.540354	-0.478885		1.00344	-0.478885	-1.39367	SNHG12	small nucleolar RNA host gene 12 (non-protein coding)
-0.779939	-0.402976	-0.530726		-0.479118	-1.39389	ACOT1	acyl-CoA thioesterase 1
-0.540962	-0.128068	-0.54067	-0.493396	-0.481565	-1.39626	PAN2	PAN2 poly(A) specific ribonuclease subunit homolog (S. cerevisiae)
-0.568386	-0.0640718	-0.762843	-0.378083	-0.481633	-1.39632	COG2	component of oligomeric golgi complex 2
-0.484345	-0.321053	-0.491692	-0.509281	-0.48286	-1.39751	ENO3	enolase 3 (beta, muscle)
-0.520189	-0.518449	-0.457971	0.00359636	-0.483384	-1.39802	CTDSPL	CTD (carboxy-terminal domain, RNA polymerase II, polypeptide A) small phosphatase-like
-0.595191	-0.478549	-0.476589	-0.00394084	-0.483839	-1.39846	TIGD2	tigger transposable element derived 2
-0.520143		-0.451257		-0.4857	-1.40027	C2orf74	chromosome 2 open reading frame 74	heat map scale (Fold Change)		≥5
-0.691329	-0.363631	-0.105919	-0.696512	-0.486984	-1.40151	NTN4	netrin 4
-0.306596	-0.108079	-0.608656	-1.18447	-0.487536	-1.40205	GALM	galactose mutarotase (aldose 1-epimerase)
-0.444408	-0.470245	-0.506227	-0.792319	-0.488236	-1.40273	EFNA1	ephrin-A1
-0.626101	-0.436782	-0.341629	-0.525817	-0.488608	-1.40309	MAP2K6	mitogen-activated protein kinase kinase 6
-0.554851	-0.254957	-0.472686	-0.574835	-0.489123	-1.40359	RAB32	RAB32, member RAS oncogene family			4
-0.573607	-0.180014	-0.527392	-1.01685	-0.490205	-1.40464	TMEM101	transmembrane protein 101
-0.50105	-0.345847	-0.680704	-0.203889	-0.490685	-1.40511	NR4A2	nuclear receptor subfamily 4, group A, member 2
-0.475176	-0.273832	-0.507567	-0.83192	-0.491371	-1.40578	PIGQ	phosphatidylinositol glycan anchor biosynthesis, class Q
-0.395206	-0.263718	-1.0216	-0.742702	-0.492347	-1.40673	ROR2	receptor tyrosine kinase-like orphan receptor 2
-0.68224	-0.432759	-0.491531	-0.901619	-0.493406	-1.40776	NEK2	NIMA (never in mitosis gene a)-related kinase 2			3
-0.527532	-0.319817	-0.651	0.343599	-0.494103	-1.40845	SNX2	sorting nexin 2
-0.570859	-0.100451	-0.631472	-0.550935	-0.494534	-1.40887	CRB1	crumbs homolog 1 (Drosophila)
-0.564889	-0.427563	-0.446953	-1.8644	-0.494677	-1.409	NFKBIA	nuclear factor of kappa light polypeptide gene enhancer in B-cells inhibitor, alpha
-0.506393	-0.216166	-0.688046	0.203952	-0.494756	-1.40908	MED20	mediator complex subunit 20
-0.467022	-0.458471	-0.550071	-0.281475	-0.495258	-1.40957	DHX32	DEAH (Asp-Glu-Ala-His) box polypeptide 32			2
-0.50645	-0.203031	-0.615451	-1.24083	-0.496842	-1.41112	ADAP2	ArfGAP with dual PH domains 2
-0.497124				-0.497124	-1.4114	SNHG8	small nucleolar RNA host gene 8 (non-protein coding)
-0.590962	-0.0352515	-0.520586	-0.694446	-0.497162	-1.41143	HOXB13	homeobox B13
-0.647	-0.371296	-0.5073	-1.03939	-0.497396	-1.41166	MRPL46	mitochondrial ribosomal protein L46
-0.568738	-0.42297	-0.450195	-1.01124	-0.497818	-1.41208	IFT74	intraflagellar transport 74 homolog (Chlamydomonas)		0	≤1.2 AND ≥-1.2
-0.0653599	-0.531902	-0.572975	-1.96597	-0.497948	-1.4122	KDELC2	KDEL (Lys-Asp-Glu-Leu) containing 2
-0.953494	-0.386056	-0.523188	-1.68042	-0.499919	-1.41413	PPAPDC3	phosphatidic acid phosphatase type 2 domain containing 3
-0.512149	-0.342084	-0.57876	-0.496125	-0.500628	-1.41483	RBM5	RNA binding motif protein 5
-0.402448	-0.373597	-0.635263	-1.06873	-0.504071	-1.41821	CCDC14	coiled-coil domain containing 14
-0.486909	-0.0867617	-0.714488	-1.29979	-0.506289	-1.42039	SH3BP4	SH3-domain binding protein 4			-2
-0.515386	-0.49953			-0.507458	-1.42154	LOC148413	hypothetical LOC148413
-0.593322	-0.272578		-1.23729	-0.507721	-1.4218	C2orf68	chromosome 2 open reading frame 68
-0.572808	-0.463164	-0.729318	0.344229	-0.508765	-1.42283	CENPF	centromere protein F, 350/400kDa (mitosin)
-0.518224	-0.0778141	-0.523917	0.00912818	-0.509779	-1.42383	KLHL9	kelch-like 9 (Drosophila)
-0.448247	-0.0499512	-0.882431	-1.21277	-0.510233	-1.42428	CCDC117	coiled-coil domain containing 117			-3
-0.633687	-0.237923	-0.663319	-1.26281	-0.510391	-1.42444	DHRS3	dehydrogenase/reductase (SDR family) member 3
-0.845617	-0.505802	-0.138837	-0.594566	-0.5104	-1.42445	SMCR7	Smith-Magenis syndrome chromosome region, candidate 7
-0.611455	-0.00881663	-0.866955	0.566824	-0.510994	-1.42503	GAS1	growth arrest-specific 1
-0.850351	-0.422909	-0.541902	-0.629797	-0.511645	-1.42567	RDH14	retinol dehydrogenase 14 (all-trans/9-cis/11-cis)
-0.513089	0.0959503	-0.957836		-0.513089	-1.4271	COBLL1	COBL-like 1			-4
-0.714152	-0.407511	-0.223081	-1.45765	-0.51393	-1.42793	HEATR5A	HEAT repeat containing 5A
-0.408695	-0.46429	-0.657731	-1.18702	-0.515447	-1.42944	TACO1	translational activator of mitochondrially encoded cytochrome c oxidase I
-0.579011	-0.466157	-0.208061	-1.13797	-0.516857	-1.43083	MGRN1	mahogunin, ring finger 1
-0.889071	-0.358822	-0.509958	-1.26499	-0.517398	-1.43137	WDR70	WD repeat domain 70
-0.584566	-0.315724	-0.599017	0.0189592	-0.517699	-1.43167	PSMD10	proteasome (prosome, macropain) 26S subunit, non-ATPase, 10			≤-5
-0.319918	-0.47801	-0.707829	-1.20043	-0.517877	-1.43185	PRMT7	protein arginine methyltransferase 7
-0.658292	-0.255361	-0.470409	-1.18035	-0.518924	-1.43289	TBC1D9	TBC1 domain family, member 9 (with GRAM domain)
-0.725149	-0.109131	-0.577441	-1.24408	-0.519378	-1.43334	FASTK	Fas-activated serine/threonine kinase
-0.578574	-0.165383	-0.630407	-0.634068	-0.520363	-1.43432	PRMT6	protein arginine methyltransferase 6
-0.52852	-0.451078	-0.669294	-0.982543	-0.520513	-1.43446	POLR3GL	polymerase (RNA) III (DNA directed) polypeptide G (32kD)-like
-0.564187	-0.316336	-0.522221	-0.0233935	-0.522221	-1.43616	C18orf55	chromosome 18 open reading frame 55
-0.493155	-0.491119	-0.574734	-0.805954	-0.524568	-1.4385	GPR37	G protein-coupled receptor 37 (endothelin receptor type B-like)
-0.603874	-0.446323	-0.743528	0.461692	-0.525098	-1.43903	PSMG2	proteasome (prosome, macropain) assembly chaperone 2
-0.502464	-0.496894	-0.821321	0.0572292	-0.527686	-1.44161	COQ9	coenzyme Q9 homolog (S. cerevisiae)
-0.554579	-0.407144	-0.666056	-0.439623	-0.527796	-1.44173	CABC1	chaperone, ABC1 activity of bc1 complex like (S. pombe)
-0.812477	-0.632927	-0.33616	-0.0283465	-0.527996	-1.44193	TMEM177	transmembrane protein 177
-0.827338	-0.574135	-0.264721	0.381074	-0.528098	-1.44203	ARHGAP18	Rho GTPase activating protein 18
-0.674818	-0.461423	-0.63613	-0.350275	-0.530578	-1.44451	DPH5	DPH5 homolog (S. cerevisiae)
-0.530447	-0.239021	-0.619754	-1.08653	-0.532446	-1.44638	EIF4A2	eukaryotic translation initiation factor 4A2	heat map scale (Fold Change)		≥5
-0.763925	-0.449064	-0.725232	0.133146	-0.533013	-1.44695	GEMIN6	gem (nuclear organelle) associated protein 6
-0.562783	-0.242526	-0.649556	-0.748601	-0.533114	-1.44705	HS1BP3	HCLS1 binding protein 3
-0.361229		-0.553491	-0.533582	-0.533582	-1.44752	PARP4	poly (ADP-ribose) polymerase family, member 4
-0.4205	-0.304979	-0.827056	-0.646917	-0.533709	-1.44765	COQ5	coenzyme Q5 homolog, methyltransferase (S. cerevisiae)
-1.0655	-0.402874	-0.0936874	-1.07274	-0.533909	-1.44785	PSKH1	protein serine kinase H1			4
-0.46132	-0.106372	-0.61851	-0.702939	-0.537586	-1.45154	PIR	pirin (iron-binding nuclear protein)
-0.516884	-0.446147	-0.770928	-0.768674	-0.538137	-1.4521	XPC	xeroderma pigmentosum, complementation group C
-0.795549	-0.439468	-0.575424	-0.514136	-0.53925	-1.45322	TMEM42	transmembrane protein 42
-0.199085	-0.444384	-0.910594	-0.669553	-0.542119	-1.45611	SLC11A2	solute carrier family 11 (proton-coupled divalent metal ion transporters), member 2
-0.594042			-0.32942	-0.542259	-1.45625	C6orf26	chromosome 6 open reading frame 26			3
-0.675876	-0.309587	-0.671028	-0.575834	-0.546504	-1.46054	ABCB7	ATP-binding cassette, sub-family B (MDR/TAP), member 7
-0.545729	-0.312992	-0.55644	-0.611533	-0.549627	-1.46371	DLGAP5	discs, large (Drosophila) homolog-associated protein 5
-0.617018	-0.17768	-0.48718	-0.866437	-0.552099	-1.46622	ATP6V1E2	ATPase, H+ transporting, lysosomal 31kDa, V1 subunit E2
-0.589875	-0.514707	-0.711967	-0.325869	-0.552291	-1.46641	NSMCE4A	non-SMC element 4 homolog A (S. cerevisiae)
-0.55679	-0.510393	-0.394531	-0.637333	-0.55297	-1.4671	PDCD4	programmed cell death 4 (neoplastic transformation inhibitor)			2
-0.558446	-0.447748	-1.00386	-0.775652	-0.553673	-1.46782	AARS	alanyl-tRNA synthetase
-0.656093		-0.246572	-0.678577	-0.555015	-1.46918	F8A1	coagulation factor VIII-associated (intronic transcript) 1
-0.636918	-0.443337	-0.493112	-1.89577	-0.555682	-1.46986	TSC22D3	TSC22 domain family, member 3
-0.344973	-0.561405	-0.87594	-0.555859	-0.558632	-1.47287	DUSP3	dual specificity phosphatase 3
-0.549317	-0.196014	-0.607115	-1.48086	-0.56363	-1.47798	COQ10A	coenzyme Q10 homolog A (S. cerevisiae)		0	≤1.2 AND ≥-1.2
-0.838654	-0.195049	-0.195519	-1.4514	-0.564064	-1.47843	C12orf76	chromosome 12 open reading frame 76
-0.569937	-0.559047	-0.851945	0.447233	-0.564492	-1.47887	PRIM1	primase, DNA, polypeptide 1 (49kDa)
-0.548836	-0.468159	-0.585605	-1.25305	-0.567221	-1.48167	H1FX	H1 histone family, member X
-0.540351	-0.129136	-0.900306	-1.13844	-0.570683	-1.48523	C22orf29	chromosome 22 open reading frame 29
-0.31855	-0.494909	-0.573872	-1.56677	-0.570991	-1.48554	SCARA3	scavenger receptor class A, member 3			-2
-0.721297	-0.621518	-0.567991	0.0691295	-0.571399	-1.48596	PRKD3	protein kinase D3
-0.336113	-0.555824	-0.587385	-1.05189	-0.571605	-1.48618	ADCK2	aarF domain containing kinase 2
-0.298117	-0.385407	-1.07889	-0.629175	-0.572619	-1.48722	CITED2	Cbp/p300-interacting transactivator, with Glu/Asp-rich carboxy-terminal domain, 2
-0.380633	-0.710952	-0.794853	-0.384286	-0.579413	-1.49424	MN1	meningioma (disrupted in balanced translocation) 1
-0.727507	-0.421898	-0.652542	1.15928	-0.579552	-1.49439	ARV1	ARV1 homolog (S. cerevisiae)			-3
-0.661868	-0.547631	-0.234475	-0.717145	-0.580037	-1.49489	C6orf203	chromosome 6 open reading frame 203
-0.125545	-0.487786	-1.08666	-1.17809	-0.587261	-1.50239	ZXDB	zinc finger, X-linked, duplicated B
-0.66307	-0.625883	-0.259683	-0.486849	-0.587936	-1.5031	CREB3L4	cAMP responsive element binding protein 3-like 4
-1.11148	-0.084894	-0.930784	-0.558861	-0.588089	-1.50325	UNK	unkempt homolog (Drosophila)
-0.322605	-0.299893	-0.53279	-0.971763	-0.591749	-1.50707	NINJ1	ninjurin 1			-4
-0.660904	-0.678314	-0.191602		-0.594008	-1.50943	RFK	riboflavin kinase
-0.379429	-0.65996	-0.950218	-0.816228	-0.597192	-1.51277	MRPS26	mitochondrial ribosomal protein S26
-0.475287	-0.124299	-0.759702	-0.603403	-0.59834	-1.51397	WDR60	WD repeat domain 60
-0.565706	-0.086287	-0.765826	-0.744554	-0.617734	-1.53446	FAM175B	family with sequence similarity 175, member B
-0.461491	-0.411421	-1.21746	-1.01844	-0.618019	-1.53477	TNS3	tensin 3			≤-5
-0.621992	-0.559135	-0.724039	-1.26247	-0.621079	-1.53803	KLHDC2	kelch domain containing 2
-0.570516	-0.0948163	-0.763218	-0.921431	-0.625248	-1.54248	HMGCL	3-hydroxymethyl-3-methylglutaryl-CoA lyase
-0.707472	-0.473427	-0.5614	-1.11351	-0.634436	-1.55233	AGXT2L1	alanine-glyoxylate aminotransferase 2-like 1
-0.712985	-0.483512	-0.59792	0.428379	-0.638754	-1.55698	C5orf33	chromosome 5 open reading frame 33
-1.12323	-0.502455	-0.404486	-0.788851	-0.639526	-1.55782	PLK1S1	polo-like kinase 1 substrate 1
-0.765619	-0.0373873	-0.665871	-0.153877	-0.639943	-1.55827	PPAPDC2	phosphatidic acid phosphatase type 2 domain containing 2
-0.73785	-0.00636844	-0.656568	-0.424275	-0.641045	-1.55946	PIGV	phosphatidylinositol glycan anchor biosynthesis, class V
-0.276682	-0.730741	-0.788368	-1.45182	-0.642537	-1.56107	ID3	inhibitor of DNA binding 3, dominant negative helix-loop-helix protein
-0.641808	-0.745172			-0.653348	-1.57281	NEAT1	nuclear paraspeckle assembly transcript 1 (non-protein coding)
-0.681554	-0.151193	-0.63792	-0.969424	-0.659737	-1.57979	NUDT18	nudix (nucleoside diphosphate linked moiety X)-type motif 18
-0.585812	-0.561148	-1.07245	-0.515534	-0.660292	-1.5804	RDH10	retinol dehydrogenase 10 (all-trans)
-0.95636	-0.765432	-0.206447	0.0767702	-0.666967	-1.58773	PIK3C2B	phosphoinositide-3-kinase, class 2, beta polypeptide
-0.72622	-0.607799	-0.864119	-0.107674	-0.66701	-1.58778	MOSC1	MOCO sulphurase C-terminal domain containing 1
-0.699625	-0.388429	-0.419717	-1.35468	-0.667722	-1.58856	TBX1	T-box 1	heat map scale (Fold Change)		≥5
	-0.667936			-0.667936	-1.5888	LOC100128811	hypothetical LOC100128811
-0.517273	-0.638034	-0.698241	-1.06807	-0.668137	-1.58902	HSPB3	heat shock 27kDa protein 3
-0.443934	-0.645964	-0.71541	-1.12146	-0.669615	-1.59065	VIPR2	vasoactive intestinal peptide receptor 2
-1.20853	-0.558517	-0.499152	-1.60632	-0.674503	-1.59605	BOLA1	bolA homolog 1 (E. coli)
-0.747927	-0.505812	-0.718349	-1.13677	-0.676222	-1.59795	FLYWCH2	FLYWCH family member 2			4
-0.92062	-0.393017	-0.658506	-0.701389	-0.679947	-1.60208	GADD45B	growth arrest and DNA-damage-inducible, beta
-0.680223	-0.412716	-0.814777	-0.689316	-0.683414	-1.60594	ECHDC3	enoyl CoA hydratase domain containing 3
-0.736326	-0.189405	-0.84939	-1.60485	-0.688691	-1.61182	PDLIM3	PDZ and LIM domain 3
-0.716932	-0.320557	-0.670778	-1.20633	-0.693855	-1.6176	PSMD7	proteasome (prosome, macropain) 26S subunit, non-ATPase, 7
-0.814324	-0.305098	-0.738094	-1.08883	-0.694089	-1.61786	CRBN	cereblon			3
-0.407327	-0.691383	-0.895358	-1.42661	-0.697504	-1.6217	CYBASC3	cytochrome b, ascorbate dependent 3
-0.872089	-0.584826	-0.816729	-0.373404	-0.718382	-1.64534	DDIT4L	DNA-damage-inducible transcript 4-like
-0.859366	-0.62405			-0.751806	-1.6839	C6orf176	chromosome 6 open reading frame 176
-1.18123	-0.379243	-0.175458	-1.04562	-0.754702	-1.68728	TMEM129	transmembrane protein 129
-0.735422	-0.212459	-0.846292	-0.77459	-0.755006	-1.68764	C5orf13	chromosome 5 open reading frame 13			2
-0.707465	-0.134374	-0.969657	-2.16585	-0.755035	-1.68767	SALL4	sal-like 4 (Drosophila)
-0.987697	-0.578804	-0.487251	-1.75506	-0.76193	-1.69576	CCDC85B	coiled-coil domain containing 85B
-0.7838	-0.708095	-0.822866	-0.871314	-0.803333	-1.74513	ELF3	E74-like factor 3 (ets domain transcription factor, epithelial-specific )
-0.23242	-0.797913	-0.813023	-1.53085	-0.805468	-1.74771	RAB26	RAB26, member RAS oncogene family
-0.675498	-0.576717	-0.834599	-1.21431	-0.817383	-1.76221	ZNF323	zinc finger protein 323		0	≤1.2 AND ≥-1.2
-0.105598	-0.444647	-1.06746	-0.866437	-0.820514	-1.76603	TXNIP	thioredoxin interacting protein
-1.14536	-0.543703	-0.82321	-0.866437	-0.830498	-1.7783	RHOV	ras homolog gene family, member V
-0.929461	0.0260087	-0.924943	-1.4514	-0.927202	-1.90158	KCNIP3	Kv channel interacting protein 3, calsenilin
-0.932398		-0.0573638	-2.72022	-0.932398	-1.90844	HRCT1	histidine rich carboxyl terminus 1
-1.02103	-0.636954	-1.12582	-1.50512	-0.983908	-1.97782	LMO4	LIM domain only 4			-2
-1.16864	0.145542	-1.06047	-1.44919	-1.04725	-2.06659	TMEM187	transmembrane protein 187
-1.01836	-0.65599	-1.38351	-1.27315	-1.14576	-2.21262	TNFSF10	tumor necrosis factor (ligand) superfamily, member 10
-1.19544	-1.06853	-1.35882	-0.798335	-1.20708	-2.3087	FOS	FBJ murine osteosarcoma viral oncogene homolog
-1.22187				-1.22187	-2.3325	LOC154822	hypothetical LOC154822
										-3
										-4
										≤-5
