# Supplementary material for: Multiple platform assessment of the EGF dependent transcriptome by microarray and deep tag sequencing analysis
Source: BMC Genomics. 2011 Jun 23;12:326. doi: 10.1186/1471-2164-12-326 (PMC3141672; doi:10.1186/1471-2164-12-326)
Supplement: Additional file 13 — Table S7. Significantly regulated genes associated to regulated KEGG cellular functions as determined by GlobalAncova (supplied as word). [file 1471-2164-12-326-S13.CSV]

Pathway ID	Pathway Name	GlobalAncova p-value	Holm-adjusted p-value	Genes in pathway (all)	Genes in pathway (from experiment)	Regulated genes
04630	Jak-STAT signaling pathway	4.17854868573926e-08	9.10923613491159e-06	155	94	12
04010	MAPK signaling pathway	1.09390043418516e-07	2.37376394218180e-05	271	207	25
04340	Hedgehog signaling pathway	2.69937541124684e-07	5.83065088829318e-05	57	39	3
04060	Cytokine-cytokine receptor interaction	4.84637067832669e-07	0.000104196969584024	263	134	14
04210	Apoptosis	5.18491850364604e-07	0.000110957255978025	89	74	8
05200	Pathways in cancer	6.09075406234151e-07	0.000129733061527874	331	267	31
05222	Small cell lung cancer	6.39208659975777e-07	0.000135512235914865	86	77	12
04640	Hematopoietic cell lineage	9.15910047955723e-07	0.000193257020118657	88	43	7
04115	p53 signaling pathway	1.07155306661287e-06	0.000225026143988702	69	58	11
04012	ErbB signaling pathway	1.23732024076806e-06	0.000258599930320525	87	74	9
00760	Nicotinate and nicotinamide metabolism	1.61138445804612e-06	0.000335167967273593	24	18	5
00601	Glycosphingolipid biosynthesis - lacto and neolacto series	1.97053492400582e-06	0.000407900729269205	26	21	2
00532	Chondroitin sulfate biosynthesis	2.10821461666092e-06	0.000434292211032149	22	17	2
04622	RIG-I-like receptor signaling pathway	2.56631064580027e-06	0.000526093682389056	71	46	4
05410	Hypertrophic cardiomyopathy (HCM)	3.27999143157885e-06	0.000669118252042086	85	60	7
04920	Adipocytokine signaling pathway	3.62673613111643e-06	0.000736227434616635	67	55	6
04710	Circadian rhythm - mammal	3.66873763544928e-06	0.000741085002360754	13	12	4
04912	GnRH signaling pathway	4.44531968148037e-06	0.000893509255977553	102	70	6
00600	Sphingolipid metabolism	4.50004672610801e-06	0.000900009345221602	40	27	4
04350	TGF-beta signaling pathway	4.59801539153768e-06	0.000915005062915998	87	71	6
00562	Inositol phosphate metabolism	4.99790515382873e-06	0.00098958522045809	54	47	3
05219	Bladder cancer	6.68893557573939e-06	0.00131772030842066	42	35	5
05210	Colorectal cancer	8.50500186198236e-06	0.00166698036494854	84	75	6
04722	Neurotrophin signaling pathway	8.59095659818881e-06	0.00167242854531093	127	104	9
05014	Amyotrophic lateral sclerosis (ALS)	8.57655664262015e-06	0.00167242854531093	55	42	3
04916	Melanogenesis	1.06851298380233e-05	0.0020622300587385	103	76	3
05223	Non-small cell lung cancer	1.12440121376050e-05	0.00215885033042017	54	51	6
05220	Chronic myeloid leukemia	1.39193393678134e-05	0.00265859381925236	75	66	7
05217	Basal cell carcinoma	1.47536651995254e-05	0.00280319638790983	55	41	1
04660	T cell receptor signaling pathway	1.65373743350090e-05	0.00312556374931670	108	80	7
05211	Renal cell carcinoma	1.92441083782099e-05	0.00361789237510347	70	57	9
04070	Phosphatidylinositol signaling system	1.97263694689055e-05	0.00368883109068532	76	64	4
04360	Axon guidance	2.00714212829426e-05	0.00373328435862732	129	105	9
04310	Wnt signaling pathway	2.14156252207537e-05	0.00396189066583943	152	118	7
05214	Glioma	2.20104094156334e-05	0.00404991533247654	65	55	5
04662	B cell receptor signaling pathway	2.33648048702646e-05	0.00427575929125842	75	59	6
04510	Focal adhesion	2.35633687503681e-05	0.00428853311256699	202	156	17
05412	Arrhythmogenic right ventricular cardiomyopathy (ARVC)	2.77173826202699e-05	0.00501684625426885	76	52	6
00750	Vitamin B6 metabolism	2.82734559000471e-05	0.00508922206200847	5	5	1
00790	Folate biosynthesis	2.91995472517193e-05	0.00522671895805776	11	9	0
04120	Ubiquitin mediated proteolysis	3.12868667051091e-05	0.00556906227350941	137	119	15
04144	Endocytosis	3.69630461362927e-05	0.0065424591661238	187	152	12
04810	Regulation of actin cytoskeleton	4.16974613367248e-05	0.00733875319526357	216	163	14
04530	Tight junction	4.22135726145604e-05	0.00738737520754808	134	97	7
05020	Prion diseases	4.26193023786494e-05	0.007415758613885	36	22	3
05215	Prostate cancer	5.48680882256038e-05	0.00949217926302946	89	74	7
04620	Toll-like receptor signaling pathway	5.83255008946254e-05	0.0100319861538756	101	60	4
04370	VEGF signaling pathway	6.1425630323973e-05	0.0105037827853994	76	57	3
04020	Calcium signaling pathway	6.62131538801024e-05	0.0112562361596174	179	129	6
04670	Leukocyte transendothelial migration	7.6760007170463e-05	0.0129724412118082	119	78	6
00130	Ubiquinone and other terpenoid-quinone biosynthesis	9.1193056497042e-05	0.0153204334915031	7	4	2
00564	Glycerophospholipid metabolism	0.000107796617874018	0.018002035184961	70	53	3
04910	Insulin signaling pathway	0.000108650374714495	0.0180359622026061	138	104	6
04330	Notch signaling pathway	0.000112091208195992	0.0184950493523387	47	38	1
05216	Thyroid cancer	0.000114943086165134	0.018850666131082	29	25	2
00534	Heparan sulfate biosynthesis	0.000116410730840635	0.0189749491270235	26	17	2
00240	Pyrimidine metabolism	0.000120901456816277	0.0195860360042369	97	79	7
04512	ECM-receptor interaction	0.000123806917752217	0.0199329137581069	84	65	7
04150	mTOR signaling pathway	0.000130160380950735	0.0208256609521176	52	42	5
04720	Long-term potentiation	0.000131253429957965	0.0208692953633164	72	54	4
04062	Chemokine signaling pathway	0.000149629358208231	0.0236414385969004	192	121	10
04666	Fc gamma R-mediated phagocytosis	0.000154452379211578	0.0242490235362177	97	73	4
00970	Aminoacyl-tRNA biosynthesis	0.000158796054287750	0.0247721844688890	41	36	4
00830	Retinol metabolism	0.000167590012122632	0.0259764518790080	64	23	4
00920	Sulfur metabolism	0.000171894236889787	0.0264717124810272	13	9	1
03420	Nucleotide excision repair	0.000199973067393877	0.0305958793112632	44	40	4
02010	ABC transporters	0.000209088406331364	0.0317814377623674	44	37	3
05212	Pancreatic cancer	0.000241626789122103	0.0364856451574376	72	62	4
04520	Adherens junction	0.000243589855788433	0.0365384783682649	77	68	3
00051	Fructose and mannose metabolism	0.000247601005757777	0.0368925498579088	33	24	2
00561	Glycerolipid metabolism	0.000251861605806831	0.0371846893173086	45	35	2
00740	Riboflavin metabolism	0.000251247900792626	0.0371846893173086	15	9	0
05218	Melanoma	0.00026477057181943	0.0386565034856368	71	55	5
00310	Lysine degradation	0.000274473325129432	0.0397986321437677	46	42	1
04110	Cell cycle	0.000275175511111063	0.0397986321437677	129	111	15
04260	Cardiac muscle contraction	0.000277656348149188	0.0397986321437677	79	47	5
00860	Porphyrin and chlorophyll metabolism	0.000288453111665716	0.0409603418565317	41	21	3
00533	Keratan sulfate biosynthesis	0.000305001299701989	0.0430051832579804	15	13	1
05213	Endometrial cancer	0.000313050904840972	0.0438271266777361	52	46	3
00770	Pantothenate and CoA biosynthesis	0.000334417332888122	0.046484009271449	15	12	1
05130	Pathogenic Escherichia coli infection - EHEC	0.000347017630060209	0.0478884329483088	53	39	9
03320	PPAR signaling pathway	0.000350032439046763	0.0479544441494065	69	46	5
00785	Lipoic acid metabolism	0.000384778376561675	0.0523298592123878	3	2	1
01100	Metabolic pathways	0.000389863640248814	0.0526315914335899	1097	798	57
04514	Cell adhesion molecules (CAMs)	0.0003909937357739	0.0526315914335899	134	83	4
00903	Limonene and pinene degradation	0.000398662552928181	0.053022119539448	16	14	1
04130	SNARE interactions in vesicular transport	0.000409142997870492	0.054006875718905	38	32	2
00563	Glycosylphosphatidylinositol(GPI)-anchor biosynthesis	0.00044953926984573	0.0588896443497906	25	23	4
05120	Epithelial cell signaling in Helicobacter pylori infection	0.000471273953702375	0.0612656139813087	68	56	5
00260	Glycine, serine and threonine metabolism	0.000485500729332687	0.0626295940839167	30	22	1
05221	Acute myeloid leukemia	0.000489128138578193	0.0626295940839167	60	51	3
00520	Amino sugar and nucleotide sugar metabolism	0.00050003439169131	0.0635043677447964	44	36	4
04270	Vascular smooth muscle contraction	0.000553358210893847	0.0697231345726247	115	80	3
03022	Basal transcription factors	0.000568137139863078	0.0710171424828848	36	27	1
00250	Alanine, aspartate and glutamate metabolism	0.000616445910379065	0.076439292887004	32	23	2
04140	Regulation of autophagy	0.000642876487447188	0.0790738079560042	35	19	1
03440	Homologous recombination	0.000662300274437425	0.080800633481366	28	27	0
04540	Gap junction	0.000685333878862071	0.0829253993423106	91	70	4
00590	Arachidonic acid metabolism	0.000725343989112301	0.0870412786934761	58	31	2
00380	Tryptophan metabolism	0.000774781767276548	0.0921982622365093	40	26	2
00565	Ether lipid metabolism	0.000787717817106561	0.0921982622365093	36	22	1
00730	Thiamine metabolism	0.000774775312911843	0.0921982622365093	7	4	0
00330	Arginine and proline metabolism	0.000851745599563594	0.098802489549377	54	39	2
04730	Long-term depression	0.000894951895351029	0.102919467965368	72	49	3
00983	Drug metabolism - other enzymes	0.00107394178453955	0.122429363437509	51	27	2
04650	Natural killer cell mediated cytotoxicity	0.00112813683736125	0.127479462621821	137	73	3
00230	Purine metabolism	0.00130859437064058	0.145696274597678	153	123	7
00270	Cysteine and methionine metabolism	0.00130085959462213	0.145696274597678	34	24	2
04320	Dorso-ventral axis formation	0.00140570842726485	0.154627926999133	25	22	1
00010	Glycolysis / Gluconeogenesis	0.00147649487479283	0.159515351813592	62	43	4
00680	Methane metabolism	0.00146344359462011	0.159515351813592	6	6	1
00521	Streptomycin biosynthesis	0.00181793604218825	0.194519156514143	10	9	2
04610	Complement and coagulation cascades	0.00195833381104818	0.207583383971107	69	38	2
04664	Fc epsilon RI signaling pathway	0.00209749642852299	0.220237124994914	79	46	2
00053	Ascorbate and aldarate metabolism	0.00212511084955044	0.221011528353246	25	10	1
05320	Autoimmune thyroid disease	0.00212848210154532	0.221011528353246	53	18	1
00512	O-Glycan biosynthesis	0.00225474195693568	0.229983679607439	31	23	2
04930	Type II diabetes mellitus	0.00231955696986592	0.234275253956458	47	37	3
00030	Pentose phosphate pathway	0.00238014903798168	0.238014903798168	26	18	1
00052	Galactose metabolism	0.00248249906863674	0.245767407795038	26	18	2
00632	Benzoate degradation via CoA ligation	0.00251496810098955	0.246466873896976	14	13	1
03030	DNA replication	0.00289959707038377	0.281260915827225	36	34	4
05110	Vibrio cholerae infection	0.00311835742453839	0.299362312755685	57	48	3
00071	Fatty acid metabolism	0.00333382889463622	0.316713744990441	42	33	2
03020	RNA polymerase	0.00369788852216149	0.34760152108318	29	24	1
03430	Mismatch repair	0.00386083659386235	0.359057803229198	23	22	1
01065	Biosynthesis of alkaloids derived from histidine and purine	0.00424518865724352	0.390557356466404	76	65	5
01064	Biosynthesis of alkaloids derived from ornithine, lysine and nicotinic acid	0.00444548642931751	0.404539265067894	65	54	4
00910	Nitrogen metabolism	0.00450373395042664	0.405336055538398	24	15	0
00120	Primary bile acid biosynthesis	0.0049710440858331	0.442422923639146	16	9	1
03450	Non-homologous end-joining	0.00500096697246097	0.442422923639146	14	13	0
00620	Pyruvate metabolism	0.00534380402962571	0.464910950577437	40	33	0
03410	Base excision repair	0.00549337803918206	0.472430511369657	35	29	3
00290	Valine, leucine and isoleucine biosynthesis	0.00556384853712893	0.472927125655959	11	10	1
00480	Glutathione metabolism	0.00565652773039256	0.475148329352975	50	39	2
00650	Butanoate metabolism	0.00635844101923286	0.527750604596327	34	27	1
00604	Glycosphingolipid biosynthesis - ganglio series	0.0064635632292027	0.530012184794622	15	11	0
00670	One carbon pool by folate	0.00662013402760596	0.536230856236083	16	14	0
00361	gamma-Hexachlorocyclohexane degradation	0.007949641195715	0.629794452371574	18	13	0
00514	O-Mannosyl glycan biosynthesis	0.00787243065464467	0.629794452371574	3	3	1
00100	Steroid biosynthesis	0.00894552585897167	0.69775101699979	17	15	0
00280	Valine, leucine and isoleucine degradation	0.00903204742727422	0.69775101699979	44	38	2
01061	Biosynthesis of phenylpropanoids	0.00979496527410429	0.744417360831926	60	49	3
04080	Neuroactive ligand-receptor interaction	0.0104942767677792	0.787070757583438	256	151	7
03018	RNA degradation	0.0106535428558358	0.788362171331849	60	51	1
00410	beta-Alanine metabolism	0.0108236648770033	0.79012753602124	22	17	0
04142	Lysosome	0.0112376062653725	0.809107651106822	115	100	3
01066	Biosynthesis of alkaloids derived from terpenoid and polyketide	0.0123099565929914	0.874006918102392	74	64	4
00980	Metabolism of xenobiotics by cytochrome P450	0.0126983409117872	0.888883863825104	70	31	1
00350	Tyrosine metabolism	0.0129532517659330	0.893774371849374	47	29	0
00500	Starch and sucrose metabolism	0.0135470140591218	0.921196956020281	52	20	2
00640	Propanoate metabolism	0.0137461434048506	0.921196956020281	33	26	0
01063	Biosynthesis of alkaloids derived from shikimate pathway	0.0147082842601698	0.967657017316014	62	47	3
01070	Biosynthesis of plant hormones	0.0146614699593335	0.967657017316014	90	78	5
00641	3-Chloroacrylic acid degradation	0.0151422017987879	0.969100915122425	12	8	0
05322	Systemic lupus erythematosus	0.0151842303216332	0.969100915122425	140	43	1
00340	Histidine metabolism	0.0160460660150576	0.994856092933573	29	23	0
00360	Phenylalanine metabolism	0.0162118352662699	0.994856092933573	21	16	0
05010	Alzheimer's disease	0.0162777670719415	0.994856092933573	171	124	6
00020	Citrate cycle (TCA cycle)	0.0374778921625510	1	32	29	0
00040	Pentose and glucuronate interconversions	0.131129688509032	1	25	10	1
00061	Fatty acid biosynthesis	0.603682069860393	1	6	6	0
00062	Fatty acid elongation in mitochondria	0.021622907924389	1	8	7	0
00072	Synthesis and degradation of ketone bodies	0.0188844179423619	1	9	8	1
00140	C21-Steroid hormone metabolism	0.0599166227123388	1	11	5	0
00150	Androgen and estrogen metabolism	0.0358225904273305	1	46	24	0
00190	Oxidative phosphorylation	0.0760540980452925	1	135	90	3
00232	Caffeine metabolism	0.599491550979691	1	7	3	0
00281	Geraniol degradation	0.0248885620721611	1	2	2	0
00300	Lysine biosynthesis	0.0179995131394757	1	4	4	1
00363	Bisphenol A degradation	0.951145155198362	1	4	2	0
00364	Fluorobenzoate degradation	0.179520668044924	1	1	1	0
00400	Phenylalanine, tyrosine and tryptophan biosynthesis	0.133854464502326	1	5	2	0
00401	Novobiocin biosynthesis	0.133854464502326	1	3	2	0
00430	Taurine and hypotaurine metabolism	0.359350688033393	1	10	8	0
00440	Aminophosphonate metabolism	0.0794172986043274	1	11	10	0
00450	Selenoamino acid metabolism	0.0343871819170062	1	26	25	1
00460	Cyanoamino acid metabolism	0.0209192839705568	1	8	8	0
00471	D-Glutamine and D-glutamate metabolism	0.0421307462624761	1	4	1	0
00510	N-Glycan biosynthesis	0.0207985462014818	1	44	41	1
00511	Other glycan degradation	0.0899185701769165	1	16	12	0
00531	Glycosaminoglycan degradation	0.0713580003660903	1	19	14	0
00591	Linoleic acid metabolism	0.952794958071001	1	30	11	0
00592	alpha-Linolenic acid metabolism	0.9351401985609	1	19	8	0
00603	Glycosphingolipid biosynthesis - globo series	0.355999918540117	1	14	11	0
00624	1- and 2-Methylnaphthalene degradation	0.0829953514007098	1	13	9	0
00625	Tetrachloroethene degradation	0.0449693640968623	1	2	1	0
00627	1,4-Dichlorobenzene degradation	0.179520668044924	1	1	1	0
00630	Glyoxylate and dicarboxylate metabolism	0.0450513502711974	1	15	12	0
00643	Styrene degradation	0.0486053526985763	1	3	2	0
00710	Carbon fixation in photosynthetic organisms	0.0806318860661015	1	23	15	0
00720	Reductive carboxylate cycle (CO2 fixation)	0.0217627332493118	1	10	10	0
00780	Biotin metabolism	0.115052286418288	1	4	3	0
00791	Atrazine degradation	0.271780134490271	1	9	4	0
00900	Terpenoid backbone biosynthesis	0.0246681545678991	1	15	13	1
00902	Monoterpenoid biosynthesis	0.574706545953483	1	2	1	0
00930	Caprolactam degradation	0.0826553061946396	1	5	4	0
00940	Phenylpropanoid biosynthesis	0.755319899762817	1	2	2	0
00950	Isoquinoline alkaloid biosynthesis	0.084108590205698	1	9	4	0
00960	Tropane, piperidine and pyridine alkaloid biosynthesis	0.228212689073798	1	9	7	0
00982	Drug metabolism - cytochrome P450	0.187348389693106	1	72	33	0
01040	Biosynthesis of unsaturated fatty acids	0.0324857426722757	1	21	15	1
01062	Biosynthesis of terpenoids and steroids	0.0198769686604604	1	69	60	4
03010	Ribosome	0.953476791404806	1	86	67	0
03050	Proteasome	0.096934627531298	1	48	36	2
03060	Protein export	0.215572892604073	1	11	8	0
04612	Antigen processing and presentation	0.067806997874013	1	89	46	2
04614	Renin-angiotensin system	0.85754448913168	1	17	13	0
04740	Olfactory transduction	0.0659481690289248	1	390	46	0
04742	Taste transduction	0.155948978157777	1	53	25	1
04940	Type I diabetes mellitus	0.0731935155048383	1	44	20	0
04950	Maturity onset diabetes of the young	0.099523925423877	1	25	12	0
05012	Parkinson's disease	0.069364757559927	1	133	85	3
05016	Huntington's disease	0.0221496730247950	1	185	137	6
05310	Asthma	0.212600016595112	1	30	9	0
05330	Allograft rejection	0.0422251454926419	1	38	14	0
05332	Graft-versus-host disease	0.0316374182290199	1	42	15	0
05340	Primary immunodeficiency	0.0386733165391405	1	35	22	1
